# Supplementary material for: Isotypic crystal structures of 1-benzyl-4-(4-bromo­phen­yl)-2-imino-1,2,5,6,7,8,9,10-octa­hydro­cyclo­octa­[b]pyridine-3-carbo­nitrile and 1-benzyl-4-(4-fluoro­phen­yl)-2-imino-1,2,5,6,7,8,9,10-octa­hydro­cyclo­octa­[b]pyridine-3-carbo­nitrile
Source: Acta Crystallogr Sect E Struct Rep Online. 2014 Oct 18;70(Pt 11):344–7. doi: 10.1107/S1600536814022016 (PMC4257254; doi:10.1107/S1600536814022016)
Supplement: Supplementary file 1 [file e-70-00344-sup1.cif]

##############################################################################
#                                                                            #
# This CIF contains the data in a paper accepted for publication in          #
# Acta Crystallographica Section E. It conforms to the requirements of       #
# Notes for Authors for Acta Crystallographica Section E, and has been       #
# peer reviewed under the auspices of the IUCr Commission on Journals.       #
#                                                                            #
# Full details of the Crystallographic Information File format               #
# are given in the paper "The Crystallographic Information File (CIF):       #
# a New Standard Archive File for Crystallography" by S. R. Hall, F. H.      #
# Allen and I. D. Brown [Acta Cryst. (1991), A47, 655-685].                  #
#                                                                            #
# The current version of the core CIF dictionary is obtainable from          #
# ftp://ftp.iucr.org/pub/cif_core.dic.                                       #
#                                                                            #
# Software is freely available for graphical display of the structure(s)     #
# in this CIF. For information consult the CIF software page                 #
# http://www.iucr.org/resources/cif/software.                                #
#                                                                            #
# This file may be used for bona fide research purposes within the           #
# scientific community so long as proper attribution is given to the journal # 
# article from which it was obtained.                                        #
#                                                                            #
##############################################################################
data_global
_audit_creation_method     'WinGX routine CIF_UPDATE'
_audit_conform_dict_name     cif_core.dic
_audit_conform_dict_version     2.3
_journal_date_recd_electronic     2014-09-12
_journal_date_accepted     2014-10-06
_journal_name_full     'Acta Crystallographica, Section E'
_journal_year     2014
_journal_volume     70
_journal_issue     11
_journal_page_first     344
_journal_page_last     347
_journal_paper_category     GO
_journal_paper_doi     10.1107/S1600536814022016
_journal_coeditor_code     HB7284
_publ_contact_author_name     'Dr P.L. Nilantha Lakshman'
_publ_contact_author_address
;
Department of Food science and Technology
University of Ruhuna
Mapalana
Kamburupitiya (81100)
Sri Lanka
;
_publ_contact_author_email     'plakshmannilantha@ymail.com'
_publ_contact_author_fax     '+94-41-2292384'
_publ_contact_author_phone     '+94-41-2292200'
_publ_section_title
;\
Isotypic crystal structures of
1-benzyl-4-(4-bromophenyl)-2-imino-1,2,5,6,7,8,9,10-\
octahydrocycloocta[<i>b</i>]pyridine-3-carbonitrile and
1-benzyl-4-(4-fluorophenyl)-2-imino-1,2,5,6,7,8,9,10-\
octahydrocycloocta[<i>b</i>]pyridine-3-carbonitrile
;
loop_
    _publ_author_name
    _publ_author_footnote
    _publ_author_address
    'Nagalakshmi, R. A.' .
;
Department of Physics
The Madura College,
Madurai 625 011
India
;
    'Suresh, J.' .
;
Department of Physics
The Madura College,
Madurai 625 011
India
;
    'Maharani, S.' .
;
Department of Organic Chemistry
School of Chemistry
Madurai Kamaraj University
Madurai 625 021
India
;
    'Kumar, R. Ranjith' .
;
Department of Organic Chemistry
School of Chemistry
Madurai Kamaraj University
Madurai 625 021
India
;
    'Lakshman, P. L. Nilantha' .
;
Department of Food Science and Technology
University of Ruhuna
Mapalana
Kamburupitiya 81100
Sri Lanka
;
_publ_section_synopsis
;
Two isotypic title compounds comprise a 2-iminopyridine ring fused with a
cyclooctane ring. In one compound, the cyclooctane ring adopts a twisted
chair--chair conformation, while in the second, this ring adopts a twisted
boat--chair conformation.
;
data_I
_audit_creation_method     SHELXL-2014/6
_database_code_depnum_ccdc_archive     'CCDC 1027782'
_chemical_name_systematic
;\
1-Benzyl-4-(4-bromophenyl)-2-imino-1,2,5,6,7,8,9,10-\
octahydrocycloocta[<i>b</i>]pyridine-3-carbonitrile
;
_chemical_name_common     ?
_chemical_formula_moiety     'C25 H24 Br N3'
_chemical_formula_sum     'C25 H24 Br N3'
_chemical_formula_iupac     'C25 H24 Br N3'
_chemical_formula_weight     446.38
_chemical_melting_point     ?
_shelx_space_group_comment
;
The symmetry employed for this shelxl refinement is uniquely defined
by the following loop, which should always be used as a source of
symmetry information in preference to the above space-group names.
They are only intended as comments.
;
_space_group_crystal_system     triclinic
_space_group_name_H-M_alt     'P -1'
_space_group_name_Hall     '-P 1'
loop_
    _space_group_symop_operation_xyz
    'x, y, z'
    '-x, -y, -z'
_cell_length_a     10.2103(3)
_cell_length_b     10.7643(4)
_cell_length_c     11.6942(4)
_cell_angle_alpha     101.0740(10)
_cell_angle_beta     106.7260(10)
_cell_angle_gamma     115.0580(10)
_cell_volume     1039.46(6)
_cell_formula_units_Z     2
_cell_measurement_reflns_used     2000
_cell_measurement_theta_min     3
_cell_measurement_theta_max     21
_cell_measurement_temperature     293(2)
_exptl_crystal_description     block
_exptl_crystal_colour     colourless
_exptl_crystal_size_max     0.21
_exptl_crystal_size_mid     0.19
_exptl_crystal_size_min     0.18
_exptl_crystal_density_diffrn     1.426
_exptl_crystal_density_meas     ?
_exptl_crystal_density_method     ?
_exptl_crystal_F_000     460
_exptl_absorpt_coefficient_mu     1.994
_exptl_absorpt_correction_type     multi-scan
_exptl_absorpt_process_details
;
(SADABS; Bruker, 2004)
;
_shelx_estimated_absorpt_T_min     ?
_shelx_estimated_absorpt_T_max     ?
_exptl_absorpt_correction_T_min     0.967
_exptl_absorpt_correction_T_max     0.974
_diffrn_ambient_temperature     293(2)
_diffrn_radiation_type     MoK\a
_diffrn_radiation_wavelength     0.71073
_diffrn_measurement_device_type     'Bruker Kappa APEXII'
_diffrn_measurement_method     '\f and \w scans'
_diffrn_detector_area_resol_mean     ?
_diffrn_reflns_number     25106
_diffrn_reflns_av_R_equivalents     0.0266
_diffrn_reflns_theta_min     2.240
_diffrn_reflns_theta_max     26.998
_diffrn_reflns_theta_full     25.242
_diffrn_measured_fraction_theta_max     1.000
_diffrn_measured_fraction_theta_full     1.000
_diffrn_reflns_limit_h_min     -13
_diffrn_reflns_limit_h_max     13
_diffrn_reflns_limit_k_min     -13
_diffrn_reflns_limit_k_max     13
_diffrn_reflns_limit_l_min     -14
_diffrn_reflns_limit_l_max     14
_diffrn_standards_number     0
_diffrn_standards_interval_count     0
_diffrn_standards_decay_%     0
_refine_special_details     ?
_reflns_number_total     4532
_reflns_number_gt     3830
_reflns_threshold_expression     I>2\s(I)
_refine_ls_structure_factor_coef     Fsqd
_refine_ls_matrix_type     full
_refine_ls_R_factor_all     0.0480
_refine_ls_R_factor_gt     0.0390
_refine_ls_wR_factor_gt     0.1009
_refine_ls_wR_factor_ref     0.1071
_refine_ls_goodness_of_fit_ref     1.028
_refine_ls_restrained_S_all     1.028
_refine_ls_number_reflns     4532
_refine_ls_number_parameters     266
_refine_ls_number_restraints     2
_refine_ls_hydrogen_treatment     mixed
_refine_ls_weighting_scheme     calc
_refine_ls_weighting_details
              'w=1/[\s^2^(Fo^2^)+(0.0495P)^2^+0.8341P] where P=(Fo^2^+2Fc^2^)/3'
_atom_sites_solution_hydrogens     mixed
_atom_sites_solution_primary     ?
_atom_sites_solution_secondary     ?
_refine_ls_shift/su_max     0.000
_refine_ls_shift/su_mean     0.000
_refine_diff_density_max     0.930
_refine_diff_density_min     -0.871
_refine_ls_extinction_method     none
_refine_ls_extinction_coef     .
loop_
    _atom_type_symbol
    _atom_type_description
    _atom_type_scat_dispersion_real
    _atom_type_scat_dispersion_imag
    _atom_type_scat_source
    'C' 'C' 0.0033 0.0016
                         'International Tables Vol C Tables 4.2.6.8 and 6.1.1.4'
    'H' 'H' 0.0000 0.0000
                         'International Tables Vol C Tables 4.2.6.8 and 6.1.1.4'
    'N' 'N' 0.0061 0.0033
                         'International Tables Vol C Tables 4.2.6.8 and 6.1.1.4'
    'Br' 'Br' -0.2901 2.4595
                         'International Tables Vol C Tables 4.2.6.8 and 6.1.1.4'
_computing_data_collection
;
APEX2 (Bruker, 2004)
;
_computing_cell_refinement
;
SAINT (Bruker, 2004)
;
_computing_data_reduction
;
SAINT (Bruker, 2004)
;
_computing_structure_solution
;
SHELXL97 (Sheldrick, 2008)
;
_computing_structure_refinement
;
SHELXL2014/6 (Sheldrick, 2008)
;
_computing_molecular_graphics
;
PLATON (Spek, 2009)
;
_computing_publication_material
;
SHELXL2014/6 (Sheldrick, 2008)
;
loop_
    _atom_site_type_symbol
    _atom_site_label
    _atom_site_fract_x
    _atom_site_fract_y
    _atom_site_fract_z
    _atom_site_U_iso_or_equiv
    _atom_site_adp_type
    _atom_site_calc_flag
    _atom_site_occupancy
    _atom_site_disorder_assembly
    _atom_site_disorder_group
    C C1 0.0878(3) 0.0974(2) -0.1085(2) 0.0341(4) Uani d 1 . .
    C C2 0.0659(2) 0.1930(2) -0.0207(2) 0.0339(4) Uani d 1 . .
    C C3 0.1891(3) 0.3193(2) 0.0767(2) 0.0343(4) Uani d 1 . .
    C C4 0.3478(3) 0.3602(2) 0.0957(2) 0.0361(5) Uani d 1 . .
    C C5 0.3719(3) 0.2714(2) 0.0138(2) 0.0335(4) Uani d 1 . .
    C C6 0.5365(3) 0.3076(3) 0.0277(2) 0.0433(5) Uani d 1 . .
    H H6A 0.6046 0.4137 0.0602 0.052 Uiso calc 1 . .
    H H6B 0.5321 0.2693 -0.0563 0.052 Uiso calc 1 . .
    C C7 0.6116(3) 0.2460(4) 0.1167(3) 0.0571(7) Uani d 1 . .
    H H7A 0.5328 0.1445 0.0959 0.069 Uiso calc 1 . .
    H H7B 0.6983 0.2456 0.0984 0.069 Uiso calc 1 . .
    C C8 0.6748(4) 0.3263(4) 0.2585(3) 0.0647(8) Uani d 1 . .
    H H8A 0.7358 0.2886 0.3038 0.078 Uiso calc 1 . .
    H H8B 0.7475 0.4294 0.2783 0.078 Uiso calc 1 . .
    C C9 0.5525(4) 0.3159(4) 0.3098(3) 0.0631(7) Uani d 1 . .
    H H9A 0.5835 0.3032 0.3913 0.076 Uiso calc 1 . .
    H H9B 0.4517 0.2282 0.2514 0.076 Uiso calc 1 . .
    C C10 0.5269(3) 0.4473(4) 0.3292(3) 0.0582(7) Uani d 1 . .
    H H10A 0.4425 0.4258 0.3582 0.070 Uiso calc 1 . .
    H H10B 0.6230 0.5319 0.3972 0.070 Uiso calc 1 . .
    C C11 0.4847(3) 0.4898(3) 0.2120(2) 0.0457(6) Uani d 1 . .
    H H11A 0.4572 0.5648 0.2317 0.055 Uiso calc 1 . .
    H H11B 0.5770 0.5314 0.1929 0.055 Uiso calc 1 . .
    C C12 0.2749(3) 0.0440(3) -0.1662(2) 0.0404(5) Uani d 1 . .
    H H12A 0.1839 -0.0548 -0.1994 0.048 Uiso calc 1 . .
    H H12B 0.3668 0.0427 -0.1136 0.048 Uiso calc 1 . .
    C C13 0.3020(3) 0.0841(2) -0.2770(2) 0.0391(5) Uani d 1 . .
    C C14 0.4290(3) 0.0892(3) -0.3004(3) 0.0565(7) Uani d 1 . .
    H H14 0.4999 0.0716 -0.2457 0.068 Uiso calc 1 . .
    C C15 0.4510(4) 0.1206(4) -0.4053(3) 0.0710(10) Uani d 1 . .
    H H15 0.5369 0.1244 -0.4205 0.085 Uiso calc 1 . .
    C C16 0.3473(4) 0.1460(4) -0.4863(3) 0.0700(9) Uani d 1 . .
    H H16 0.3617 0.1658 -0.5571 0.084 Uiso calc 1 . .
    C C17 0.2225(4) 0.1422(3) -0.4632(3) 0.0583(7) Uani d 1 . .
    H H17 0.1522 0.1601 -0.5181 0.070 Uiso calc 1 . .
    C C18 0.1998(3) 0.1120(3) -0.3591(2) 0.0444(5) Uani d 1 . .
    H H18 0.1147 0.1105 -0.3440 0.053 Uiso calc 1 . .
    C C31 0.1563(3) 0.4135(2) 0.1609(2) 0.0357(5) Uani d 1 . .
    C C32 0.1211(3) 0.3808(3) 0.2607(2) 0.0450(5) Uani d 1 . .
    H H32 0.1141 0.2962 0.2740 0.054 Uiso calc 1 . .
    C C33 0.0962(3) 0.4725(3) 0.3411(2) 0.0468(6) Uani d 1 . .
    H H33 0.0739 0.4506 0.4089 0.056 Uiso calc 1 . .
    C C34 0.1048(3) 0.5954(2) 0.3197(2) 0.0393(5) Uani d 1 . .
    C C35 0.1356(3) 0.6289(3) 0.2198(3) 0.0485(6) Uani d 1 . .
    H H35 0.1389 0.7119 0.2053 0.058 Uiso calc 1 . .
    C C36 0.1620(3) 0.5377(3) 0.1406(2) 0.0463(6) Uani d 1 . .
    H H36 0.1838 0.5601 0.0728 0.056 Uiso calc 1 . .
    C C38 -0.0952(3) 0.1466(3) -0.0413(2) 0.0385(5) Uani d 1 . .
    N N1 -0.0211(3) -0.0218(2) -0.2039(2) 0.0465(5) Uani d 1 . .
    N N2 -0.2259(3) 0.1036(3) -0.0637(2) 0.0552(6) Uani d 1 . .
    N N3 0.2469(2) 0.14417(19) -0.08436(17) 0.0335(4) Uani d 1 . .
    Br Br1 0.07794(4) 0.72595(3) 0.43133(3) 0.06264(13) Uani d 1 . .
    H H1 -0.1109(16) -0.035(3) -0.205(3) 0.056(9) Uiso d 1 . .
loop_
    _atom_site_aniso_label
    _atom_site_aniso_U_11
    _atom_site_aniso_U_22
    _atom_site_aniso_U_33
    _atom_site_aniso_U_12
    _atom_site_aniso_U_13
    _atom_site_aniso_U_23
    C1 0.0355(11) 0.0344(10) 0.0315(10) 0.0164(9) 0.0131(9) 0.0148(9)
    C2 0.0328(10) 0.0360(11) 0.0326(10) 0.0164(9) 0.0132(9) 0.0150(9)
    C3 0.0369(11) 0.0338(10) 0.0338(11) 0.0182(9) 0.0158(9) 0.0134(9)
    C4 0.0321(11) 0.0341(11) 0.0351(11) 0.0137(9) 0.0123(9) 0.0092(9)
    C5 0.0337(10) 0.0360(11) 0.0313(10) 0.0170(9) 0.0136(9) 0.0147(9)
    C6 0.0362(12) 0.0488(13) 0.0427(12) 0.0200(10) 0.0193(10) 0.0118(10)
    C7 0.0480(15) 0.0759(19) 0.0521(15) 0.0418(15) 0.0150(12) 0.0165(14)
    C8 0.0502(16) 0.083(2) 0.0582(18) 0.0363(16) 0.0152(14) 0.0260(16)
    C9 0.0573(17) 0.0820(19) 0.0501(16) 0.0335(16) 0.0207(13) 0.0317(15)
    C10 0.0444(14) 0.0706(17) 0.0350(13) 0.0202(13) 0.0104(11) 0.0020(12)
    C11 0.0350(12) 0.0391(12) 0.0448(13) 0.0130(10) 0.0120(10) 0.0008(10)
    C12 0.0451(12) 0.0382(12) 0.0383(12) 0.0252(10) 0.0148(10) 0.0092(9)
    C13 0.0386(12) 0.0360(11) 0.0335(11) 0.0168(10) 0.0132(9) 0.0022(9)
    C14 0.0437(14) 0.0648(17) 0.0473(15) 0.0264(13) 0.0162(12) -0.0001(13)
    C15 0.0487(16) 0.077(2) 0.0569(18) 0.0142(15) 0.0312(15) -0.0062(15)
    C16 0.0627(19) 0.072(2) 0.0415(15) 0.0080(16) 0.0276(14) 0.0068(14)
    C17 0.0597(17) 0.0588(17) 0.0408(14) 0.0189(14) 0.0188(13) 0.0175(12)
    C18 0.0421(12) 0.0481(13) 0.0387(12) 0.0202(11) 0.0176(10) 0.0124(10)
    C31 0.0320(10) 0.0362(11) 0.0357(11) 0.0165(9) 0.0131(9) 0.0103(9)
    C32 0.0579(15) 0.0379(12) 0.0519(14) 0.0270(11) 0.0314(12) 0.0218(11)
    C33 0.0585(15) 0.0462(13) 0.0466(13) 0.0277(12) 0.0317(12) 0.0204(11)
    C34 0.0354(11) 0.0359(11) 0.0423(12) 0.0184(10) 0.0147(10) 0.0071(9)
    C35 0.0604(15) 0.0455(13) 0.0546(15) 0.0347(12) 0.0264(13) 0.0253(12)
    C36 0.0595(15) 0.0517(14) 0.0451(13) 0.0348(13) 0.0281(12) 0.0263(11)
    C38 0.0378(12) 0.0416(12) 0.0357(11) 0.0194(10) 0.0147(9) 0.0161(10)
    N1 0.0399(11) 0.0401(11) 0.0406(11) 0.0132(9) 0.0104(9) 0.0041(9)
    N2 0.0392(12) 0.0662(15) 0.0572(14) 0.0244(11) 0.0198(10) 0.0227(12)
    N3 0.0369(9) 0.0332(9) 0.0295(9) 0.0181(8) 0.0131(7) 0.0105(7)
    Br1 0.0776(2) 0.05343(18) 0.0665(2) 0.04027(16) 0.03763(17) 0.01234(14)
_geom_special_details
;
All e.s.d.'s (except the e.s.d. in the dihedral angle between two l.s. planes)
are estimated using the full covariance matrix. The cell e.s.d.'s are taken
into account individually in the estimation of e.s.d.'s in distances, angles
and torsion angles; correlations between e.s.d.'s in cell parameters are only
used when they are defined by crystal symmetry. An approximate (isotropic)
treatment of cell e.s.d.'s is used for estimating e.s.d.'s involving l.s.
planes.
;
loop_
    _geom_bond_atom_site_label_1
    _geom_bond_atom_site_label_2
    _geom_bond_site_symmetry_2
    _geom_bond_distance
    _geom_bond_publ_flag
    C1 N1 . 1.286(3) ?
    C1 N3 . 1.401(3) ?
    C1 C2 . 1.444(3) ?
    C2 C3 . 1.364(3) ?
    C2 C38 . 1.430(3) ?
    C3 C4 . 1.421(3) ?
    C3 C31 . 1.485(3) ?
    C4 C5 . 1.370(3) ?
    C4 C11 . 1.509(3) ?
    C5 N3 . 1.376(3) ?
    C5 C6 . 1.505(3) ?
    C6 C7 . 1.532(4) ?
    C6 H6A . 0.9700 ?
    C6 H6B . 0.9700 ?
    C7 C8 . 1.508(4) ?
    C7 H7A . 0.9700 ?
    C7 H7B . 0.9700 ?
    C8 C9 . 1.507(4) ?
    C8 H8A . 0.9700 ?
    C8 H8B . 0.9700 ?
    C9 C10 . 1.531(5) ?
    C9 H9A . 0.9700 ?
    C9 H9B . 0.9700 ?
    C10 C11 . 1.529(4) ?
    C10 H10A . 0.9700 ?
    C10 H10B . 0.9700 ?
    C11 H11A . 0.9700 ?
    C11 H11B . 0.9700 ?
    C12 N3 . 1.477(3) ?
    C12 C13 . 1.504(3) ?
    C12 H12A . 0.9700 ?
    C12 H12B . 0.9700 ?
    C13 C18 . 1.379(4) ?
    C13 C14 . 1.382(3) ?
    C14 C15 . 1.387(5) ?
    C14 H14 . 0.9300 ?
    C15 C16 . 1.363(5) ?
    C15 H15 . 0.9300 ?
    C16 C17 . 1.363(5) ?
    C16 H16 . 0.9300 ?
    C17 C18 . 1.374(4) ?
    C17 H17 . 0.9300 ?
    C18 H18 . 0.9300 ?
    C31 C32 . 1.380(3) ?
    C31 C36 . 1.383(3) ?
    C32 C33 . 1.385(3) ?
    C32 H32 . 0.9300 ?
    C33 C34 . 1.365(3) ?
    C33 H33 . 0.9300 ?
    C34 C35 . 1.368(4) ?
    C34 Br1 . 1.892(2) ?
    C35 C36 . 1.382(4) ?
    C35 H35 . 0.9300 ?
    C36 H36 . 0.9300 ?
    C38 N2 . 1.137(3) ?
    N1 H1 . 0.8600(10) ?
loop_
    _geom_angle_atom_site_label_1
    _geom_angle_atom_site_label_2
    _geom_angle_atom_site_label_3
    _geom_angle_site_symmetry_1
    _geom_angle_site_symmetry_3
    _geom_angle
    _geom_angle_publ_flag
    N1 C1 N3 . . 118.5(2) ?
    N1 C1 C2 . . 127.2(2) ?
    N3 C1 C2 . . 114.29(18) ?
    C3 C2 C38 . . 121.2(2) ?
    C3 C2 C1 . . 123.2(2) ?
    C38 C2 C1 . . 115.60(19) ?
    C2 C3 C4 . . 119.6(2) ?
    C2 C3 C31 . . 119.77(19) ?
    C4 C3 C31 . . 120.68(19) ?
    C5 C4 C3 . . 118.5(2) ?
    C5 C4 C11 . . 121.4(2) ?
    C3 C4 C11 . . 119.8(2) ?
    C4 C5 N3 . . 121.54(19) ?
    C4 C5 C6 . . 121.5(2) ?
    N3 C5 C6 . . 116.91(19) ?
    C5 C6 C7 . . 114.3(2) ?
    C5 C6 H6A . . 108.7 ?
    C7 C6 H6A . . 108.7 ?
    C5 C6 H6B . . 108.7 ?
    C7 C6 H6B . . 108.7 ?
    H6A C6 H6B . . 107.6 ?
    C8 C7 C6 . . 116.4(2) ?
    C8 C7 H7A . . 108.2 ?
    C6 C7 H7A . . 108.2 ?
    C8 C7 H7B . . 108.2 ?
    C6 C7 H7B . . 108.2 ?
    H7A C7 H7B . . 107.3 ?
    C9 C8 C7 . . 116.1(3) ?
    C9 C8 H8A . . 108.3 ?
    C7 C8 H8A . . 108.3 ?
    C9 C8 H8B . . 108.3 ?
    C7 C8 H8B . . 108.3 ?
    H8A C8 H8B . . 107.4 ?
    C8 C9 C10 . . 115.9(3) ?
    C8 C9 H9A . . 108.3 ?
    C10 C9 H9A . . 108.3 ?
    C8 C9 H9B . . 108.3 ?
    C10 C9 H9B . . 108.3 ?
    H9A C9 H9B . . 107.4 ?
    C11 C10 C9 . . 116.2(2) ?
    C11 C10 H10A . . 108.2 ?
    C9 C10 H10A . . 108.2 ?
    C11 C10 H10B . . 108.2 ?
    C9 C10 H10B . . 108.2 ?
    H10A C10 H10B . . 107.4 ?
    C4 C11 C10 . . 112.3(2) ?
    C4 C11 H11A . . 109.1 ?
    C10 C11 H11A . . 109.1 ?
    C4 C11 H11B . . 109.1 ?
    C10 C11 H11B . . 109.1 ?
    H11A C11 H11B . . 107.9 ?
    N3 C12 C13 . . 114.51(18) ?
    N3 C12 H12A . . 108.6 ?
    C13 C12 H12A . . 108.6 ?
    N3 C12 H12B . . 108.6 ?
    C13 C12 H12B . . 108.6 ?
    H12A C12 H12B . . 107.6 ?
    C18 C13 C14 . . 118.6(2) ?
    C18 C13 C12 . . 121.5(2) ?
    C14 C13 C12 . . 119.9(2) ?
    C13 C14 C15 . . 120.1(3) ?
    C13 C14 H14 . . 120.0 ?
    C15 C14 H14 . . 120.0 ?
    C16 C15 C14 . . 120.3(3) ?
    C16 C15 H15 . . 119.8 ?
    C14 C15 H15 . . 119.8 ?
    C17 C16 C15 . . 119.8(3) ?
    C17 C16 H16 . . 120.1 ?
    C15 C16 H16 . . 120.1 ?
    C16 C17 C18 . . 120.4(3) ?
    C16 C17 H17 . . 119.8 ?
    C18 C17 H17 . . 119.8 ?
    C17 C18 C13 . . 120.7(3) ?
    C17 C18 H18 . . 119.6 ?
    C13 C18 H18 . . 119.6 ?
    C32 C31 C36 . . 118.7(2) ?
    C32 C31 C3 . . 121.5(2) ?
    C36 C31 C3 . . 119.8(2) ?
    C31 C32 C33 . . 120.8(2) ?
    C31 C32 H32 . . 119.6 ?
    C33 C32 H32 . . 119.6 ?
    C34 C33 C32 . . 119.1(2) ?
    C34 C33 H33 . . 120.5 ?
    C32 C33 H33 . . 120.5 ?
    C33 C34 C35 . . 121.4(2) ?
    C33 C34 Br1 . . 120.00(18) ?
    C35 C34 Br1 . . 118.56(18) ?
    C34 C35 C36 . . 119.2(2) ?
    C34 C35 H35 . . 120.4 ?
    C36 C35 H35 . . 120.4 ?
    C35 C36 C31 . . 120.7(2) ?
    C35 C36 H36 . . 119.6 ?
    C31 C36 H36 . . 119.6 ?
    N2 C38 C2 . . 176.3(3) ?
    C1 N1 H1 . . 107.0(19) ?
    C5 N3 C1 . . 122.93(18) ?
    C5 N3 C12 . . 120.97(18) ?
    C1 N3 C12 . . 116.00(18) ?
loop_
    _geom_torsion_atom_site_label_1
    _geom_torsion_atom_site_label_2
    _geom_torsion_atom_site_label_3
    _geom_torsion_atom_site_label_4
    _geom_torsion_site_symmetry_1
    _geom_torsion_site_symmetry_2
    _geom_torsion_site_symmetry_3
    _geom_torsion_site_symmetry_4
    _geom_torsion
    _geom_torsion_publ_flag
    N1 C1 C2 C3 . . . . -178.7(2) ?
    N3 C1 C2 C3 . . . . 0.8(3) ?
    N1 C1 C2 C38 . . . . 1.7(3) ?
    N3 C1 C2 C38 . . . . -178.73(18) ?
    C38 C2 C3 C4 . . . . 178.7(2) ?
    C1 C2 C3 C4 . . . . -0.8(3) ?
    C38 C2 C3 C31 . . . . -2.0(3) ?
    C1 C2 C3 C31 . . . . 178.55(19) ?
    C2 C3 C4 C5 . . . . 0.8(3) ?
    C31 C3 C4 C5 . . . . -178.6(2) ?
    C2 C3 C4 C11 . . . . -172.9(2) ?
    C31 C3 C4 C11 . . . . 7.7(3) ?
    C3 C4 C5 N3 . . . . -0.7(3) ?
    C11 C4 C5 N3 . . . . 172.8(2) ?
    C3 C4 C5 C6 . . . . 179.9(2) ?
    C11 C4 C5 C6 . . . . -6.5(3) ?
    C4 C5 C6 C7 . . . . 88.6(3) ?
    N3 C5 C6 C7 . . . . -90.8(3) ?
    C5 C6 C7 C8 . . . . -76.6(3) ?
    C6 C7 C8 C9 . . . . 68.4(4) ?
    C7 C8 C9 C10 . . . . -98.9(3) ?
    C8 C9 C10 C11 . . . . 55.3(3) ?
    C5 C4 C11 C10 . . . . -88.0(3) ?
    C3 C4 C11 C10 . . . . 85.5(3) ?
    C9 C10 C11 C4 . . . . 51.2(3) ?
    N3 C12 C13 C18 . . . . -50.3(3) ?
    N3 C12 C13 C14 . . . . 131.6(2) ?
    C18 C13 C14 C15 . . . . -0.6(4) ?
    C12 C13 C14 C15 . . . . 177.5(3) ?
    C13 C14 C15 C16 . . . . -0.3(5) ?
    C14 C15 C16 C17 . . . . 0.8(5) ?
    C15 C16 C17 C18 . . . . -0.4(5) ?
    C16 C17 C18 C13 . . . . -0.5(4) ?
    C14 C13 C18 C17 . . . . 1.0(4) ?
    C12 C13 C18 C17 . . . . -177.1(2) ?
    C2 C3 C31 C32 . . . . 80.6(3) ?
    C4 C3 C31 C32 . . . . -100.0(3) ?
    C2 C3 C31 C36 . . . . -99.9(3) ?
    C4 C3 C31 C36 . . . . 79.4(3) ?
    C36 C31 C32 C33 . . . . -1.7(4) ?
    C3 C31 C32 C33 . . . . 177.7(2) ?
    C31 C32 C33 C34 . . . . 0.9(4) ?
    C32 C33 C34 C35 . . . . 0.7(4) ?
    C32 C33 C34 Br1 . . . . -178.0(2) ?
    C33 C34 C35 C36 . . . . -1.4(4) ?
    Br1 C34 C35 C36 . . . . 177.4(2) ?
    C34 C35 C36 C31 . . . . 0.5(4) ?
    C32 C31 C36 C35 . . . . 1.1(4) ?
    C3 C31 C36 C35 . . . . -178.4(2) ?
    C4 C5 N3 C1 . . . . 0.8(3) ?
    C6 C5 N3 C1 . . . . -179.84(19) ?
    C4 C5 N3 C12 . . . . -175.6(2) ?
    C6 C5 N3 C12 . . . . 3.8(3) ?
    N1 C1 N3 C5 . . . . 178.8(2) ?
    C2 C1 N3 C5 . . . . -0.7(3) ?
    N1 C1 N3 C12 . . . . -4.7(3) ?
    C2 C1 N3 C12 . . . . 175.76(18) ?
    C13 C12 N3 C5 . . . . -85.2(2) ?
    C13 C12 N3 C1 . . . . 98.2(2) ?
loop_
    _geom_hbond_atom_site_label_D
    _geom_hbond_atom_site_label_H
    _geom_hbond_atom_site_label_A
    _geom_hbond_site_symmetry_A
    _geom_hbond_distance_DH
    _geom_hbond_distance_HA
    _geom_hbond_distance_DA
    _geom_hbond_angle_DHA
    C32 H32 N1 2 0.93 2.56 3.421(3) 154
    C11 H11A Cg1 2_665 0.97 2.97 3.648(3) 128
_shelx_hkl_file
;
  -1   0   0  100.16    2.62
   1   0   0  103.33    2.41
   1   0   0  101.82    2.42
   1   0   0   96.60    2.37
   1   0   0  108.16    2.49
   1   0   0   82.18    2.53
  -2   0   0   86.33    2.07
  -2   0   0   84.07    2.06
  -2   0   0   83.64    2.29
  -2   0   0   83.17    2.17
  -2   0   0   84.17    2.26
  -2   0   0   82.91    2.04
  -2   0   0   83.10    2.11
   2   0   0   83.90    2.03
   2   0   0   86.54    2.30
   2   0   0   86.04    2.11
   2   0   0   83.73    2.26
   2   0   0   80.90    2.17
   2   0   0   83.93    2.06
   2   0   0   86.19    2.06
  -3   0   0   65.19    1.59
  -3   0   0   63.71    1.75
  -3   0   0   64.47    1.67
  -3   0   0   64.52    1.57
  -3   0   0   62.83    1.59
   3   0   0   65.28    1.59
   3   0   0   62.90    1.59
   3   0   0   65.41    1.79
   3   0   0   63.98    1.62
   3   0   0   63.64    1.67
  -4   0   0   38.22    0.96
  -4   0   0   38.11    0.96
  -4   0   0   37.69    1.07
  -4   0   0   37.26    0.96
   4   0   0   37.98    0.98
   4   0   0   39.30    0.92
   4   0   0   37.00    1.02
   4   0   0   36.88    1.11
   4   0   0   38.07    0.96
  -5   0   0   59.90    1.70
  -5   0   0   59.72    1.52
  -5   0   0   58.19    1.52
  -5   0   0   61.25    1.53
   5   0   0   61.89    1.52
   5   0   0   60.83    1.47
   5   0   0   62.24    1.47
   5   0   0   60.62    1.75
   5   0   0   60.95    1.61
  -6   0   0   31.11    0.82
  -6   0   0   30.01    0.84
  -6   0   0   31.56    0.82
  -6   0   0   31.52    0.94
   6   0   0   30.94    0.75
   6   0   0   31.55    0.81
   6   0   0   29.89    0.87
   6   0   0   29.44    1.00
   6   0   0   31.12    0.75
  -7   0   0   25.45    0.84
  -7   0   0   24.67    0.70
  -7   0   0   24.55    0.74
   7   0   0   25.09    0.88
   7   0   0   24.60    0.76
  -8   0   0    2.88    0.22
  -8   0   0    2.53    0.26
  -8   0   0    2.64    0.29
   8   0   0    2.94    0.36
   8   0   0    3.64    0.27
  -9   0   0    1.39    0.32
  -9   0   0    0.87    0.20
  -9   0   0    0.85    0.27
   9   0   0    0.48    0.23
   9   0   0    1.07    0.38
 -10   0   0   -0.19    0.30
 -10   0   0    0.13    0.33
 -10   0   0   -0.09    0.21
  10   0   0    0.01    0.32
  10   0   0   -0.15    0.36
 -11   0   0    2.06    0.35
 -11   0   0    2.08    0.39
 -11   0   0    2.08    0.28
 -12   1   0    0.07    0.27
  11  -1   0    0.15    0.45
  11  -1   0   -0.12    0.37
 -11   1   0    0.36    0.36
 -11   1   0    0.33    0.32
 -11   1   0   -0.29    0.24
  10  -1   0    1.07    0.36
  10  -1   0    0.96    0.31
 -10   1   0    0.89    0.29
 -10   1   0    0.99    0.23
 -10   1   0    0.92    0.33
   9  -1   0    5.25    0.40
   9  -1   0    5.40    0.38
   9  -1   0    4.55    0.43
  -9   1   0    5.27    0.33
  -9   1   0    5.51    0.36
  -9   1   0    4.62    0.36
   8  -1   0    1.73    0.30
   8  -1   0    2.10    0.22
  -8   1   0    2.07    0.19
  -8   1   0    2.08    0.24
  -8   1   0    1.46    0.25
   7  -1   0    3.56    0.31
   7  -1   0    2.66    0.17
   7  -1   0    2.65    0.20
  -7   1   0    2.38    0.21
  -7   1   0    2.45    0.19
  -7   1   0    2.30    0.25
   6  -1   0    1.97    0.09
   6  -1   0    1.73    0.22
   6  -1   0    2.00    0.16
   6  -1   0    1.99    0.14
  -6   1   0    1.68    0.18
  -6   1   0    2.36    0.15
  -6   1   0    1.71    0.13
  -6   1   0    1.88    0.17
   5  -1   0    2.15    0.09
   5  -1   0    2.47    0.14
   5  -1   0    2.17    0.14
   5  -1   0    2.35    0.13
   5  -1   0    2.05    0.20
  -5   1   0    2.16    0.17
  -5   1   0    2.18    0.14
  -5   1   0    2.09    0.14
  -5   1   0    2.47    0.16
   4  -1   0    5.11    0.27
   4  -1   0    5.59    0.15
   4  -1   0    5.45    0.20
   4  -1   0    5.37    0.19
   4  -1   0    5.71    0.17
  -4   1   0    5.88    0.19
  -4   1   0    5.14    0.19
  -4   1   0    5.16    0.17
  -4   1   0    5.48    0.19
  -4   1   0    5.38    0.19
  -4   1   0    5.03    0.22
   3  -1   0   22.16    0.78
   3  -1   0   25.74    0.77
   3  -1   0   27.16    0.67
   3  -1   0   26.32    0.66
   3  -1   0   27.46    0.70
   3  -1   0   26.67    0.74
   3  -1   0   26.81    0.64
   3  -1   0   26.44    0.67
   3  -1   0   26.41    0.67
  -3   1   0   26.38    0.66
  -3   1   0   26.57    0.67
  -3   1   0   26.53    0.79
  -3   1   0   26.48    0.77
  -3   1   0   26.17    0.67
  -3   1   0   26.21    0.74
  -3   1   0   26.55    0.67
  -3   1   0   26.99    0.70
   2  -1   0  338.04    7.72
   2  -1   0  301.42    8.65
   2  -1   0  337.45    7.88
   2  -1   0  351.31    9.12
   2  -1   0  341.29    7.88
   2  -1   0  329.87    7.73
   2  -1   0  282.35    8.26
   2  -1   0  328.64    8.19
  -2   1   0  326.75    7.83
  -2   1   0  322.22    7.85
  -2   1   0  310.67    8.26
  -2   1   0  294.58    8.49
  -2   1   0  304.63    7.73
  -2   1   0  316.21    8.04
  -2   1   0  324.03    8.62
  -2   1   0  327.92    9.14
  -2   1   0  319.09    7.72
   1  -1   0    5.79    0.16
   1  -1   0    5.48    0.18
   1  -1   0    6.24    0.15
  -1   1   0    5.73    0.18
  -1   1   0    5.45    0.16
  -1   1   0    6.42    0.16
   0  -1   0    1.55    0.06
   0   1   0    1.36    0.05
   0   1   0    1.65    0.05
   0   1   0    1.38    0.05
   0   1   0    1.40    0.05
   0   1   0    1.64    0.06
   0   1   0    1.54    0.05
  -1  -1   0    3.58    0.12
  -1  -1   0    3.68    0.11
  -1  -1   0    3.60    0.12
  -1  -1   0    3.79    0.11
  -1  -1   0    3.68    0.11
   1   1   0    3.40    0.11
   1   1   0    3.50    0.12
   1   1   0    3.57    0.11
   1   1   0    3.70    0.11
   1   1   0    3.29    0.13
   1   1   0    3.55    0.12
  -2  -1   0    4.19    0.16
  -2  -1   0    4.07    0.17
  -2  -1   0    4.06    0.14
  -2  -1   0    3.87    0.13
   2   1   0    3.70    0.13
   2   1   0    3.78    0.14
   2   1   0    3.97    0.17
   2   1   0    3.82    0.15
   2   1   0    4.04    0.15
   2   1   0    4.08    0.12
   2   1   0    3.94    0.15
   2   1   0    3.90    0.13
   2   1   0    4.05    0.19
  -3  -1   0  384.56    9.64
  -3  -1   0  388.74   10.42
  -3  -1   0  381.88    9.57
  -3  -1   0  399.05    9.42
   3   1   0  383.30   10.55
   3   1   0  400.16    9.60
   3   1   0  401.45    9.44
   3   1   0  410.24   11.10
   3   1   0  385.37   10.07
  -4  -1   0  151.40    3.78
  -4  -1   0  156.14    3.83
  -4  -1   0  152.73    3.82
  -4  -1   0  158.59    4.19
   4   1   0  158.24    3.74
   4   1   0  155.72    4.26
   4   1   0  156.85    3.82
   4   1   0  155.14    4.03
  -5  -1   0   61.54    1.56
  -5  -1   0   61.29    1.57
  -5  -1   0   63.99    1.75
  -5  -1   0   60.77    1.57
   5   1   0   62.23    1.51
   5   1   0   61.02    1.66
   5   1   0   63.91    1.82
   5   1   0   62.74    1.56
  -6  -1   0   21.95    0.62
  -6  -1   0   23.83    0.77
  -6  -1   0   22.15    0.67
   6   1   0   22.36    0.56
   6   1   0   21.72    0.69
   6   1   0   22.32    0.61
   6   1   0   22.87    0.81
  -7  -1   0    0.28    0.19
  -7  -1   0    0.36    0.22
  -7  -1   0    0.31    0.14
   7   1   0   -0.08    0.25
   7   1   0   -0.02    0.18
  -8  -1   0    4.70    0.32
  -8  -1   0    4.38    0.36
  -8  -1   0    4.67    0.31
   8   1   0    4.86    0.32
   8   1   0    5.30    0.44
  -9  -1   0    0.27    0.19
  -9  -1   0    0.21    0.26
  -9  -1   0    0.34    0.32
   9   1   0    0.04    0.33
   9   1   0    0.03    0.25
 -10  -1   0    0.32    0.23
 -10  -1   0    0.25    0.34
  10   1   0    0.43    0.40
 -12   2   0   -0.01    0.27
 -12   2   0    0.44    0.39
  11  -2   0    0.79    0.38
  11  -2   0    1.64    0.38
 -11   2   0    1.49    0.27
 -11   2   0    1.07    0.32
  10  -2   0   -0.03    0.35
  10  -2   0   -0.17    0.27
 -10   2   0   -0.05    0.21
 -10   2   0   -0.11    0.29
   9  -2   0    0.12    0.28
   9  -2   0   -0.10    0.26
  -9   2   0    0.17    0.19
  -9   2   0    0.08    0.22
  -9   2   0    0.24    0.19
   8  -2   0    2.28    0.29
   8  -2   0    2.40    0.19
   8  -2   0    3.02    0.22
   8  -2   0    2.26    0.25
  -8   2   0    2.38    0.21
  -8   2   0    2.81    0.24
  -8   2   0    2.23    0.26
   7  -2   0   52.15    1.60
   7  -2   0   53.57    1.38
   7  -2   0   55.85    1.46
   7  -2   0   54.52    1.31
   7  -2   0   52.38    1.47
  -7   2   0   53.05    1.37
  -7   2   0   54.74    1.54
  -7   2   0   52.93    1.38
   6  -2   0   19.73    0.56
   6  -2   0   18.54    0.53
   6  -2   0   17.57    0.64
   6  -2   0   19.34    0.48
   6  -2   0   18.92    0.59
  -6   2   0   19.15    0.54
  -6   2   0   18.41    0.53
  -6   2   0   18.43    0.50
  -6   2   0   18.14    0.60
   5  -2   0  131.28    3.04
   5  -2   0  127.30    3.28
   5  -2   0  126.21    3.12
   5  -2   0  123.44    3.26
   5  -2   0  127.57    3.48
  -5   2   0  124.71    3.07
  -5   2   0  126.71    3.17
  -5   2   0  129.52    3.12
  -5   2   0  125.37    3.41
  -5   2   0  127.19    3.27
  -5   2   0  122.53    3.12
   4  -2   0  122.45    2.87
   4  -2   0  119.74    2.93
   4  -2   0  118.27    3.07
   4  -2   0  118.79    3.25
   4  -2   0  119.82    3.05
  -4   2   0  123.01    3.07
  -4   2   0  121.04    2.93
  -4   2   0  115.27    3.20
  -4   2   0  118.61    2.98
  -4   2   0  118.12    2.87
  -4   2   0  117.19    2.93
  -4   2   0  116.76    3.41
   3  -2   0    0.00    0.05
   3  -2   0   -0.02    0.04
   3  -2   0    0.05    0.03
   3  -2   0    0.01    0.06
   3  -2   0    0.11    0.07
   3  -2   0    0.14    0.06
   3  -2   0    0.08    0.05
   3  -2   0    0.01    0.04
  -3   2   0    0.08    0.04
  -3   2   0    0.04    0.07
  -3   2   0    0.48    0.06
  -3   2   0   -0.04    0.05
  -3   2   0    0.06    0.06
  -3   2   0    0.13    0.07
  -3   2   0    0.13    0.05
   2  -2   0   51.16    1.24
   2  -2   0   49.38    1.27
   2  -2   0   50.59    1.27
   2  -2   0   51.37    1.40
   2  -2   0   49.57    1.31
   2  -2   0   50.10    1.47
  -2   2   0   53.17    1.40
  -2   2   0   52.58    1.24
  -2   2   0   50.84    1.27
  -2   2   0   51.60    1.31
  -2   2   0   50.99    1.27
   1  -2   0   82.76    2.28
   1  -2   0   82.37    2.40
   1  -2   0   83.99    2.20
   1  -2   0   86.22    2.07
   1  -2   0   84.29    2.04
   1  -2   0   83.92    2.07
   1  -2   0   86.68    2.15
  -1   2   0   84.62    2.07
  -1   2   0   83.93    2.28
  -1   2   0   83.43    2.07
  -1   2   0   83.61    2.20
  -1   2   0   84.43    2.40
  -1   2   0   85.18    2.15
  -1   2   0   86.44    2.04
   0  -2   0   88.26    2.14
   0  -2   0   86.92    2.11
   0  -2   0   85.13    2.47
   0  -2   0   86.81    2.23
   0  -2   0   88.25    2.14
   0  -2   0   88.58    2.14
   0   2   0   87.92    2.14
   0   2   0   86.92    2.14
   0   2   0   87.14    2.23
   0   2   0   86.62    2.14
   0   2   0   86.08    2.26
   0   2   0   87.19    2.11
   0   2   0   86.83    2.27
   0   2   0   89.01    2.47
  -1  -2   0  298.37    7.07
  -1  -2   0  297.86    7.21
  -1  -2   0  295.61    7.57
  -1  -2   0  308.20    7.07
  -1  -2   0  295.49    7.25
  -1  -2   0  293.40    7.18
   1   2   0  302.25    7.07
   1   2   0  292.13    7.20
   1   2   0  288.82    7.20
   1   2   0  284.41    7.57
   1   2   0  295.33    7.18
   1   2   0  286.05    7.83
  -2  -2   0    9.35    0.26
  -2  -2   0    9.30    0.26
  -2  -2   0    9.18    0.28
  -2  -2   0    8.93    0.27
   2   2   0    9.10    0.26
   2   2   0    9.47    0.26
   2   2   0    9.36    0.30
  -3  -2   0   62.93    1.60
  -3  -2   0   63.44    1.61
  -3  -2   0   62.73    1.61
   3   2   0   65.56    1.61
   3   2   0   65.25    1.57
   3   2   0   65.34    1.82
   3   2   0   65.71    1.86
   3   2   0   65.47    1.71
  -4  -2   0   10.80    0.34
  -4  -2   0   11.41    0.42
  -4  -2   0   10.70    0.33
  -4  -2   0   10.56    0.38
   4   2   0   10.37    0.39
   4   2   0   11.24    0.31
   4   2   0   10.90    0.33
   4   2   0   11.15    0.45
  -5  -2   0   10.90    0.41
  -5  -2   0   11.42    0.47
  -5  -2   0   10.99    0.35
  -5  -2   0   11.21    0.36
   5   2   0   10.27    0.40
   5   2   0   10.72    0.31
   5   2   0   10.65    0.34
   5   2   0   11.04    0.50
  -6  -2   0   32.17    0.86
  -6  -2   0   32.41    0.92
  -6  -2   0   32.00    1.02
   6   2   0   31.64    0.95
   6   2   0   32.48    1.10
  -7  -2   0    6.70    0.38
  -7  -2   0    6.77    0.32
   7   2   0    6.51    0.50
   7   2   0    5.86    0.39
  -8  -2   0    5.11    0.32
  -8  -2   0    5.11    0.36
   8   2   0    5.32    0.36
   8   2   0    4.93    0.46
  -9  -2   0    0.42    0.21
  -9  -2   0    0.56    0.29
   9   2   0    0.47    0.37
   9   2   0    0.36    0.28
  12  -3   0    0.13    0.44
  12  -3   0    0.90    0.35
 -12   3   0    0.39    0.28
 -12   3   0    0.48    0.37
  11  -3   0   -0.31    0.29
  11  -3   0   -0.21    0.34
 -11   3   0   -0.12    0.23
 -11   3   0   -0.01    0.28
  10  -3   0    2.19    0.33
  10  -3   0    2.65    0.38
 -10   3   0    2.94    0.26
 -10   3   0    2.33    0.33
   9  -3   0    7.17    0.45
   9  -3   0    6.81    0.49
  -9   3   0    8.14    0.43
  -9   3   0    6.91    0.38
   8  -3   0    6.98    0.29
   8  -3   0    6.26    0.30
   8  -3   0    6.88    0.43
   8  -3   0    5.97    0.35
  -8   3   0    6.25    0.39
  -8   3   0    6.11    0.32
   7  -3   0    1.35    0.21
   7  -3   0    1.32    0.09
   7  -3   0    1.27    0.15
   7  -3   0    1.18    0.18
   7  -3   0    1.38    0.13
  -7   3   0    1.65    0.19
  -7   3   0    1.08    0.16
  -7   3   0    1.10    0.09
   6  -3   0    0.55    0.16
   6  -3   0    0.26    0.12
   6  -3   0    0.51    0.13
   6  -3   0    0.55    0.09
   6  -3   0    0.53    0.08
  -6   3   0    0.48    0.09
  -6   3   0    0.37    0.07
  -6   3   0    0.44    0.08
  -6   3   0    0.47    0.12
  -6   3   0    0.55    0.13
   5  -3   0   35.09    0.92
   5  -3   0   36.26    0.88
   5  -3   0   34.98    0.96
   5  -3   0   35.64    0.93
   5  -3   0   34.16    1.04
  -5   3   0   33.17    1.07
  -5   3   0   34.57    0.92
  -5   3   0   35.00    0.89
  -5   3   0   35.65    1.01
  -5   3   0   37.30    0.94
  -5   3   0   35.15    0.90
   4  -3   0   24.60    0.73
   4  -3   0   24.20    0.62
   4  -3   0   24.89    0.62
   4  -3   0   24.01    0.67
   4  -3   0   24.51    0.65
  -4   3   0   24.28    0.65
  -4   3   0   24.93    0.66
  -4   3   0   24.91    0.63
  -4   3   0   24.38    0.75
   3  -3   0  392.99    9.68
   3  -3   0  384.51   10.63
   3  -3   0  417.34    9.51
   3  -3   0  378.71   10.08
  -3   3   0  410.10   10.04
  -3   3   0  416.51    9.68
  -3   3   0  380.42    9.51
  -3   3   0  401.39    9.68
  -3   3   0  391.76   11.27
   2  -3   0   71.80    1.78
   2  -3   0   69.85    1.78
   2  -3   0   74.16    1.75
   2  -3   0   71.36    2.06
   2  -3   0   71.48    1.85
   2  -3   0   70.31    1.89
   2  -3   0   72.83    1.96
  -2   3   0   71.36    2.06
  -2   3   0   73.49    1.84
  -2   3   0   73.03    1.78
  -2   3   0   71.38    1.96
  -2   3   0   69.00    1.78
  -2   3   0   71.52    1.75
   1  -3   0  299.98    8.42
   1  -3   0  337.24    8.61
   1  -3   0  349.88    8.07
   1  -3   0  328.48    8.06
   1  -3   0  332.52    8.06
   1  -3   0  336.96    9.42
   1  -3   0  333.53    7.94
  -1   3   0  314.85    9.39
  -1   3   0  332.35    8.48
  -1   3   0  323.86    8.85
  -1   3   0  321.45    7.93
  -1   3   0  339.36    8.41
  -1   3   0  331.59    8.62
  -1   3   0  350.32    8.07
  -1   3   0  325.21    8.06
  -1   3   0  336.49    8.07
   0  -3   0    5.53    0.16
   0  -3   0    4.94    0.17
   0  -3   0    4.95    0.17
   0  -3   0    4.74    0.16
   0  -3   0    4.94    0.17
   0   3   0    4.79    0.17
   0   3   0    5.00    0.16
   0   3   0    4.90    0.18
   0   3   0    5.13    0.15
   0   3   0    4.93    0.16
   0   3   0    4.95    0.17
   0   3   0    4.70    0.18
   0   3   0    5.11    0.16
  -1  -3   0   51.34    1.30
  -1  -3   0   51.71    1.29
  -1  -3   0   53.28    1.28
  -1  -3   0   51.01    1.29
  -1  -3   0   51.64    1.29
   1   3   0   51.95    1.38
   1   3   0   52.22    1.28
   1   3   0   51.48    1.49
   1   3   0   52.07    1.29
  -2  -3   0    1.57    0.13
  -2  -3   0    1.65    0.10
  -2  -3   0    1.63    0.11
   2   3   0    1.76    0.11
   2   3   0    1.63    0.10
   2   3   0    1.42    0.13
  -3  -3   0   15.28    0.45
  -3  -3   0   14.99    0.47
  -3  -3   0   15.69    0.44
   3   3   0   15.65    0.44
   3   3   0   16.05    0.49
   3   3   0   15.42    0.43
   3   3   0   16.43    0.51
  -4  -3   0   44.05    1.18
  -4  -3   0   45.04    1.17
  -4  -3   0   45.18    1.16
   4   3   0   46.36    1.27
   4   3   0   45.40    1.13
   4   3   0   44.96    1.36
   4   3   0   45.87    1.15
  -5  -3   0   11.05    0.43
  -5  -3   0   11.43    0.39
   5   3   0   11.64    0.57
   5   3   0   11.64    0.34
   5   3   0   12.08    0.47
  -6  -3   0    3.22    0.21
  -6  -3   0    3.13    0.27
   6   3   0    2.85    0.34
   6   3   0    3.65    0.29
  -7  -3   0    0.64    0.18
  -7  -3   0    0.79    0.27
   7   3   0    0.43    0.31
   7   3   0    0.45    0.25
  -8  -3   0    0.10    0.27
  -8  -3   0   -0.16    0.18
   8   3   0   -0.06    0.34
   8   3   0   -0.08    0.24
  -9  -3   0    1.02    0.37
   9   3   0    0.49    0.32
   9   3   0    1.44    0.43
  12  -4   0    2.74    0.45
  12  -4   0    2.61    0.42
 -12   4   0    3.16    0.33
 -12   4   0    2.73    0.41
  11  -4   0    7.68    0.58
  11  -4   0    7.56    0.55
 -11   4   0    7.43    0.49
 -11   4   0    7.47    0.47
  10  -4   0    0.91    0.29
  10  -4   0    1.19    0.32
 -10   4   0    1.42    0.24
 -10   4   0    1.19    0.27
   9  -4   0   16.06    0.62
   9  -4   0   16.99    0.73
   9  -4   0   16.26    0.54
  -9   4   0   17.08    0.62
  -9   4   0   15.63    0.55
   8  -4   0    1.83    0.26
   8  -4   0    1.95    0.22
   8  -4   0    2.14    0.20
   8  -4   0    2.13    0.14
  -8   4   0    1.88    0.24
  -8   4   0    1.91    0.20
  -8   4   0    1.85    0.11
   7  -4   0   11.68    0.39
   7  -4   0   10.33    0.46
   7  -4   0   10.84    0.42
  -7   4   0   10.98    0.31
  -7   4   0   10.96    0.39
  -7   4   0   10.32    0.35
  -7   4   0   11.48    0.43
  -7   4   0   11.17    0.34
   6  -4   0   17.24    0.50
   6  -4   0   16.74    0.58
   6  -4   0   15.97    0.51
  -6   4   0   17.04    0.51
  -6   4   0   16.98    0.55
  -6   4   0   16.77    0.59
  -6   4   0   16.83    0.48
  -6   4   0   16.70    0.45
  -6   4   0   17.47    0.48
   5  -4   0   77.80    2.03
   5  -4   0   80.71    2.17
   5  -4   0   77.81    1.96
  -5   4   0   79.23    2.03
  -5   4   0   76.56    2.27
  -5   4   0   77.02    1.91
  -5   4   0   76.41    1.96
   4  -4   0   30.41    0.89
   4  -4   0   30.09    0.82
   4  -4   0   30.44    0.80
  -4   4   0   30.62    0.80
  -4   4   0   29.64    0.78
  -4   4   0   30.87    0.93
   3  -4   0    0.39    0.08
   3  -4   0    0.34    0.08
   3  -4   0    0.59    0.09
  -3   4   0    0.45    0.07
  -3   4   0    0.53    0.08
  -3   4   0    0.57    0.09
  -3   4   0    0.38    0.08
   2  -4   0   82.99    2.08
   2  -4   0   83.44    2.17
   2  -4   0   82.99    2.21
   2  -4   0   85.18    2.09
   2  -4   0   87.20    2.41
   2  -4   0   84.36    2.29
   2  -4   0   83.40    2.07
  -2   4   0   88.11    2.16
  -2   4   0   82.36    2.05
  -2   4   0   80.58    2.08
  -2   4   0   82.94    2.40
   1  -4   0   13.84    0.44
   1  -4   0   14.28    0.40
   1  -4   0   15.09    0.41
   1  -4   0   14.45    0.41
   1  -4   0   16.01    0.46
   1  -4   0   14.74    0.41
  -1   4   0   14.92    0.45
  -1   4   0   15.01    0.40
  -1   4   0   14.30    0.43
  -1   4   0   14.68    0.41
  -1   4   0   15.13    0.41
  -1   4   0   15.09    0.41
   0  -4   0    1.44    0.10
   0  -4   0    1.66    0.11
   0  -4   0    1.72    0.11
   0  -4   0    1.73    0.09
   0   4   0    1.72    0.11
   0   4   0    1.69    0.09
   0   4   0    1.39    0.11
   0   4   0    1.50    0.08
  -1  -4   0   25.39    0.67
  -1  -4   0   25.66    0.69
  -1  -4   0   25.32    0.68
  -1  -4   0   25.39    0.67
   1   4   0   27.19    0.75
   1   4   0   25.65    0.69
   1   4   0   25.77    0.67
   1   4   0   24.83    0.73
   1   4   0   25.41    0.67
  -2  -4   0  152.85    3.65
  -2  -4   0  150.92    3.65
  -2  -4   0  147.73    3.62
   2   4   0  148.77    4.22
   2   4   0  143.04    3.86
   2   4   0  148.86    3.59
   2   4   0  145.59    3.65
  -3  -4   0   34.93    0.93
  -3  -4   0   34.26    0.90
  -3  -4   0   33.97    0.91
   3   4   0   34.89    1.01
   3   4   0   34.80    0.90
   3   4   0   33.91    0.99
   3   4   0   34.54    0.89
  -4  -4   0    3.48    0.20
  -4  -4   0    3.83    0.25
   4   4   0    3.87    0.20
   4   4   0    3.57    0.27
   4   4   0    2.96    0.29
  -5  -4   0    0.68    0.21
  -5  -4   0    0.27    0.15
   5   4   0    0.43    0.12
   5   4   0    0.55    0.23
   5   4   0    0.50    0.25
  -6  -4   0    0.29    0.16
  -6  -4   0    0.74    0.27
   6   4   0    0.29    0.22
   6   4   0    0.32    0.29
  -7  -4   0    0.14    0.30
  -7  -4   0    0.56    0.19
   7   4   0    0.35    0.33
   7   4   0    0.52    0.29
  -8  -4   0   -0.23    0.34
  -8  -4   0    0.42    0.21
   8   4   0    0.63    0.33
   8   4   0    0.55    0.38
   9   4   0    1.27    0.37
 -13   5   0    0.31    0.37
  12  -5   0   -0.03    0.36
  12  -5   0    0.23    0.31
 -12   5   0    0.14    0.28
 -12   5   0    0.20    0.30
  11  -5   0    0.00    0.29
  11  -5   0   -0.18    0.31
 -11   5   0    0.05    0.25
 -11   5   0   -0.03    0.30
  10  -5   0    0.34    0.23
  10  -5   0    0.59    0.29
 -10   5   0    0.32    0.22
 -10   5   0    0.33    0.27
   9  -5   0    0.24    0.20
   9  -5   0    0.68    0.20
   9  -5   0    0.58    0.26
  -9   5   0    0.51    0.20
  -9   5   0    0.39    0.21
   8  -5   0   57.01    1.57
   8  -5   0   57.88    1.51
   8  -5   0   57.56    1.71
  -8   5   0   55.54    1.46
  -8   5   0   57.57    1.47
  -8   5   0   59.64    1.52
  -8   5   0   59.00    1.66
   7  -5   0   42.66    1.17
   7  -5   0   43.14    1.29
   7  -5   0   41.73    1.13
  -7   5   0   43.54    1.10
  -7   5   0   43.38    1.14
  -7   5   0   41.85    1.14
  -7   5   0   42.23    1.09
  -7   5   0   42.06    1.23
   6  -5   0    0.99    0.15
   6  -5   0    2.05    0.20
   6  -5   0    1.25    0.15
  -6   5   0    1.49    0.14
  -6   5   0    1.18    0.17
  -6   5   0    1.75    0.12
  -6   5   0    1.01    0.15
   5  -5   0   -0.02    0.10
   5  -5   0    0.11    0.12
   5  -5   0    0.11    0.09
  -5   5   0    0.11    0.06
  -5   5   0    0.15    0.11
  -5   5   0    0.13    0.13
  -5   5   0    0.06    0.12
   4  -5   0   14.31    0.46
   4  -5   0   13.05    0.40
   4  -5   0   13.46    0.42
  -4   5   0   13.74    0.40
  -4   5   0   13.35    0.47
  -4   5   0   13.90    0.42
   3  -5   0    0.91    0.11
   3  -5   0    0.82    0.11
   3  -5   0    1.08    0.11
  -3   5   0    1.11    0.11
  -3   5   0    1.17    0.12
  -3   5   0    0.80    0.11
   2  -5   0   66.76    1.74
   2  -5   0   70.10    1.91
   2  -5   0   63.57    1.74
   2  -5   0   64.58    1.65
   2  -5   0   65.96    1.64
  -2   5   0   63.53    1.74
  -2   5   0   64.61    1.64
  -2   5   0   66.08    1.66
  -2   5   0   68.71    1.90
   1  -5   0   19.25    0.54
   1  -5   0   19.88    0.54
   1  -5   0   19.25    0.58
   1  -5   0   19.99    0.54
   1  -5   0   19.56    0.61
   1  -5   0   19.72    0.54
  -1   5   0   19.99    0.58
  -1   5   0   19.61    0.59
  -1   5   0   19.59    0.54
  -1   5   0   19.48    0.54
  -1   5   0   19.85    0.54
   0  -5   0  153.81    3.72
   0  -5   0  150.39    3.72
   0  -5   0  149.90    3.72
   0   5   0  149.70    3.67
   0   5   0  152.13    3.72
   0   5   0  152.36    3.93
   0   5   0  149.07    3.92
   0   5   0  150.72    4.27
  -1  -5   0   29.93    0.82
  -1  -5   0   31.14    0.81
  -1  -5   0   30.70    0.80
  -1  -5   0   31.19    0.83
   1   5   0   32.02    0.89
   1   5   0   29.31    0.81
   1   5   0   31.37    0.89
   1   5   0   30.58    0.81
   1   5   0   30.35    0.81
  -2  -5   0    2.77    0.22
  -2  -5   0    2.33    0.16
  -2  -5   0    2.35    0.14
   2   5   0    1.73    0.19
   2   5   0    2.27    0.12
   2   5   0    2.29    0.16
   2   5   0    2.78    0.18
   2   5   0    2.22    0.13
   2   5   0    2.19    0.14
  -3  -5   0    9.26    0.38
  -3  -5   0    8.80    0.34
   3   5   0    9.26    0.41
   3   5   0    9.34    0.33
   3   5   0    8.87    0.33
  -4  -5   0    0.29    0.22
  -4  -5   0    0.45    0.15
   4   5   0    0.39    0.21
   4   5   0    0.37    0.14
   4   5   0    0.35    0.24
  -5  -5   0    3.65    0.24
  -5  -5   0    3.56    0.31
   5   5   0    3.80    0.33
   5   5   0    3.29    0.36
  -6  -5   0    6.54    0.35
  -6  -5   0    6.54    0.43
   6   5   0    6.10    0.45
   6   5   0    5.35    0.47
  -7  -5   0    1.24    0.33
  -7  -5   0    2.15    0.23
   7   5   0    1.70    0.36
   7   5   0    2.21    0.41
   8   5   0    0.29    0.32
  13  -6   0    0.77    0.38
 -13   6   0    0.64    0.38
  12  -6   0    0.22    0.29
  12  -6   0    0.18    0.36
 -12   6   0   -0.04    0.28
 -12   6   0    0.70    0.34
  11  -6   0    3.04    0.32
  11  -6   0    2.71    0.39
 -11   6   0    3.16    0.32
 -11   6   0    3.00    0.36
  10  -6   0   11.58    0.64
  10  -6   0   10.75    0.48
  10  -6   0   10.53    0.47
 -10   6   0   10.65    0.51
 -10   6   0   10.39    0.49
   9  -6   0    0.17    0.27
   9  -6   0    0.20    0.22
   9  -6   0    0.30    0.21
  -9   6   0    0.03    0.21
  -9   6   0   -0.04    0.20
  -9   6   0   -0.17    0.15
   8  -6   0    0.21    0.16
   8  -6   0    0.29    0.21
   8  -6   0    0.07    0.16
  -8   6   0    0.07    0.09
  -8   6   0    0.27    0.20
  -8   6   0    0.20    0.19
  -8   6   0    0.05    0.14
   7  -6   0    8.06    0.35
   7  -6   0    8.18    0.36
   7  -6   0    7.91    0.40
  -7   6   0    7.40    0.39
  -7   6   0    8.14    0.36
  -7   6   0    7.89    0.32
  -7   6   0    8.88    0.30
   6  -6   0   28.30    0.81
   6  -6   0   28.68    0.80
   6  -6   0   27.77    0.88
  -6   6   0   28.71    0.77
  -6   6   0   28.94    0.77
  -6   6   0   29.43    0.80
  -6   6   0   28.04    0.92
   5  -6   0   72.73    2.00
   5  -6   0   71.50    1.88
   5  -6   0   69.97    1.82
  -5   6   0   71.98    1.82
  -5   6   0   71.36    2.10
  -5   6   0   71.60    1.78
   4  -6   0  179.17    4.90
   4  -6   0  182.01    4.63
   4  -6   0  179.51    4.46
  -4   6   0  180.40    4.46
  -4   6   0  183.67    5.16
  -4   6   0  180.63    4.39
   3  -6   0   63.51    1.69
   3  -6   0   64.84    1.59
   3  -6   0   62.90    1.61
  -3   6   0   62.75    1.61
  -3   6   0   63.43    1.59
  -3   6   0   61.94    1.68
  -3   6   0   65.11    1.85
   2  -6   0   11.01    0.33
   2  -6   0   11.01    0.38
   2  -6   0   10.65    0.33
   2  -6   0    9.59    0.38
   2  -6   0   10.87    0.35
  -2   6   0   10.80    0.35
  -2   6   0   10.12    0.36
  -2   6   0   10.44    0.35
  -2   6   0   10.81    0.36
   1  -6   0    1.79    0.14
   1  -6   0    3.03    0.17
   1  -6   0    2.42    0.19
   1  -6   0    1.95    0.14
  -1   6   0    2.10    0.16
  -1   6   0    2.23    0.14
  -1   6   0    2.28    0.15
   0  -6   0   16.94    0.51
   0  -6   0   17.88    0.51
   0  -6   0   17.80    0.51
   0   6   0   17.41    0.52
   0   6   0   17.91    0.57
   0   6   0   17.85    0.51
   0   6   0   17.76    0.48
  -1  -6   0   19.82    0.57
  -1  -6   0   20.03    0.60
  -1  -6   0   20.81    0.61
  -1  -6   0   21.27    0.59
   1   6   0   20.96    0.60
   1   6   0   20.50    0.66
   1   6   0   20.91    0.58
   1   6   0   20.87    0.59
  -2  -6   0   13.03    0.47
  -2  -6   0   13.52    0.43
   2   6   0   12.99    0.43
   2   6   0   12.68    0.52
  -3  -6   0    9.70    0.42
  -3  -6   0    9.87    0.38
   3   6   0   10.15    0.46
   3   6   0    9.52    0.36
  -4  -6   0    0.42    0.17
  -4  -6   0    0.57    0.23
   4   6   0    0.79    0.17
   4   6   0    0.53    0.28
   4   6   0    0.20    0.27
  -5  -6   0    0.27    0.26
  -5  -6   0    0.25    0.19
   5   6   0    0.49    0.31
   5   6   0    0.23    0.30
  -6  -6   0    2.75    0.38
  -6  -6   0    2.78    0.25
   6   6   0    1.91    0.33
   6   6   0    2.78    0.46
   7   6   0    0.27    0.36
  13  -7   0    1.42    0.39
 -13   7   0    1.79    0.36
  12  -7   0    0.16    0.31
  12  -7   0    0.39    0.40
 -12   7   0    0.76    0.34
 -12   7   0    0.53    0.30
  11  -7   0    3.82    0.41
  11  -7   0    4.18    0.36
 -11   7   0    3.53    0.33
 -11   7   0    4.27    0.39
  10  -7   0    1.89    0.35
  10  -7   0    2.03    0.27
  10  -7   0    1.50    0.27
 -10   7   0    1.42    0.27
 -10   7   0    1.61    0.26
   9  -7   0    3.51    0.33
   9  -7   0    4.29    0.30
   9  -7   0    3.83    0.29
  -9   7   0    4.00    0.27
  -9   7   0    3.81    0.32
  -9   7   0    3.18    0.27
   8  -7   0    5.43    0.33
   8  -7   0    6.05    0.40
   8  -7   0    5.26    0.35
  -8   7   0    5.42    0.32
  -8   7   0    5.90    0.31
   7  -7   0   72.55    1.84
   7  -7   0   70.45    1.88
   7  -7   0   71.49    2.03
  -7   7   0   68.75    1.83
  -7   7   0   70.67    1.79
  -7   7   0   71.64    2.13
   6  -7   0    7.37    0.33
   6  -7   0    6.80    0.32
   6  -7   0    7.61    0.37
  -6   7   0    7.50    0.38
  -6   7   0    7.50    0.35
  -6   7   0    7.52    0.32
   5  -7   0    2.35    0.20
   5  -7   0    2.92    0.21
   5  -7   0    2.08    0.20
  -5   7   0    2.47    0.20
  -5   7   0    2.33    0.18
  -5   7   0    2.37    0.20
   4  -7   0   27.20    0.76
   4  -7   0   27.20    0.80
   4  -7   0   28.22    0.73
  -4   7   0   27.41    0.85
  -4   7   0   26.73    0.78
  -4   7   0   27.59    0.76
  -4   7   0   26.77    0.76
   3  -7   0    3.99    0.20
   3  -7   0    3.93    0.27
   3  -7   0    3.96    0.24
  -3   7   0    4.16    0.24
  -3   7   0    3.93    0.24
  -3   7   0    3.66    0.22
  -3   7   0    3.59    0.24
   2  -7   0   57.42    1.47
   2  -7   0   59.48    1.46
   2  -7   0   55.24    1.54
   2  -7   0   55.13    1.52
  -2   7   0   57.40    1.55
  -2   7   0   58.13    1.65
  -2   7   0   55.62    1.45
  -2   7   0   57.75    1.47
   1  -7   0   49.30    1.27
   1  -7   0   48.24    1.26
   1  -7   0   48.99    1.43
  -1   7   0   48.43    1.27
  -1   7   0   48.49    1.36
  -1   7   0   48.51    1.41
  -1   7   0   49.54    1.27
   0  -7   0   40.80    1.08
   0  -7   0   40.99    1.06
   0  -7   0   40.67    1.08
   0   7   0   39.38    1.06
   0   7   0   39.49    1.15
   0   7   0   40.31    1.06
   0   7   0   40.53    1.15
  -1  -7   0    8.92    0.37
  -1  -7   0    8.78    0.38
  -1  -7   0    8.66    0.35
   1   7   0    8.30    0.34
   1   7   0    9.67    0.42
  -2  -7   0    0.84    0.17
  -2  -7   0    1.04    0.25
   2   7   0    0.90    0.24
   2   7   0    1.02    0.19
  -3  -7   0    1.19    0.25
  -3  -7   0    0.90    0.19
   3   7   0    0.82    0.19
   3   7   0    1.08    0.27
  -4  -7   0    3.92    0.34
  -4  -7   0    4.42    0.28
   4   7   0    3.61    0.40
   4   7   0    4.05    0.40
  -5  -7   0    0.09    0.30
  -5  -7   0    0.67    0.22
   5   7   0    0.50    0.34
   5   7   0    0.62    0.35
  -6  -7   0    3.10    0.47
   6   7   0    3.74    0.45
  13  -8   0    0.23    0.35
 -13   8   0    0.60    0.36
  12  -8   0    0.04    0.31
  12  -8   0    0.43    0.39
 -12   8   0    0.33    0.32
 -12   8   0    0.61    0.33
  11  -8   0    0.31    0.30
  11  -8   0    0.40    0.27
 -11   8   0    0.04    0.26
 -11   8   0   -0.03    0.27
  10  -8   0    9.20    0.55
  10  -8   0    9.61    0.45
  10  -8   0    9.35    0.48
 -10   8   0    9.13    0.45
 -10   8   0    9.62    0.49
 -10   8   0    9.46    0.51
   9  -8   0   44.61    1.40
   9  -8   0   46.04    1.29
   9  -8   0   44.24    1.24
  -9   8   0   45.70    1.27
  -9   8   0   44.70    1.21
   8  -8   0   57.65    1.55
   8  -8   0   58.09    1.71
   8  -8   0   57.85    1.59
  -8   8   0   58.48    1.55
  -8   8   0   58.21    1.51
   7  -8   0    0.99    0.20
   7  -8   0    1.15    0.24
   7  -8   0    1.38    0.22
  -7   8   0    1.34    0.21
  -7   8   0    1.01    0.18
  -7   8   0    0.93    0.20
   6  -8   0    4.10    0.32
   6  -8   0    4.93    0.33
   6  -8   0    4.17    0.31
  -6   8   0    4.57    0.24
  -6   8   0    4.04    0.30
  -6   8   0    4.84    0.28
  -6   8   0    4.98    0.33
   5  -8   0   32.04    0.84
   5  -8   0   30.82    0.92
   5  -8   0   30.93    0.97
   5  -8   0   31.91    0.89
  -5   8   0   31.93    0.99
  -5   8   0   31.45    0.87
  -5   8   0   31.77    0.89
  -5   8   0   31.19    0.90
   4  -8   0   95.33    2.47
   4  -8   0   96.87    2.60
   4  -8   0   99.71    2.45
  -4   8   0  100.67    2.59
  -4   8   0   99.17    2.84
  -4   8   0   99.89    2.44
  -4   8   0   94.12    2.47
   3  -8   0   81.68    2.01
   3  -8   0   80.42    1.98
   3  -8   0   72.86    2.10
  -3   8   0   79.75    2.11
  -3   8   0   77.01    1.98
  -3   8   0   78.89    2.00
  -3   8   0   79.62    2.28
   2  -8   0   21.64    0.62
   2  -8   0   21.69    0.70
   2  -8   0   21.37    0.63
  -2   8   0   21.24    0.67
  -2   8   0   21.07    0.66
  -2   8   0   21.00    0.64
  -2   8   0   21.85    0.63
   1  -8   0    0.67    0.17
   1  -8   0    0.43    0.16
  -1   8   0    0.59    0.19
  -1   8   0    0.64    0.16
  -1   8   0    0.73    0.18
   0  -8   0    8.34    0.41
   0  -8   0    8.18    0.37
   0  -8   0    7.72    0.35
   0   8   0    8.11    0.38
   0   8   0    7.78    0.45
  -1  -8   0    5.28    0.35
  -1  -8   0    5.21    0.31
   1   8   0    4.84    0.34
   1   8   0    5.41    0.40
  -2  -8   0    8.87    0.50
  -2  -8   0    9.02    0.41
   2   8   0    8.73    0.49
   2   8   0    9.02    0.41
  -3  -8   0   12.29    0.55
  -3  -8   0   11.70    0.48
   3   8   0   10.77    0.47
   3   8   0   11.64    0.59
  -4  -8   0    1.77    0.32
  -4  -8   0    1.48    0.24
   4   8   0    0.96    0.40
   4   8   0    1.88    0.39
  -5  -8   0    0.62    0.35
   5   8   0    0.71    0.35
  13  -9   0   -0.12    0.35
 -13   9   0   -0.11    0.31
  12  -9   0    0.16    0.34
  12  -9   0    0.34    0.31
 -12   9   0    0.27    0.33
 -12   9   0   -0.14    0.32
  11  -9   0    0.06    0.30
  11  -9   0    0.32    0.27
  11  -9   0   -0.19    0.27
 -11   9   0    0.07    0.30
 -11   9   0    0.00    0.29
  10  -9   0    1.64    0.28
  10  -9   0    1.55    0.31
  10  -9   0    1.52    0.29
 -10   9   0    2.20    0.31
 -10   9   0    1.12    0.26
   9  -9   0   21.12    0.70
   9  -9   0   19.49    0.68
   9  -9   0   19.92    0.76
  -9   9   0   19.97    0.68
  -9   9   0   18.96    0.63
   8  -9   0    3.22    0.31
   8  -9   0    3.65    0.29
   8  -9   0    4.29    0.31
  -8   9   0    3.91    0.29
  -8   9   0    3.30    0.29
   7  -9   0    8.13    0.44
   7  -9   0    9.42    0.44
   7  -9   0    8.31    0.42
  -7   9   0    8.50    0.46
  -7   9   0    8.14    0.38
  -7   9   0    8.80    0.34
  -7   9   0    8.37    0.41
   6  -9   0   26.39    0.79
   6  -9   0   26.53    0.75
   6  -9   0   25.51    0.83
   6  -9   0   26.19    0.87
  -6   9   0   27.66    0.79
  -6   9   0   27.90    0.81
  -6   9   0   26.15    0.78
  -6   9   0   27.27    0.89
   5  -9   0   45.33    1.36
   5  -9   0   49.26    1.25
   5  -9   0   48.42    1.30
  -5   9   0   50.19    1.30
  -5   9   0   47.72    1.33
  -5   9   0   47.79    1.28
  -5   9   0   48.29    1.46
   4  -9   0    7.28    0.36
   4  -9   0    7.33    0.30
   4  -9   0    6.17    0.35
  -4   9   0    7.05    0.34
  -4   9   0    7.41    0.36
  -4   9   0    7.59    0.36
  -4   9   0    7.26    0.36
   3  -9   0   10.63    0.39
   3  -9   0   10.73    0.43
   3  -9   0   10.00    0.46
  -3   9   0   10.51    0.42
  -3   9   0   10.91    0.40
  -3   9   0    9.96    0.45
   2  -9   0   27.36    0.77
   2  -9   0   26.26    0.77
  -2   9   0   26.44    0.79
  -2   9   0   26.09    0.77
  -2   9   0   26.19    0.83
   1  -9   0   12.10    0.46
   1  -9   0   12.74    0.46
   1  -9   0   12.42    0.48
  -1   9   0   12.33    0.56
  -1   9   0   12.58    0.50
   0  -9   0   11.08    0.50
   0  -9   0   10.83    0.42
   0  -9   0   10.75    0.45
   0   9   0   10.25    0.43
   0   9   0    9.97    0.51
  -1  -9   0    4.56    0.35
  -1  -9   0    5.79    0.35
   1   9   0    4.90    0.37
   1   9   0    4.87    0.32
  -2  -9   0    0.39    0.21
  -2  -9   0    0.06    0.27
   2   9   0    0.30    0.29
   2   9   0   -0.33    0.22
  -3  -9   0    0.13    0.23
  -3  -9   0   -0.09    0.29
   3   9   0    0.29    0.37
  -4  -9   0    0.84    0.38
  -4  -9   0    1.03    0.26
 -13  10   0   -0.32    0.34
  12 -10   0   -0.03    0.31
  12 -10   0   -0.02    0.34
 -12  10   0    0.03    0.32
 -12  10   0    0.72    0.34
  11 -10   0    4.14    0.36
  11 -10   0    3.59    0.38
  11 -10   0    3.23    0.39
 -11  10   0    3.34    0.37
 -11  10   0    3.66    0.39
  10 -10   0    2.38    0.30
  10 -10   0    1.35    0.32
  10 -10   0    1.89    0.36
 -10  10   0    1.60    0.30
 -10  10   0    1.83    0.29
   9 -10   0    1.39    0.27
   9 -10   0    1.57    0.28
   9 -10   0    1.69    0.32
  -9  10   0    1.58    0.27
  -9  10   0    1.62    0.31
   8 -10   0    2.33    0.28
   8 -10   0    1.89    0.32
   8 -10   0    2.46    0.30
  -8  10   0    3.22    0.30
  -8  10   0    2.06    0.27
   7 -10   0    0.07    0.22
   7 -10   0   -0.04    0.21
   7 -10   0   -0.17    0.22
   7 -10   0   -0.14    0.16
  -7  10   0    0.15    0.24
  -7  10   0   -0.19    0.16
  -7  10   0   -0.05    0.23
   6 -10   0    4.47    0.26
   6 -10   0    4.18    0.33
   6 -10   0    3.63    0.28
  -6  10   0    3.94    0.28
  -6  10   0    4.57    0.32
  -6  10   0    4.15    0.31
  -6  10   0    4.18    0.30
   5 -10   0    4.99    0.32
   5 -10   0    5.22    0.28
   5 -10   0    4.56    0.34
  -5  10   0    5.36    0.37
  -5  10   0    5.32    0.36
  -5  10   0    4.93    0.34
  -5  10   0    4.96    0.34
   4 -10   0    3.88    0.27
   4 -10   0    5.08    0.28
   4 -10   0    4.07    0.31
  -4  10   0    4.15    0.29
  -4  10   0    3.96    0.29
  -4  10   0    4.64    0.28
  -4  10   0    4.08    0.27
   3 -10   0    0.68    0.21
   3 -10   0    1.11    0.19
   3 -10   0    0.89    0.24
  -3  10   0    0.60    0.24
  -3  10   0    0.74    0.23
  -3  10   0    0.76    0.21
   2 -10   0   33.00    0.94
   2 -10   0   33.72    0.96
  -2  10   0   33.99    0.98
  -2  10   0   32.73    1.03
   1 -10   0    3.32    0.33
   1 -10   0    3.50    0.28
   1 -10   0    2.97    0.27
  -1  10   0    3.53    0.29
  -1  10   0    3.47    0.32
   0 -10   0   -0.11    0.24
   0 -10   0    0.25    0.20
   0  10   0    0.18    0.26
   0  10   0   -0.42    0.27
  -1 -10   0    0.32    0.22
  -1 -10   0   -0.23    0.30
   1  10   0    0.10    0.26
   1  10   0    0.65    0.35
  -2 -10   0    0.89    0.25
  -2 -10   0    0.94    0.32
   2  10   0    1.47    0.40
   2  10   0    0.95    0.27
  -3 -10   0    1.20    0.27
 -12  11   0    0.89    0.37
  11 -11   0    1.93    0.36
  11 -11   0    1.55    0.35
 -11  11   0    1.19    0.32
 -11  11   0    1.62    0.32
  10 -11   0   -0.27    0.31
  10 -11   0    0.61    0.31
  10 -11   0   -0.10    0.28
 -10  11   0   -0.05    0.32
 -10  11   0   -0.18    0.24
   9 -11   0    1.13    0.30
   9 -11   0    1.59    0.33
   9 -11   0    2.00    0.31
  -9  11   0    1.98    0.34
  -9  11   0    1.50    0.30
   8 -11   0    6.08    0.47
   8 -11   0    6.46    0.40
   8 -11   0    6.36    0.45
  -8  11   0    5.97    0.41
  -8  11   0    6.80    0.48
   7 -11   0   14.26    0.60
   7 -11   0   12.42    0.59
  -7  11   0   14.07    0.55
  -7  11   0   14.82    0.60
   6 -11   0    6.80    0.46
   6 -11   0    7.05    0.46
  -6  11   0    7.60    0.46
  -6  11   0    7.81    0.47
  -6  11   0    8.02    0.41
   5 -11   0    5.43    0.35
   5 -11   0    5.47    0.33
   5 -11   0    4.70    0.36
  -5  11   0    5.44    0.34
  -5  11   0    4.99    0.34
  -5  11   0    5.31    0.35
   4 -11   0    4.82    0.37
   4 -11   0    4.84    0.33
   4 -11   0    4.92    0.33
  -4  11   0    4.19    0.33
  -4  11   0    4.58    0.34
   3 -11   0    7.36    0.45
   3 -11   0    6.78    0.37
  -3  11   0    7.19    0.49
  -3  11   0    7.22    0.43
   2 -11   0    6.81    0.39
   2 -11   0    7.70    0.44
   2 -11   0    6.87    0.42
  -2  11   0    7.41    0.48
  -2  11   0    6.54    0.43
   1 -11   0    3.83    0.31
   1 -11   0    4.76    0.39
   1 -11   0    4.08    0.33
  -1  11   0    3.62    0.40
  -1  11   0    4.02    0.36
   0 -11   0    2.10    0.36
   0 -11   0    1.89    0.27
   0  11   0    2.44    0.37
   0  11   0    1.80    0.29
  -1 -11   0    1.78    0.39
  -1 -11   0    1.49    0.28
   1  11   0    1.50    0.42
   1  11   0    2.05    0.33
  -2 -11   0    0.10    0.27
  12 -12   0    1.10    0.35
 -12  12   0    1.53    0.39
  11 -12   0    0.48    0.35
  11 -12   0    0.43    0.35
 -11  12   0    0.66    0.32
 -11  12   0   -0.14    0.36
  10 -12   0    3.75    0.43
  10 -12   0    4.49    0.42
 -10  12   0    4.23    0.43
 -10  12   0    3.32    0.37
   9 -12   0    2.38    0.35
   9 -12   0    2.31    0.33
  -9  12   0    2.00    0.35
  -9  12   0    2.18    0.31
   8 -12   0    0.40    0.31
   8 -12   0    1.38    0.32
  -8  12   0    0.68    0.32
  -8  12   0    0.90    0.28
   7 -12   0    1.20    0.31
   7 -12   0    0.82    0.31
  -7  12   0    1.11    0.32
  -7  12   0    1.42    0.30
   6 -12   0   -0.17    0.27
   6 -12   0   -0.05    0.28
  -6  12   0    0.25    0.25
  -6  12   0    0.19    0.27
  -6  12   0    0.12    0.30
   5 -12   0    1.10    0.30
   5 -12   0    1.20    0.28
  -5  12   0    1.32    0.29
  -5  12   0    1.28    0.29
   4 -12   0    0.75    0.28
  -4  12   0    0.69    0.32
  -4  12   0    1.25    0.31
   3 -12   0    0.29    0.29
   3 -12   0   -0.01    0.26
  -3  12   0    0.21    0.28
  -3  12   0    0.31    0.32
   2 -12   0    3.96    0.39
   2 -12   0    2.86    0.33
  -2  12   0    3.67    0.41
  -2  12   0    3.15    0.34
   1 -12   0    1.53    0.35
   1 -12   0    1.57    0.29
  -1  12   0    1.69    0.41
  -1  12   0    1.26    0.34
   0 -12   0    1.23    0.38
   0 -12   0    0.02    0.27
   0  12   0    0.11    0.32
 -11  13   0    0.91    0.37
  10 -13   0    0.42    0.37
 -10  13   0    1.32    0.38
 -10  13   0    0.47    0.31
   9 -13   0   -0.03    0.35
  -9  13   0   -0.19    0.29
  -9  13   0   -0.38    0.34
   8 -13   0    0.98    0.35
  -8  13   0    1.64    0.33
  -8  13   0    1.45    0.35
   7 -13   0    9.77    0.54
  -7  13   0   10.51    0.56
   6 -13   0    2.74    0.36
  -6  13   0    2.51    0.33
  -6  13   0    1.93    0.34
   5 -13   0    2.09    0.34
  -5  13   0    1.62    0.33
  -5  13   0    2.54    0.35
   4 -13   0    0.40    0.31
   4 -13   0    0.48    0.31
  -4  13   0    0.26    0.31
  -4  13   0   -0.10    0.33
   3 -13   0   -0.05    0.29
   3 -13   0   -0.14    0.31
  -3  13   0   -0.16    0.36
  -3  13   0    0.43    0.35
   2 -13   0    0.29    0.34
  -5  14   0   -0.38    0.34
  -4  14   0    2.31    0.42
  -4  14  -1    1.89    0.40
  -5  14  -1    0.80    0.34
   1 -13   1    1.43    0.36
  -2  13  -1    0.21    0.31
  -2  13  -1    0.83    0.39
   2 -13   1    0.43    0.30
   2 -13   1    0.49    0.28
  -3  13  -1    0.06    0.30
  -3  13  -1   -0.31    0.35
   3 -13   1    0.24    0.28
   3 -13   1    0.60    0.30
  -4  13  -1   -0.31    0.32
  -4  13  -1    0.10    0.34
   4 -13   1    0.05    0.28
  -5  13  -1    0.10    0.33
  -5  13  -1    0.58    0.31
   5 -13   1    0.22    0.29
  -6  13  -1    2.07    0.32
  -6  13  -1    1.65    0.33
   6 -13   1    2.06    0.33
  -7  13  -1    0.40    0.30
   7 -13   1   -0.02    0.32
  -8  13  -1    2.65    0.36
  -8  13  -1    1.75    0.36
   8 -13   1    2.55    0.38
  -9  13  -1    1.25    0.38
  -9  13  -1    1.23    0.35
   9 -13   1    1.33    0.33
 -10  13  -1    0.16    0.37
 -10  13  -1    0.34    0.30
  10 -13   1    0.12    0.37
   1  12  -1    0.50    0.33
  -1 -12   1    0.34    0.26
  -1 -12   1    0.37    0.32
   0  12  -1    0.38    0.40
   0  12  -1   -0.05    0.32
   0 -12   1    0.46    0.32
   0 -12   1   -0.01    0.25
  -1  12  -1    0.90    0.29
  -1  12  -1    1.04    0.38
   1 -12   1    1.37    0.30
   1 -12   1    0.73    0.25
   1 -12   1    1.78    0.33
  -2  12  -1    1.75    0.33
  -2  12  -1    1.47    0.34
   2 -12   1    1.89    0.30
   2 -12   1    1.70    0.27
   2 -12   1    1.48    0.28
  -3  12  -1   22.84    0.80
  -3  12  -1   25.38    0.89
   3 -12   1   24.44    0.79
   3 -12   1   23.57    0.76
   3 -12   1   24.06    0.78
  -4  12  -1   19.82    0.76
  -4  12  -1   20.17    0.71
   4 -12   1   20.20    0.71
   4 -12   1   19.38    0.66
  -5  12  -1    2.70    0.32
  -5  12  -1    2.72    0.30
   5 -12   1    3.34    0.33
   5 -12   1    3.14    0.31
   5 -12   1    2.77    0.31
  -6  12  -1    1.04    0.29
  -6  12  -1    0.58    0.25
  -6  12  -1    0.14    0.26
   6 -12   1    0.52    0.28
  -7  12  -1    0.38    0.25
  -7  12  -1    0.46    0.26
  -7  12  -1    0.53    0.30
   7 -12   1    0.64    0.29
  -8  12  -1    1.25    0.32
  -8  12  -1    0.78    0.31
   8 -12   1    0.51    0.31
  -9  12  -1    2.42    0.34
  -9  12  -1    2.31    0.33
   9 -12   1    2.21    0.36
   9 -12   1    2.45    0.33
 -10  12  -1    1.23    0.32
 -10  12  -1    1.89    0.35
  10 -12   1    1.82    0.33
  10 -12   1    1.74    0.36
 -11  12  -1    1.34    0.40
  11 -12   1    0.33    0.35
  12 -12   1    0.64    0.40
   2  11  -1    0.29    0.29
  -2 -11   1    0.05    0.24
  -2 -11   1    0.31    0.35
   1  11  -1    0.37    0.29
   1  11  -1    0.09    0.38
  -1 -11   1    0.07    0.32
  -1 -11   1    0.17    0.23
   0  11  -1    1.06    0.30
   0  11  -1    1.64    0.34
   0 -11   1    1.28    0.24
   0 -11   1    1.95    0.32
   0 -11   1    1.72    0.31
  -1  11  -1    6.07    0.38
  -1  11  -1    6.41    0.45
   1 -11   1    6.48    0.42
   1 -11   1    6.26    0.44
   1 -11   1    6.46    0.41
  -2  11  -1    0.50    0.30
  -2  11  -1    0.84    0.28
   2 -11   1    0.67    0.23
   2 -11   1    0.70    0.23
   2 -11   1    0.48    0.25
  -3  11  -1    1.30    0.29
  -3  11  -1    0.81    0.25
   3 -11   1    1.49    0.23
   3 -11   1    1.11    0.23
   3 -11   1    1.19    0.24
  -4  11  -1   -0.12    0.23
  -4  11  -1   -0.02    0.24
   4 -11   1    0.28    0.23
   4 -11   1    0.00    0.19
   4 -11   1   -0.04    0.22
  -5  11  -1    1.84    0.27
  -5  11  -1    1.42    0.22
  -5  11  -1    1.53    0.26
  -5  11  -1    1.77    0.26
   5 -11   1    1.45    0.22
   5 -11   1    2.08    0.26
   5 -11   1    1.31    0.24
  -6  11  -1    7.58    0.43
  -6  11  -1    8.03    0.42
  -6  11  -1    8.01    0.46
  -6  11  -1    7.93    0.41
   6 -11   1    7.13    0.46
   6 -11   1    8.49    0.37
   6 -11   1    7.85    0.47
  -7  11  -1    5.47    0.43
  -7  11  -1    4.92    0.34
  -7  11  -1    5.30    0.37
  -7  11  -1    5.41    0.36
   7 -11   1    4.92    0.36
   7 -11   1    4.64    0.34
   7 -11   1    4.97    0.32
  -8  11  -1    7.62    0.47
  -8  11  -1    8.28    0.47
  -8  11  -1    8.81    0.53
   8 -11   1    7.44    0.57
   8 -11   1    6.88    0.45
   8 -11   1    8.93    0.51
  -9  11  -1   -0.52    0.30
  -9  11  -1   -0.13    0.26
   9 -11   1    0.33    0.27
   9 -11   1    0.09    0.29
 -10  11  -1    0.01    0.26
 -10  11  -1   -0.11    0.29
  10 -11   1    0.17    0.30
  10 -11   1    0.03    0.30
 -11  11  -1    0.07    0.31
 -11  11  -1   -0.35    0.32
  11 -11   1    0.39    0.34
  11 -11   1   -0.05    0.32
 -12  11  -1    0.62    0.35
   3  10  -1    0.82    0.36
  -3 -10   1    1.04    0.25
  -3 -10   1    1.27    0.37
   2  10  -1    1.99    0.40
   2  10  -1    1.55    0.26
  -2 -10   1    1.75    0.25
  -2 -10   1    2.04    0.31
   1  10  -1    4.55    0.40
   1  10  -1    4.57    0.32
  -1 -10   1    5.18    0.30
  -1 -10   1    4.30    0.35
   0  10  -1    2.57    0.32
   0  10  -1    2.61    0.28
   0 -10   1    2.40    0.29
   0 -10   1    2.60    0.24
   0 -10   1    3.12    0.31
  -1  10  -1   -0.33    0.24
  -1  10  -1    0.15    0.25
   1 -10   1    0.05    0.19
   1 -10   1    0.16    0.21
   1 -10   1   -0.08    0.22
  -2  10  -1   -0.03    0.24
  -2  10  -1    0.04    0.21
   2 -10   1    0.04    0.20
   2 -10   1    0.33    0.20
   2 -10   1    0.09    0.20
  -3  10  -1   12.88    0.48
  -3  10  -1   12.42    0.49
  -3  10  -1   13.00    0.54
   3 -10   1   13.47    0.50
   3 -10   1   12.65    0.48
  -4  10  -1   13.95    0.54
  -4  10  -1   14.14    0.51
  -4  10  -1   13.41    0.52
  -4  10  -1   13.37    0.51
   4 -10   1   12.11    0.51
   4 -10   1   13.86    0.48
   4 -10   1   13.74    0.51
  -5  10  -1   13.52    0.52
  -5  10  -1   15.02    0.51
  -5  10  -1   14.53    0.56
  -5  10  -1   14.96    0.53
   5 -10   1   14.53    0.54
   5 -10   1   14.16    0.48
   5 -10   1   12.32    0.53
  -6  10  -1    2.33    0.22
  -6  10  -1    1.92    0.26
  -6  10  -1    2.42    0.25
  -6  10  -1    2.73    0.28
   6 -10   1    2.27    0.21
   6 -10   1    2.32    0.25
   6 -10   1    1.98    0.25
  -7  10  -1    0.70    0.24
  -7  10  -1    1.00    0.22
  -7  10  -1    0.71    0.26
  -7  10  -1    1.19    0.19
   7 -10   1    0.91    0.23
   7 -10   1    1.10    0.23
   7 -10   1    0.94    0.25
  -8  10  -1    0.41    0.21
  -8  10  -1    0.60    0.27
  -8  10  -1    0.62    0.27
   8 -10   1    0.35    0.24
   8 -10   1    0.28    0.25
   8 -10   1    0.07    0.26
  -9  10  -1    0.08    0.29
  -9  10  -1    0.01    0.23
  -9  10  -1    0.49    0.25
   9 -10   1   -0.05    0.24
   9 -10   1   -0.36    0.26
   9 -10   1   -0.12    0.25
 -10  10  -1    3.14    0.31
 -10  10  -1    2.68    0.33
  10 -10   1    2.84    0.37
  10 -10   1    3.51    0.35
  10 -10   1    2.77    0.31
 -11  10  -1    0.47    0.34
 -11  10  -1    0.03    0.30
  11 -10   1    0.24    0.37
  11 -10   1    0.30    0.30
 -12  10  -1    1.22    0.36
   4   9  -1    0.82    0.36
  -4  -9   1    1.11    0.37
   3   9  -1   -0.07    0.34
   3   9  -1   -0.14    0.22
  -3  -9   1    0.21    0.30
  -3  -9   1    0.57    0.21
   2   9  -1    3.78    0.39
   2   9  -1    3.64    0.30
  -2  -9   1    4.43    0.36
  -2  -9   1    4.10    0.27
   1   9  -1    4.54    0.30
   1   9  -1    4.71    0.36
  -1  -9   1    4.54    0.27
  -1  -9   1    5.09    0.34
  -1  -9   1    4.62    0.32
   0   9  -1    9.06    0.48
   0   9  -1    8.79    0.41
   0  -9   1    9.86    0.43
   0  -9   1    9.82    0.41
   0  -9   1   10.01    0.40
  -1   9  -1   25.69    0.85
  -1   9  -1   25.74    0.77
   1  -9   1   25.64    0.75
   1  -9   1   25.93    0.77
   1  -9   1   26.56    0.75
  -2   9  -1   15.07    0.55
  -2   9  -1   14.84    0.50
  -2   9  -1   15.24    0.52
  -2   9  -1   15.48    0.53
   2  -9   1   15.51    0.51
   2  -9   1   15.36    0.51
  -3   9  -1   25.54    0.74
  -3   9  -1   25.80    0.80
  -3   9  -1   24.76    0.75
  -3   9  -1   25.75    0.81
   3  -9   1   25.22    0.78
   3  -9   1   25.55    0.75
   3  -9   1   26.20    0.73
  -4   9  -1    0.26    0.18
  -4   9  -1    0.04    0.15
  -4   9  -1    0.13    0.17
  -4   9  -1    0.42    0.20
   4  -9   1    0.34    0.15
   4  -9   1    0.31    0.17
   4  -9   1    0.39    0.19
  -5   9  -1    2.87    0.24
  -5   9  -1    2.73    0.25
  -5   9  -1    2.82    0.21
  -5   9  -1    2.57    0.22
   5  -9   1    2.56    0.20
   5  -9   1    2.24    0.22
   5  -9   1    2.36    0.24
  -6   9  -1   27.95    0.78
  -6   9  -1   27.73    0.80
  -6   9  -1   27.56    0.91
   6  -9   1   27.09    0.81
   6  -9   1   26.36    0.89
   6  -9   1   25.27    0.82
  -7   9  -1   22.71    0.73
  -7   9  -1   21.66    0.81
  -7   9  -1   22.23    0.67
   7  -9   1   22.98    0.79
   7  -9   1   21.58    0.71
   7  -9   1   22.22    0.72
  -8   9  -1   26.67    0.79
  -8   9  -1   26.42    0.84
  -8   9  -1   26.97    0.95
   8  -9   1   26.63    0.83
   8  -9   1   24.99    0.82
   8  -9   1   26.54    0.94
  -9   9  -1    0.61    0.29
  -9   9  -1    0.35    0.21
  -9   9  -1    0.78    0.25
   9  -9   1    0.45    0.22
   9  -9   1    0.63    0.27
   9  -9   1    0.72    0.27
 -10   9  -1    4.51    0.36
 -10   9  -1    3.87    0.34
  10  -9   1    4.12    0.35
  10  -9   1    3.80    0.32
  10  -9   1    3.62    0.38
 -11   9  -1   -0.33    0.27
 -11   9  -1   -0.08    0.30
  11  -9   1   -0.16    0.27
  11  -9   1   -0.22    0.28
  11  -9   1    0.13    0.32
 -12   9  -1    0.84    0.34
 -12   9  -1    0.39    0.34
  12  -9   1    0.09    0.37
  12  -9   1    0.29    0.31
   5   8  -1    0.64    0.40
   5   8  -1    0.83    0.38
  -5  -8   1    0.38    0.35
   4   8  -1   -0.13    0.33
  -4  -8   1   -0.36    0.30
  -4  -8   1    0.19    0.18
   3   8  -1    0.44    0.28
   3   8  -1    0.25    0.21
  -3  -8   1    0.37    0.18
  -3  -8   1    0.74    0.25
   2   8  -1    8.50    0.47
   2   8  -1    8.63    0.40
  -2  -8   1    8.51    0.36
  -2  -8   1    8.25    0.45
   1   8  -1   12.34    0.54
   1   8  -1   10.71    0.42
  -1  -8   1   11.15    0.44
  -1  -8   1   11.34    0.40
  -1  -8   1   11.47    0.47
   0   8  -1    9.22    0.44
   0   8  -1   10.02    0.42
   0  -8   1    9.93    0.41
   0  -8   1   10.22    0.37
   0  -8   1    9.73    0.38
  -1   8  -1    1.49    0.15
  -1   8  -1    1.94    0.14
  -1   8  -1    1.90    0.20
  -1   8  -1    1.66    0.23
   1  -8   1    1.64    0.17
   1  -8   1    1.70    0.20
   1  -8   1    2.41    0.21
  -2   8  -1    1.95    0.19
  -2   8  -1    1.60    0.15
  -2   8  -1    1.57    0.19
  -2   8  -1    1.97    0.18
   2  -8   1    1.61    0.17
   2  -8   1    1.29    0.17
   2  -8   1    1.75    0.19
  -3   8  -1    5.03    0.28
  -3   8  -1    5.70    0.29
  -3   8  -1    5.84    0.29
  -3   8  -1    5.81    0.29
   3  -8   1    4.97    0.29
   3  -8   1    5.35    0.29
   3  -8   1    5.77    0.27
  -4   8  -1    3.01    0.22
  -4   8  -1    3.27    0.22
  -4   8  -1    3.03    0.25
   4  -8   1    3.01    0.23
   4  -8   1    2.99    0.22
   4  -8   1    3.46    0.23
  -5   8  -1   57.66    1.48
  -5   8  -1   55.59    1.45
   5  -8   1   55.32    1.47
   5  -8   1   57.44    1.63
   5  -8   1   55.40    1.53
  -6   8  -1   68.26    2.03
  -6   8  -1   68.30    1.72
  -6   8  -1   67.81    1.76
   6  -8   1   66.76    1.81
   6  -8   1   69.28    1.95
   6  -8   1   65.75    1.75
  -7   8  -1    6.25    0.33
  -7   8  -1    5.99    0.41
  -7   8  -1    5.77    0.34
   7  -8   1    6.07    0.32
   7  -8   1    6.57    0.39
   7  -8   1    5.63    0.33
  -8   8  -1   10.68    0.54
  -8   8  -1   10.26    0.41
  -8   8  -1   10.35    0.48
   8  -8   1   10.31    0.51
   8  -8   1   10.01    0.43
   8  -8   1    9.56    0.44
  -9   8  -1    2.13    0.28
  -9   8  -1    1.95    0.26
  -9   8  -1    2.11    0.24
  -9   8  -1    2.02    0.29
   9  -8   1    1.75    0.24
   9  -8   1    2.31    0.29
   9  -8   1    1.74    0.30
 -10   8  -1    5.95    0.41
 -10   8  -1    5.58    0.40
  10  -8   1    5.90    0.44
  10  -8   1    6.05    0.38
  10  -8   1    6.10    0.41
 -11   8  -1    5.73    0.40
 -11   8  -1    5.37    0.39
  11  -8   1    6.25    0.41
  11  -8   1    5.23    0.46
 -12   8  -1    0.69    0.32
 -12   8  -1    0.67    0.34
  12  -8   1    1.04    0.33
  12  -8   1    0.92    0.42
 -13   8  -1   -0.31    0.37
  13  -8   1    0.02    0.35
   6   7  -1    0.29    0.35
   6   7  -1    0.04    0.35
  -6  -7   1    0.14    0.30
   5   7  -1    0.27    0.31
   5   7  -1   -0.14    0.32
  -5  -7   1    0.14    0.17
  -5  -7   1    0.66    0.31
   4   7  -1   13.32    0.60
   4   7  -1   13.55    0.48
  -4  -7   1   13.43    0.47
  -4  -7   1   13.92    0.56
   3   7  -1    6.12    0.33
   3   7  -1    6.36    0.42
  -3  -7   1    6.85    0.37
  -3  -7   1    6.04    0.31
   2   7  -1    9.52    0.38
   2   7  -1    9.51    0.45
  -2  -7   1   10.10    0.44
  -2  -7   1    9.21    0.35
  -2  -7   1   10.33    0.44
   1   7  -1    1.00    0.10
   1   7  -1    0.88    0.13
   1   7  -1    0.98    0.20
   1   7  -1    0.60    0.16
  -1  -7   1    0.77    0.17
  -1  -7   1    1.20    0.14
  -1  -7   1    0.80    0.19
   0   7  -1    0.25    0.12
   0   7  -1    0.21    0.14
   0   7  -1    0.23    0.09
   0   7  -1   -0.04    0.18
   0  -7   1    0.17    0.12
   0  -7   1    0.23    0.11
   0  -7   1    0.15    0.15
   0  -7   1    0.50    0.16
  -1   7  -1   18.74    0.55
  -1   7  -1   18.29    0.58
  -1   7  -1   18.53    0.59
   1  -7   1   18.29    0.51
   1  -7   1   19.11    0.54
   1  -7   1   17.94    0.54
  -2   7  -1   38.08    1.10
  -2   7  -1   36.41    0.98
  -2   7  -1   37.34    0.97
  -2   7  -1   36.25    1.04
   2  -7   1   37.08    1.00
   2  -7   1   36.67    1.02
   2  -7   1   36.13    0.97
   2  -7   1   36.98    0.98
  -3   7  -1  115.37    2.86
  -3   7  -1  118.31    3.35
  -3   7  -1  120.02    2.90
   3  -7   1  107.81    3.02
   3  -7   1  116.59    2.90
   3  -7   1  119.83    2.89
  -4   7  -1   29.31    0.82
  -4   7  -1   30.50    0.95
  -4   7  -1   30.63    0.84
   4  -7   1   30.33    0.87
   4  -7   1   31.77    0.93
   4  -7   1   31.10    0.84
  -5   7  -1    0.52    0.16
  -5   7  -1    1.00    0.16
  -5   7  -1    0.75    0.14
   5  -7   1    0.82    0.16
   5  -7   1    0.67    0.17
   5  -7   1    0.66    0.15
  -6   7  -1    7.94    0.37
  -6   7  -1    7.72    0.41
  -6   7  -1    8.05    0.33
   6  -7   1    7.47    0.38
   6  -7   1    8.13    0.33
   6  -7   1    8.23    0.36
  -7   7  -1   14.43    0.49
  -7   7  -1   13.43    0.45
  -7   7  -1   13.09    0.55
   7  -7   1   14.44    0.59
   7  -7   1   14.24    0.48
   7  -7   1   14.09    0.50
  -8   7  -1    3.64    0.27
  -8   7  -1    4.21    0.33
  -8   7  -1    4.48    0.29
   8  -7   1    4.62    0.30
   8  -7   1    3.89    0.33
   8  -7   1    4.34    0.29
  -9   7  -1   31.52    1.01
  -9   7  -1   32.24    0.96
  -9   7  -1   31.93    0.89
   9  -7   1   33.33    1.11
   9  -7   1   33.57    0.97
   9  -7   1   31.14    0.95
 -10   7  -1    6.50    0.39
 -10   7  -1    7.50    0.47
  10  -7   1    7.58    0.53
  10  -7   1    7.03    0.44
  10  -7   1    6.62    0.39
 -11   7  -1    1.74    0.31
 -11   7  -1    1.50    0.31
  11  -7   1    1.39    0.36
  11  -7   1    0.81    0.29
 -12   7  -1    0.53    0.32
 -12   7  -1    0.65    0.32
  12  -7   1    0.70    0.39
  12  -7   1    0.35    0.33
 -13   7  -1    0.27    0.35
  13  -7   1    0.36    0.37
   7   6  -1    0.63    0.31
   7   6  -1    0.65    0.39
  -7  -6   1    0.70    0.37
   6   6  -1    0.01    0.32
   6   6  -1    0.70    0.28
  -6  -6   1    0.37    0.28
  -6  -6   1    0.61    0.18
   5   6  -1    0.11    0.25
   5   6  -1    0.39    0.33
  -5  -6   1    0.08    0.16
  -5  -6   1   -0.07    0.24
   4   6  -1    0.73    0.17
   4   6  -1    0.97    0.24
  -4  -6   1    0.94    0.25
  -4  -6   1    0.79    0.15
   3   6  -1    2.86    0.20
   3   6  -1    2.54    0.27
  -3  -6   1    2.78    0.18
  -3  -6   1    2.50    0.23
   2   6  -1    8.19    0.33
   2   6  -1    8.63    0.30
   2   6  -1    8.72    0.42
   2   6  -1    8.89    0.32
  -2  -6   1    8.15    0.37
  -2  -6   1    8.32    0.30
  -2  -6   1    8.54    0.35
   1   6  -1   41.69    1.07
   1   6  -1   43.33    1.23
   1   6  -1   41.30    1.18
   1   6  -1   40.59    1.08
  -1  -6   1   42.05    1.11
  -1  -6   1   41.46    1.08
  -1  -6   1   41.64    1.10
  -1  -6   1   41.93    1.07
   0   6  -1   70.96    2.00
   0   6  -1   69.07    1.87
   0   6  -1   69.81    1.75
   0   6  -1   69.91    1.75
   0  -6   1   67.21    1.76
   0  -6   1   68.26    1.73
   0  -6   1   71.20    1.75
   0  -6   1   70.16    1.75
  -1   6  -1   99.11    2.49
  -1   6  -1  101.27    2.90
  -1   6  -1   99.71    2.66
  -1   6  -1  102.63    2.52
   1  -6   1  101.49    2.52
   1  -6   1  100.19    2.93
   1  -6   1  103.98    2.52
   1  -6   1   99.57    2.64
   1  -6   1  104.44    2.52
  -2   6  -1   17.94    0.52
  -2   6  -1   18.76    0.52
  -2   6  -1   19.26    0.58
   2  -6   1   18.63    0.52
   2  -6   1   18.37    0.55
   2  -6   1   18.25    0.52
   2  -6   1   18.05    0.52
  -3   6  -1   14.23    0.48
  -3   6  -1   14.30    0.43
  -3   6  -1   14.59    0.43
   3  -6   1   14.25    0.45
   3  -6   1   14.09    0.43
   3  -6   1   14.32    0.49
   3  -6   1   14.37    0.41
  -4   6  -1   19.75    0.56
  -4   6  -1   20.69    0.58
  -4   6  -1   20.67    0.66
   4  -6   1   20.19    0.59
   4  -6   1   19.84    0.58
   4  -6   1   20.10    0.64
  -5   6  -1   28.55    0.77
  -5   6  -1   29.04    0.80
  -5   6  -1   29.15    0.93
   5  -6   1   29.63    0.81
   5  -6   1   29.28    0.81
   5  -6   1   30.19    0.91
  -6   6  -1   37.01    0.98
  -6   6  -1   37.11    1.01
  -6   6  -1   37.20    1.18
   6  -6   1   37.82    1.03
   6  -6   1   38.72    1.02
   6  -6   1   38.34    1.14
  -7   6  -1   10.19    0.35
  -7   6  -1   10.02    0.46
  -7   6  -1   10.40    0.40
   7  -6   1   10.43    0.41
   7  -6   1   10.47    0.39
   7  -6   1    9.93    0.47
  -8   6  -1   18.47    0.62
  -8   6  -1   17.01    0.52
  -8   6  -1   16.66    0.57
  -8   6  -1   17.54    0.67
   8  -6   1   16.75    0.68
   8  -6   1   17.04    0.58
   8  -6   1   17.68    0.58
  -9   6  -1    3.52    0.29
  -9   6  -1    3.96    0.31
   9  -6   1    3.10    0.27
   9  -6   1    3.35    0.28
   9  -6   1    3.01    0.34
 -10   6  -1    2.77    0.30
 -10   6  -1    3.14    0.31
  10  -6   1    2.88    0.31
  10  -6   1    2.74    0.27
  10  -6   1    3.25    0.38
 -11   6  -1    0.41    0.27
 -11   6  -1    0.23    0.28
  11  -6   1    0.13    0.30
  11  -6   1    0.21    0.37
 -12   6  -1    1.01    0.31
 -12   6  -1    1.22    0.35
  12  -6   1    0.96    0.40
  12  -6   1    1.44    0.37
 -13   6  -1    0.09    0.36
   8   5  -1    0.53    0.41
   8   5  -1    1.00    0.34
  -8  -5   1    0.39    0.37
   7   5  -1    0.18    0.34
   7   5  -1    0.36    0.27
  -7  -5   1    0.64    0.29
   6   5  -1    2.16    0.36
   6   5  -1    2.40    0.32
  -6  -5   1    2.59    0.19
  -6  -5   1    2.96    0.33
   5   5  -1    2.99    0.28
   5   5  -1    3.07    0.34
   5   5  -1    3.60    0.21
  -5  -5   1    3.45    0.20
  -5  -5   1    4.16    0.32
   4   5  -1    8.32    0.32
   4   5  -1    9.07    0.37
   4   5  -1    8.92    0.41
  -4  -5   1    8.19    0.32
  -4  -5   1    9.16    0.39
   3   5  -1   11.76    0.42
   3   5  -1   11.74    0.35
   3   5  -1   11.40    0.38
   3   5  -1   10.39    0.44
  -3  -5   1   11.48    0.34
  -3  -5   1   11.33    0.43
  -3  -5   1   12.02    0.37
   2   5  -1    0.13    0.09
   2   5  -1    0.24    0.10
   2   5  -1    0.33    0.13
   2   5  -1    0.12    0.14
  -2  -5   1    0.25    0.09
  -2  -5   1    0.36    0.15
  -2  -5   1    0.27    0.08
  -2  -5   1    0.23    0.13
   1   5  -1   20.97    0.64
   1   5  -1   20.48    0.63
   1   5  -1   20.64    0.57
   1   5  -1   19.88    0.55
  -1  -5   1   21.14    0.55
  -1  -5   1   21.38    0.58
  -1  -5   1   20.46    0.59
  -1  -5   1   20.34    0.55
   0   5  -1   14.30    0.41
   0   5  -1   14.30    0.45
   0   5  -1   14.00    0.39
   0   5  -1   13.80    0.46
   0  -5   1   14.00    0.41
   0  -5   1   13.74    0.39
   0  -5   1   14.23    0.40
   0  -5   1   14.10    0.45
   0  -5   1   13.97    0.40
  -1   5  -1   27.58    0.73
  -1   5  -1   27.79    0.74
  -1   5  -1   28.86    0.84
   1  -5   1   28.20    0.75
   1  -5   1   27.54    0.74
   1  -5   1   29.18    0.87
   1  -5   1   28.77    0.74
   1  -5   1   27.20    0.73
   1  -5   1   28.74    0.77
  -2   5  -1  167.36    4.22
  -2   5  -1  184.76    4.44
  -2   5  -1  175.73    4.29
  -2   5  -1  174.95    4.96
   2  -5   1  179.38    4.29
   2  -5   1  173.33    4.27
   2  -5   1  176.04    4.29
   2  -5   1  163.27    4.45
   2  -5   1  175.15    4.55
  -3   5  -1   43.37    1.30
  -3   5  -1   44.69    1.15
  -3   5  -1   44.05    1.13
  -3   5  -1   42.95    1.11
   3  -5   1   44.32    1.16
   3  -5   1   44.99    1.25
   3  -5   1   43.07    1.12
  -4   5  -1   60.39    1.75
  -4   5  -1   58.73    1.48
  -4   5  -1   60.75    1.51
   4  -5   1   59.82    1.55
   4  -5   1   59.63    1.51
   4  -5   1   57.36    1.67
  -5   5  -1   26.35    0.73
  -5   5  -1   25.62    0.84
  -5   5  -1   25.86    0.69
  -5   5  -1   27.46    0.73
   5  -5   1   26.11    0.73
   5  -5   1   26.32    0.73
   5  -5   1   26.08    0.81
  -6   5  -1    0.27    0.15
  -6   5  -1    0.12    0.16
  -6   5  -1    0.04    0.10
   6  -5   1    0.13    0.12
   6  -5   1   -0.03    0.12
   6  -5   1    0.26    0.17
  -7   5  -1    9.34    0.45
  -7   5  -1    8.68    0.30
  -7   5  -1    7.95    0.36
  -7   5  -1    8.96    0.36
   7  -5   1    8.33    0.35
   7  -5   1    8.69    0.44
   7  -5   1    8.25    0.36
  -8   5  -1   15.79    0.56
  -8   5  -1   15.81    0.48
  -8   5  -1   16.77    0.58
   8  -5   1   16.82    0.66
   8  -5   1   16.48    0.55
   8  -5   1   17.18    0.57
  -9   5  -1    7.07    0.40
  -9   5  -1    7.76    0.44
   9  -5   1    7.06    0.38
   9  -5   1    7.72    0.43
   9  -5   1    7.53    0.49
 -10   5  -1   10.07    0.49
 -10   5  -1   10.83    0.54
  10  -5   1   10.58    0.50
  10  -5   1    9.28    0.64
 -11   5  -1    0.16    0.27
 -11   5  -1    0.43    0.30
  11  -5   1   -0.05    0.34
  11  -5   1    0.12    0.32
 -12   5  -1    0.12    0.34
 -12   5  -1   -0.09    0.29
  12  -5   1   -0.46    0.37
  12  -5   1    0.25    0.35
 -13   5  -1    0.14    0.37
   9   4  -1    0.14    0.32
   8   4  -1    0.38    0.36
   8   4  -1    0.42    0.30
  -8  -4   1    0.74    0.34
   7   4  -1    6.99    0.51
   7   4  -1    7.95    0.48
  -7  -4   1    7.22    0.32
  -7  -4   1    7.37    0.50
   6   4  -1    9.04    0.56
   6   4  -1    9.73    0.45
  -6  -4   1    9.68    0.45
  -6  -4   1    9.89    0.35
   5   4  -1   69.75    1.71
   5   4  -1   67.66    2.02
   5   4  -1   68.85    1.88
  -5  -4   1   68.82    1.77
  -5  -4   1   68.32    1.73
   4   4  -1    0.23    0.20
   4   4  -1    0.22    0.18
   4   4  -1    0.29    0.09
   4   4  -1    0.16    0.11
  -4  -4   1    0.26    0.10
  -4  -4   1    0.18    0.09
  -4  -4   1    0.49    0.16
   3   4  -1    1.64    0.13
   3   4  -1    1.47    0.11
   3   4  -1    1.38    0.10
   3   4  -1    1.71    0.17
  -3  -4   1    1.51    0.12
  -3  -4   1    1.61    0.18
  -3  -4   1    1.50    0.10
   2   4  -1   23.42    0.60
   2   4  -1   22.46    0.61
   2   4  -1   22.43    0.67
   2   4  -1   23.32    0.70
   2   4  -1   22.80    0.60
  -2  -4   1   22.27    0.62
  -2  -4   1   22.02    0.59
  -2  -4   1   22.38    0.60
  -2  -4   1   23.23    0.64
   1   4  -1  188.18    4.97
   1   4  -1  194.37    5.47
   1   4  -1  193.42    4.71
   1   4  -1  195.18    4.65
  -1  -4   1  188.88    4.70
  -1  -4   1  197.08    4.72
  -1  -4   1  193.01    4.70
  -1  -4   1  189.38    4.64
   0   4  -1  101.11    2.70
   0   4  -1  105.00    2.96
   0   4  -1  104.09    2.52
   0   4  -1  103.87    2.55
   0  -4   1  103.98    2.51
   0  -4   1  103.46    2.96
   0  -4   1  102.47    2.55
   0  -4   1  105.80    2.55
   0  -4   1  101.68    2.56
  -1   4  -1   89.06    2.51
  -1   4  -1   88.01    2.17
  -1   4  -1   85.63    2.14
  -1   4  -1   90.66    2.25
   1  -4   1   86.23    2.16
   1  -4   1   88.47    2.17
   1  -4   1   87.56    2.17
   1  -4   1   86.25    2.29
   1  -4   1   91.18    2.52
   1  -4   1   83.78    2.25
  -2   4  -1    2.32    0.13
  -2   4  -1    2.82    0.15
  -2   4  -1    2.74    0.12
  -2   4  -1    2.52    0.13
   2  -4   1    2.54    0.13
   2  -4   1    2.69    0.15
   2  -4   1    2.48    0.13
   2  -4   1    2.63    0.15
   2  -4   1    2.69    0.13
  -3   4  -1   25.80    0.68
  -3   4  -1   25.01    0.78
  -3   4  -1   26.00    0.68
  -3   4  -1   25.78    0.66
   3  -4   1   25.29    0.68
   3  -4   1   25.61    0.68
   3  -4   1   25.81    0.75
  -4   4  -1   18.07    0.51
  -4   4  -1   18.15    0.59
  -4   4  -1   18.31    0.51
  -4   4  -1   18.10    0.48
   4  -4   1   17.95    0.51
   4  -4   1   18.41    0.51
   4  -4   1   18.11    0.58
  -5   4  -1   15.20    0.46
  -5   4  -1   15.35    0.43
  -5   4  -1   15.58    0.55
  -5   4  -1   16.14    0.47
   5  -4   1   15.91    0.47
   5  -4   1   15.97    0.54
   5  -4   1   15.34    0.46
  -6   4  -1   97.28    2.86
  -6   4  -1   94.05    2.46
  -6   4  -1   98.76    2.39
  -6   4  -1   99.03    2.67
   6  -4   1   99.48    2.55
   6  -4   1  100.13    2.55
   6  -4   1  101.27    2.46
   6  -4   1   94.53    2.73
  -7   4  -1    1.74    0.21
  -7   4  -1    1.97    0.21
  -7   4  -1    2.02    0.13
  -7   4  -1    1.73    0.19
   7  -4   1    1.85    0.14
   7  -4   1    1.35    0.25
   7  -4   1    2.24    0.19
   7  -4   1    2.00    0.11
   7  -4   1    1.86    0.18
  -8   4  -1    5.04    0.32
  -8   4  -1    5.22    0.32
   8  -4   1    5.03    0.31
   8  -4   1    4.42    0.35
   8  -4   1    4.51    0.31
   8  -4   1    5.63    0.25
  -9   4  -1    0.07    0.22
  -9   4  -1    0.25    0.19
   9  -4   1   -0.27    0.29
   9  -4   1    0.37    0.20
   9  -4   1    0.04    0.24
 -10   4  -1    0.64    0.27
 -10   4  -1    0.49    0.24
  10  -4   1    0.66    0.29
  10  -4   1    0.38    0.35
 -11   4  -1    0.36    0.31
 -11   4  -1   -0.02    0.25
  11  -4   1    0.23    0.40
  11  -4   1    0.36    0.33
 -12   4  -1    0.17    0.34
 -12   4  -1   -0.01    0.29
  12  -4   1   -0.58    0.38
   9   3  -1    0.38    0.38
   9   3  -1    0.78    0.29
  -9  -3   1    0.65    0.35
   8   3  -1    0.25    0.26
   8   3  -1    0.10    0.33
  -8  -3   1    0.24    0.16
  -8  -3   1    0.05    0.26
   7   3  -1    0.98    0.32
   7   3  -1    1.16    0.25
  -7  -3   1    1.14    0.15
  -7  -3   1    1.85    0.26
   6   3  -1   51.94    1.59
   6   3  -1   51.64    1.29
   6   3  -1   51.62    1.45
  -6  -3   1   50.76    1.37
  -6  -3   1   51.34    1.31
   5   3  -1   18.29    0.68
   5   3  -1   18.16    0.58
   5   3  -1   18.02    0.50
  -5  -3   1   17.26    0.56
  -5  -3   1   17.69    0.49
  -5  -3   1   17.16    0.49
   4   3  -1   11.91    0.43
   4   3  -1   11.76    0.33
   4   3  -1   11.19    0.48
   4   3  -1   11.60    0.35
  -4  -3   1   11.63    0.34
  -4  -3   1   11.86    0.40
   3   3  -1   60.70    1.65
   3   3  -1   63.81    1.53
   3   3  -1   62.47    1.53
  -3  -3   1   61.16    1.54
  -3  -3   1   61.18    1.55
   2   3  -1  180.73    4.27
   2   3  -1  168.40    4.33
   2   3  -1  179.38    4.58
   2   3  -1  180.37    4.60
  -2  -3   1  179.20    4.33
  -2  -3   1  172.50    4.28
  -2  -3   1  178.53    4.35
   1   3  -1   63.68    1.71
   1   3  -1   66.09    1.60
   1   3  -1   64.87    1.88
   1   3  -1   67.12    1.61
  -1  -3   1   65.93    1.61
  -1  -3   1   64.62    1.61
  -1  -3   1   63.09    1.60
  -1  -3   1   66.07    1.63
   0   3  -1   25.50    0.63
   0   3  -1   24.66    0.61
   0   3  -1   25.26    0.72
   0   3  -1   24.72    0.65
   0   3  -1   24.57    0.61
   0   3  -1   23.37    0.62
   0  -3   1   23.92    0.63
   0  -3   1   23.89    0.61
   0  -3   1   24.61    0.62
   0  -3   1   24.85    0.61
   0  -3   1   21.28    0.63
   0  -3   1   25.11    0.73
   0  -3   1   23.72    0.61
  -1   3  -1  238.45    5.62
  -1   3  -1  228.83    6.52
  -1   3  -1  232.46    5.62
  -1   3  -1  241.06    5.83
  -1   3  -1  229.78    6.17
  -1   3  -1  226.34    5.53
   1  -3   1  236.43    5.53
   1  -3   1  224.90    6.17
   1  -3   1  241.13    6.52
   1  -3   1  229.22    5.62
   1  -3   1  230.25    5.61
   1  -3   1  209.02    5.84
   1  -3   1  223.39    5.60
  -2   3  -1  191.66    4.62
  -2   3  -1  191.58    5.46
  -2   3  -1  196.46    4.70
  -2   3  -1  189.75    5.16
  -2   3  -1  189.67    4.70
  -2   3  -1  195.69    4.86
   2  -3   1  195.21    5.17
   2  -3   1  189.75    5.46
   2  -3   1  198.67    4.62
   2  -3   1  195.66    4.70
   2  -3   1  184.31    4.86
   2  -3   1  188.36    4.70
  -3   3  -1  126.79    3.16
  -3   3  -1  127.24    3.67
  -3   3  -1  128.25    3.31
  -3   3  -1  124.27    3.09
  -3   3  -1  131.60    3.27
   3  -3   1  133.18    3.10
   3  -3   1  130.70    3.48
   3  -3   1  126.57    3.27
   3  -3   1  128.29    3.08
   3  -3   1  126.76    3.16
  -4   3  -1   41.46    1.24
  -4   3  -1   39.86    1.06
  -4   3  -1   43.38    1.12
  -4   3  -1   41.80    1.02
  -4   3  -1   41.63    1.04
  -4   3  -1   40.58    1.15
   4  -3   1   41.21    1.02
   4  -3   1   40.92    1.09
   4  -3   1   41.25    1.06
   4  -3   1   40.28    1.19
   4  -3   1   43.00    1.02
   4  -3   1   42.54    1.10
  -5   3  -1    6.28    0.24
  -5   3  -1    5.97    0.19
  -5   3  -1    5.78    0.23
  -5   3  -1    5.97    0.30
  -5   3  -1    5.76    0.26
   5  -3   1    6.47    0.23
   5  -3   1    6.08    0.31
   5  -3   1    5.87    0.24
   5  -3   1    6.02    0.19
   5  -3   1    5.80    0.24
  -6   3  -1    1.72    0.16
  -6   3  -1    1.63    0.18
  -6   3  -1    1.36    0.15
  -6   3  -1    1.69    0.10
   6  -3   1    1.69    0.11
   6  -3   1    1.81    0.23
   6  -3   1    1.77    0.16
   6  -3   1    1.98    0.15
   6  -3   1    1.53    0.17
  -7   3  -1    0.33    0.15
  -7   3  -1    0.66    0.16
   7  -3   1    0.42    0.13
   7  -3   1    0.29    0.14
   7  -3   1    0.44    0.20
   7  -3   1    0.75    0.19
  -8   3  -1   10.46    0.46
  -8   3  -1   11.11    0.44
   8  -3   1   11.11    0.42
   8  -3   1   10.06    0.53
   8  -3   1   11.19    0.41
   8  -3   1   10.93    0.48
  -9   3  -1    4.89    0.35
  -9   3  -1    4.48    0.29
   9  -3   1    4.02    0.32
   9  -3   1    4.19    0.39
 -10   3  -1    0.20    0.29
 -10   3  -1    0.69    0.24
  10  -3   1    0.62    0.28
  10  -3   1    0.51    0.33
 -11   3  -1    0.43    0.32
 -11   3  -1    0.73    0.27
  11  -3   1    0.48    0.31
  11  -3   1    0.71    0.42
 -12   3  -1    0.62    0.37
 -12   3  -1    0.44    0.33
  10   2  -1    0.61    0.41
 -10  -2   1    1.17    0.34
   9   2  -1    0.22    0.35
   9   2  -1    0.02    0.27
  -9  -2   1    0.27    0.17
  -9  -2   1   -0.11    0.26
   8   2  -1    2.13    0.40
   8   2  -1    2.07    0.26
  -8  -2   1    2.06    0.31
  -8  -2   1    2.03    0.30
  -8  -2   1    2.01    0.18
   7   2  -1   -0.07    0.26
   7   2  -1    0.22    0.19
  -7  -2   1    0.39    0.23
  -7  -2   1    0.45    0.13
  -7  -2   1    0.03    0.22
   6   2  -1    1.32    0.25
   6   2  -1    1.31    0.11
   6   2  -1    1.31    0.18
  -6  -2   1    1.34    0.13
  -6  -2   1    1.29    0.20
  -6  -2   1    1.49    0.25
   5   2  -1   30.03    0.76
   5   2  -1   29.23    0.86
   5   2  -1   30.27    0.76
   5   2  -1   29.64    0.96
  -5  -2   1   29.76    0.78
  -5  -2   1   29.58    0.82
  -5  -2   1   29.30    0.77
  -5  -2   1   30.38    0.92
   4   2  -1   36.95    0.92
   4   2  -1   37.17    1.02
   4   2  -1   37.29    1.11
   4   2  -1   36.69    0.92
  -4  -2   1   37.09    0.93
  -4  -2   1   36.04    0.96
  -4  -2   1   36.37    1.08
   3   2  -1   13.30    0.45
   3   2  -1   13.27    0.34
   3   2  -1   12.83    0.36
   3   2  -1   12.96    0.40
  -3  -2   1   12.59    0.43
  -3  -2   1   13.20    0.35
  -3  -2   1   12.79    0.38
   2   2  -1   38.36    1.02
   2   2  -1   37.96    0.93
   2   2  -1   38.72    0.94
   2   2  -1   38.30    0.94
   2   2  -1   37.84    1.00
  -2  -2   1   37.38    0.94
  -2  -2   1   37.79    1.06
  -2  -2   1   36.27    0.95
   1   2  -1  880.47   19.83
   1   2  -1  793.76   21.33
   1   2  -1  789.67   20.06
   1   2  -1  816.68   20.09
   1   2  -1  810.69   21.93
   1   2  -1  867.19   20.65
   1   2  -1  879.08   19.77
   1   2  -1  811.31   20.05
   1   2  -1  753.75   23.34
  -1  -2   1  813.17   20.06
  -1  -2   1  818.13   19.78
  -1  -2   1  842.85   19.78
  -1  -2   1  821.69   20.12
   0   2  -1  169.54    4.01
   0   2  -1  162.30    4.66
   0   2  -1  168.93    3.95
   0   2  -1  163.74    4.11
   0   2  -1  165.65    4.01
   0   2  -1  167.28    4.01
   0   2  -1  162.05    4.16
   0  -2   1  160.16    3.94
   0  -2   1  168.25    3.95
   0  -2   1  162.90    4.01
   0  -2   1  165.56    4.01
   0  -2   1  156.29    4.66
   0  -2   1  163.54    4.01
  -1   2  -1  163.05    3.82
  -1   2  -1  151.16    3.82
  -1   2  -1  150.55    3.97
  -1   2  -1  151.14    4.43
  -1   2  -1  164.18    4.19
  -1   2  -1  156.30    3.76
   1  -2   1  156.21    4.19
   1  -2   1  158.18    3.82
   1  -2   1  156.86    3.82
   1  -2   1  152.48    3.98
   1  -2   1  157.43    4.44
   1  -2   1  158.28    3.76
  -2   2  -1   71.73    1.78
  -2   2  -1   72.70    2.11
  -2   2  -1   76.10    2.01
  -2   2  -1   73.04    1.82
  -2   2  -1   76.50    1.91
  -2   2  -1   70.76    1.82
   2  -2   1   74.60    1.82
   2  -2   1   72.29    2.11
   2  -2   1   72.11    1.88
   2  -2   1   74.81    2.01
   2  -2   1   73.16    1.77
   2  -2   1   73.12    1.82
   2  -2   1   74.97    1.78
  -3   2  -1    0.97    0.09
  -3   2  -1    0.98    0.06
  -3   2  -1    0.98    0.08
  -3   2  -1    0.79    0.09
  -3   2  -1    1.02    0.08
  -3   2  -1    0.94    0.08
  -3   2  -1    1.01    0.06
   3  -2   1    0.94    0.06
   3  -2   1    0.95    0.08
   3  -2   1    0.87    0.10
   3  -2   1    0.83    0.07
   3  -2   1    1.07    0.06
   3  -2   1    0.91    0.08
  -4   2  -1    4.44    0.20
  -4   2  -1    3.91    0.18
  -4   2  -1    4.25    0.14
  -4   2  -1    4.69    0.18
  -4   2  -1    4.20    0.22
  -4   2  -1    4.25    0.17
  -4   2  -1    4.23    0.16
   4  -2   1    4.05    0.23
   4  -2   1    4.19    0.18
   4  -2   1    4.46    0.13
   4  -2   1    4.19    0.19
  -5   2  -1    0.78    0.11
  -5   2  -1    0.78    0.10
  -5   2  -1    0.87    0.13
  -5   2  -1    0.91    0.14
   5  -2   1    0.61    0.15
   5  -2   1    0.87    0.12
   5  -2   1    0.70    0.11
   5  -2   1    0.84    0.05
  -6   2  -1   29.75    0.81
  -6   2  -1   29.12    0.79
  -6   2  -1   30.32    0.90
   6  -2   1   30.42    0.81
   6  -2   1   29.83    0.96
   6  -2   1   30.73    0.87
  -7   2  -1   10.17    0.40
  -7   2  -1   10.50    0.39
  -7   2  -1   11.00    0.45
   7  -2   1   10.38    0.51
   7  -2   1   10.61    0.37
   7  -2   1   10.77    0.42
  -8   2  -1    1.22    0.20
  -8   2  -1    0.96    0.18
  -8   2  -1    1.23    0.22
   8  -2   1    1.00    0.28
   8  -2   1    1.54    0.22
   8  -2   1    0.82    0.24
  -9   2  -1    2.78    0.26
  -9   2  -1    2.94    0.32
  -9   2  -1    2.78    0.26
   9  -2   1    3.38    0.38
   9  -2   1    2.79    0.31
   9  -2   1    3.01    0.28
 -10   2  -1   -0.03    0.26
 -10   2  -1    1.05    0.28
 -10   2  -1    0.61    0.24
  10  -2   1    0.74    0.35
  10  -2   1    0.52    0.29
 -11   2  -1    0.58    0.28
 -11   2  -1    0.87    0.36
  11  -2   1    0.68    0.38
  11  -2   1    0.95    0.40
 -12   2  -1    0.35    0.39
  10   1  -1    5.03    0.52
  10   1  -1    4.61    0.45
 -10  -1   1    5.11    0.35
 -10  -1   1    4.55    0.39
 -10  -1   1    4.64    0.45
   9   1  -1    4.08    0.44
   9   1  -1    4.73    0.33
  -9  -1   1    5.09    0.41
  -9  -1   1    4.65    0.31
  -9  -1   1    4.16    0.34
   8   1  -1    4.48    0.41
   8   1  -1    4.80    0.33
  -8  -1   1    4.31    0.31
  -8  -1   1    4.65    0.27
  -8  -1   1    5.13    0.37
   7   1  -1    4.66    0.29
   7   1  -1    5.09    0.38
  -7  -1   1    5.02    0.31
  -7  -1   1    4.63    0.24
  -7  -1   1    4.19    0.32
   6   1  -1    0.08    0.08
   6   1  -1    0.12    0.14
   6   1  -1   -0.08    0.22
   6   1  -1    0.18    0.09
  -6  -1   1    0.10    0.15
  -6  -1   1    0.08    0.09
  -6  -1   1    0.26    0.10
  -6  -1   1    0.02    0.19
   5   1  -1    5.16    0.19
   5   1  -1    7.41    0.35
   5   1  -1    5.12    0.24
   5   1  -1    5.23    0.19
  -5  -1   1    4.86    0.24
  -5  -1   1    5.24    0.20
  -5  -1   1    4.96    0.31
  -5  -1   1    5.37    0.20
   4   1  -1   80.51    1.99
   4   1  -1   81.82    1.96
   4   1  -1   81.90    2.12
   4   1  -1   81.39    2.26
  -4  -1   1   79.61    2.22
  -4  -1   1   81.33    1.99
  -4  -1   1   78.02    1.99
  -4  -1   1   81.36    2.00
   3   1  -1   91.95    2.32
   3   1  -1   91.21    2.19
   3   1  -1   91.29    2.46
   3   1  -1   86.71    2.19
  -3  -1   1   88.72    2.18
  -3  -1   1   88.64    2.32
  -3  -1   1   89.11    2.19
  -3  -1   1   89.00    2.42
  -3  -1   1   87.54    2.26
   2   1  -1  300.47    7.75
   2   1  -1  284.62    7.39
   2   1  -1  310.16    7.39
   2   1  -1  299.57    8.02
   2   1  -1  310.18    7.85
   2   1  -1  315.94    7.55
   2   1  -1  311.50    7.24
   2   1  -1  287.56    7.36
  -2  -1   1  302.82    7.24
  -2  -1   1  297.29    7.36
  -2  -1   1  307.40    8.02
  -2  -1   1  299.73    7.39
  -2  -1   1  303.41    7.55
   1   1  -1  453.47   12.14
   1   1  -1  462.22   11.40
   1   1  -1  491.08   11.70
   1   1  -1  489.10   11.25
   1   1  -1  455.77   12.41
  -1  -1   1  477.46   11.25
  -1  -1   1  464.35   12.14
  -1  -1   1  455.53   11.42
  -1  -1   1  452.11   12.45
  -1  -1   1  470.85   11.73
   0   1  -1   10.11    0.30
   0   1  -1    9.37    0.28
   0   1  -1    9.63    0.27
   0   1  -1   10.07    0.27
   0   1  -1   10.19    0.26
   0  -1   1    8.11    0.33
  -1   1  -1  369.36    8.79
  -1   1  -1  365.98    8.61
  -1   1  -1  329.23    9.19
  -1   1  -1  367.05    8.77
  -1   1  -1  350.55    8.58
  -1   1  -1  367.63   10.21
  -1   1  -1  352.07    9.65
   1  -1   1  360.44    8.93
   1  -1   1  363.49   10.18
   1  -1   1  337.02    9.21
   1  -1   1  358.78    8.77
   1  -1   1  369.87    8.58
   1  -1   1  374.02    8.60
   1  -1   1  344.15    8.73
  -2   1  -1  537.24   12.64
  -2   1  -1  550.76   12.91
  -2   1  -1  512.36   12.81
  -2   1  -1  511.44   14.10
  -2   1  -1  513.37   13.51
  -2   1  -1  502.60   13.99
  -2   1  -1  535.95   14.96
  -2   1  -1  529.34   12.58
   2  -1   1  564.36   12.59
   2  -1   1  549.70   13.10
   2  -1   1  477.14   13.96
   2  -1   1  541.77   12.85
   2  -1   1  549.28   14.94
   2  -1   1  476.37   13.54
   2  -1   1  556.21   12.64
   2  -1   1  539.01   12.87
   2  -1   1  481.65   14.15
  -3   1  -1  327.18    7.75
  -3   1  -1  308.64    7.75
  -3   1  -1  313.17    8.42
  -3   1  -1  330.08    8.15
  -3   1  -1  315.07    7.61
  -3   1  -1  324.38    8.99
   3  -1   1  315.98    8.15
   3  -1   1  293.15    8.53
   3  -1   1  326.46    7.75
   3  -1   1  302.81    8.42
   3  -1   1  327.14    7.61
   3  -1   1  326.71    7.95
  -4   1  -1  137.80    3.38
  -4   1  -1  137.15    3.99
  -4   1  -1  142.10    3.44
  -4   1  -1  136.12    3.74
  -4   1  -1  139.53    3.44
   4  -1   1  143.27    3.49
   4  -1   1  141.99    3.44
   4  -1   1  141.50    3.62
   4  -1   1  136.02    3.82
  -5   1  -1    0.82    0.14
  -5   1  -1    0.71    0.11
  -5   1  -1    1.02    0.11
  -5   1  -1    1.07    0.12
   5  -1   1    1.00    0.20
   5  -1   1    0.88    0.13
   5  -1   1    0.92    0.08
   5  -1   1    0.77    0.11
  -6   1  -1    1.17    0.15
  -6   1  -1    1.34    0.19
  -6   1  -1    1.48    0.15
   6  -1   1    1.43    0.12
   6  -1   1    1.33    0.17
   6  -1   1    1.20    0.22
   6  -1   1    1.23    0.14
  -7   1  -1    3.58    0.22
  -7   1  -1    3.39    0.25
  -7   1  -1    3.25    0.26
   7  -1   1    3.64    0.33
   7  -1   1    3.96    0.24
   7  -1   1    3.28    0.24
  -8   1  -1   -0.27    0.23
  -8   1  -1    0.02    0.20
  -8   1  -1   -0.15    0.17
   8  -1   1    0.08    0.26
   8  -1   1    0.10    0.20
  -9   1  -1    2.81    0.26
  -9   1  -1    3.11    0.31
  -9   1  -1    2.90    0.34
   9  -1   1    2.97    0.40
   9  -1   1    3.25    0.31
 -10   1  -1    5.02    0.33
 -10   1  -1    4.25    0.39
 -10   1  -1    4.36    0.35
  10  -1   1    5.22    0.54
  10  -1   1    3.79    0.41
 -11   1  -1    2.04    0.36
 -11   1  -1    2.36    0.31
 -11   1  -1    1.63    0.40
  11  -1   1    1.58    0.43
  11   0  -1    0.21    0.40
  11   0  -1   -0.67    0.36
 -11   0   1    0.27    0.34
 -11   0   1    0.42    0.30
 -11   0   1    0.43    0.22
  10   0  -1    0.49    0.31
  10   0  -1    0.58    0.41
 -10   0   1    0.81    0.21
 -10   0   1    0.73    0.27
 -10   0   1    0.90    0.32
   9   0  -1   -0.28    0.25
   9   0  -1    0.07    0.20
   9   0  -1   -0.14    0.29
  -9   0   1    0.02    0.25
  -9   0   1   -0.25    0.16
  -9   0   1   -0.32    0.25
   8   0  -1    5.14    0.32
   8   0  -1    4.83    0.39
  -8   0   1    4.49    0.34
  -8   0   1    4.58    0.26
  -8   0   1    4.65    0.32
   7   0  -1    0.43    0.14
   7   0  -1    0.42    0.08
   7   0  -1    0.46    0.22
  -7   0   1    0.35    0.21
  -7   0   1    0.23    0.16
  -7   0   1    0.41    0.12
   6   0  -1   29.68    0.70
   6   0  -1   28.16    0.73
   6   0  -1   26.50    0.90
   6   0  -1   27.66    0.78
  -6   0   1   27.31    0.73
  -6   0   1   27.00    0.85
  -6   0   1   27.07    0.76
  -6   0   1   26.92    0.73
   5   0  -1    3.47    0.14
   5   0  -1    2.90    0.23
   5   0  -1    2.93    0.17
   5   0  -1    2.98    0.14
  -5   0   1    3.09    0.15
  -5   0   1    3.14    0.16
  -5   0   1    2.86    0.21
  -5   0   1    3.16    0.16
  -5   0   1    3.02    0.18
   4   0  -1   51.68    1.34
   4   0  -1   51.55    1.31
   4   0  -1   51.63    1.27
   4   0  -1   50.89    1.45
  -4   0   1   49.75    1.41
  -4   0   1   51.43    1.34
  -4   0   1   49.91    1.27
  -4   0   1   51.59    1.27
  -4   0   1   50.47    1.31
  -4   0   1   50.23    1.27
   3   0  -1  103.12    2.51
   3   0  -1  105.72    2.51
   3   0  -1  106.04    2.59
   3   0  -1  102.18    2.65
   3   0  -1  102.34    2.69
   3   0  -1  101.55    2.80
  -3   0   1  103.40    2.51
  -3   0   1   99.76    2.49
  -3   0   1   98.67    2.76
  -3   0   1  103.79    2.52
  -3   0   1  105.34    2.65
  -3   0   1  101.42    2.80
  -3   0   1  101.30    2.58
   2   0  -1  287.46    6.53
   2   0  -1  253.10    7.30
   2   0  -1  256.48    7.22
   2   0  -1  276.08    7.09
   2   0  -1  278.56    6.66
   2   0  -1  274.11    6.82
   2   0  -1  283.59    6.67
   2   0  -1  280.05    7.02
  -2   0   1  275.55    6.55
  -2   0   1  265.87    7.30
  -2   0   1  256.81    7.22
  -2   0   1  273.27    6.84
  -2   0   1  276.50    6.67
   1   0  -1   28.02    0.92
   1   0  -1   37.51    0.84
   1   0  -1   37.62    0.86
   1   0  -1   37.32    0.84
   1   0  -1   29.55    0.90
   1   0  -1   38.08    0.84
  -1   0   1   31.67    0.90
  -1   0   1   33.11    0.87
  -1   0   1   33.10    0.92
  -1   0  -1   67.93    1.57
  -1   0  -1   65.52    1.87
  -1   0  -1   65.29    1.62
  -1   0  -1   66.04    1.58
  -1   0  -1   66.37    1.78
  -1   0  -1   65.89    1.62
  -1   0  -1   62.81    1.75
   1   0   1   63.79    1.70
   1   0   1   66.62    1.62
   1   0   1   65.38    1.62
   1   0   1   63.84    1.78
   1   0   1   66.39    1.75
   1   0   1   66.56    1.87
  -2   0  -1  810.93   23.89
  -2   0  -1  854.03   22.91
  -2   0  -1  967.30   25.32
  -2   0  -1  937.71   21.45
  -2   0  -1  870.88   21.83
  -2   0  -1  882.26   21.84
  -2   0  -1  906.33   23.74
   2   0   1  879.85   23.74
   2   0   1  817.59   22.95
   2   0   1  914.81   21.85
   2   0   1 1000.00   25.32
   2   0   1  804.60   24.04
   2   0   1  871.85   21.83
   2   0   1  970.08   21.43
  -3   0  -1  101.77    2.50
  -3   0  -1  101.61    2.90
  -3   0  -1  100.63    2.50
  -3   0  -1  102.00    2.73
  -3   0  -1   99.95    2.46
   3   0   1  101.52    2.55
   3   0   1   99.72    2.63
   3   0   1  102.87    2.89
   3   0   1  101.45    2.50
   3   0   1  100.57    2.78
  -4   0  -1    3.71    0.18
  -4   0  -1    3.96    0.20
  -4   0  -1    3.56    0.17
  -4   0  -1    3.96    0.21
   4   0   1    3.70    0.25
   4   0   1    3.56    0.18
   4   0   1    3.60    0.15
   4   0   1    3.73    0.21
  -5   0  -1   61.22    1.71
  -5   0  -1   63.31    1.56
  -5   0  -1   61.39    1.56
  -5   0  -1   59.37    1.54
   5   0   1   61.66    1.55
   5   0   1   62.01    1.78
   5   0   1   59.95    1.64
  -6   0  -1    5.29    0.30
  -6   0  -1    4.74    0.26
  -6   0  -1    4.19    0.29
  -6   0  -1    5.08    0.27
   6   0   1    4.31    0.24
   6   0   1    4.35    0.29
   6   0   1    4.14    0.32
  -7   0  -1    5.08    0.30
  -7   0  -1    4.93    0.34
  -7   0  -1    5.52    0.39
   7   0   1    4.75    0.34
   7   0   1    4.33    0.37
  -8   0  -1    5.91    0.36
  -8   0  -1    5.57    0.41
  -8   0  -1    5.18    0.34
   8   0   1    5.52    0.47
   8   0   1    5.56    0.39
  -9   0  -1    1.77    0.25
  -9   0  -1    1.97    0.32
  -9   0  -1    2.52    0.32
   9   0   1    2.13    0.43
   9   0   1    2.58    0.31
 -10   0  -1    0.09    0.28
 -10   0  -1    0.05    0.24
 -10   0  -1    0.59    0.35
  10   0   1    0.10    0.38
 -11   0  -1    0.05    0.27
 -12   1   1   -0.19    0.24
  11  -1  -1    1.18    0.34
  11  -1  -1    0.69    0.44
 -11   1   1    0.46    0.23
 -11   1   1    0.71    0.33
  10  -1  -1   -0.07    0.32
  10  -1  -1   -0.13    0.28
 -10   1   1    0.30    0.20
 -10   1   1    0.11    0.24
 -10   1   1   -0.23    0.27
   9  -1  -1    0.16    0.27
   9  -1  -1    0.14    0.28
  -9   1   1    1.05    0.22
  -9   1   1    0.45    0.18
  -9   1   1    0.59    0.28
   8  -1  -1    1.51    0.18
   8  -1  -1    1.42    0.24
   8  -1  -1    1.84    0.31
  -8   1   1    1.39    0.17
  -8   1   1    1.41    0.24
  -8   1   1    1.67    0.20
   7  -1  -1   11.33    0.39
   7  -1  -1   11.91    0.55
   7  -1  -1   12.37    0.46
   7  -1  -1   11.96    0.37
  -7   1   1   11.25    0.37
  -7   1   1   11.02    0.38
  -7   1   1   11.65    0.47
  -7   1   1   11.59    0.40
  -7   1   1   11.81    0.37
   6  -1  -1   18.47    0.50
   6  -1  -1   18.52    0.47
   6  -1  -1   18.64    0.53
   6  -1  -1   16.82    0.63
   6  -1  -1   17.46    0.57
  -6   1   1   18.91    0.60
  -6   1   1   17.60    0.52
  -6   1   1   18.43    0.51
  -6   1   1   17.70    0.51
  -6   1   1   18.68    0.51
   5  -1  -1    5.75    0.21
   5  -1  -1    6.31    0.30
   5  -1  -1    5.95    0.21
   5  -1  -1    6.33    0.21
   5  -1  -1    5.85    0.26
   5  -1  -1    6.30    0.19
  -5   1   1    5.84    0.26
  -5   1   1    6.05    0.21
  -5   1   1    5.63    0.21
  -5   1   1    5.98    0.21
  -5   1   1    7.45    0.24
  -5   1   1    6.08    0.21
   4  -1  -1  267.51    6.53
   4  -1  -1  275.02    6.91
   4  -1  -1  275.93    6.63
   4  -1  -1  270.32    6.79
   4  -1  -1  260.46    6.97
   4  -1  -1  263.96    7.32
  -4   1   1  265.19    7.23
  -4   1   1  276.85    6.79
  -4   1   1  272.51    6.64
  -4   1   1  283.94    6.96
  -4   1   1  280.69    6.64
  -4   1   1  270.59    6.53
   3  -1  -1   69.81    1.71
   3  -1  -1   69.57    1.74
   3  -1  -1   70.18    1.81
   3  -1  -1   71.62    1.74
   3  -1  -1   70.27    1.71
   3  -1  -1   71.70    1.93
   3  -1  -1   70.95    1.82
   3  -1  -1   71.34    1.86
  -3   1   1   69.45    1.78
  -3   1   1   72.68    1.81
  -3   1   1   70.57    1.94
  -3   1   1   68.43    1.74
  -3   1   1   71.72    1.74
  -3   1   1   68.43    1.90
   2  -1  -1   58.28    1.40
   2  -1  -1   55.37    1.52
   2  -1  -1   58.14    1.56
   2  -1  -1   57.53    1.42
   2  -1  -1   58.44    1.42
   2  -1  -1   56.39    1.48
  -2   1   1   57.27    1.52
  -2   1   1   58.25    1.57
  -2   1   1   57.92    1.42
  -2   1   1   57.28    1.40
  -2   1   1   59.32    1.48
  -2   1   1   57.29    1.42
   1  -1  -1  118.17    2.84
   1  -1  -1  119.93    2.89
   1  -1  -1  115.16    3.17
   1  -1  -1  119.85    3.08
   1  -1  -1  119.79    3.04
   1  -1  -1  119.43    3.00
  -1   1   1  116.91    2.84
  -1   1   1  122.77    3.00
  -1   1   1  120.42    2.89
  -1   1   1  119.04    2.89
  -1   1   1  112.19    3.04
  -1   1   1  118.93    3.18
  -1   1   1  115.97    3.08
   0  -1  -1   63.43    1.62
   0  -1  -1   59.68    1.60
   0  -1  -1   57.21    1.77
   0  -1  -1   63.53    1.54
   0  -1  -1   61.78    1.54
   0  -1  -1   63.96    1.51
   0   1   1   62.82    1.54
   0   1   1   62.08    1.62
   0   1   1   63.68    1.54
   0   1   1   62.46    1.51
   0   1   1   63.40    1.77
   0   1   1   62.67    1.60
  -1  -1  -1  599.89   16.55
  -1  -1  -1  706.13   15.50
  -1  -1  -1  602.82   15.80
  -1  -1  -1  680.93   18.26
  -1  -1  -1  577.64   15.82
   1   1   1  723.59   18.27
   1   1   1  555.93   15.79
   1   1   1  707.28   15.49
   1   1   1  656.51   17.20
   1   1   1  635.53   16.59
   1   1   1  642.37   15.82
  -2  -1  -1    0.08    0.06
  -2  -1  -1    0.17    0.04
  -2  -1  -1    0.30    0.07
  -2  -1  -1    0.19    0.07
   2   1   1    0.54    0.10
   2   1   1    0.04    0.06
   2   1   1    0.13    0.04
   2   1   1    0.31    0.07
   2   1   1    0.19    0.05
  -3  -1  -1   20.75    0.64
  -3  -1  -1   21.75    0.58
  -3  -1  -1   21.85    0.58
  -3  -1  -1   20.94    0.57
   3   1   1   20.95    0.61
   3   1   1   21.76    0.65
   3   1   1   21.38    0.57
   3   1   1   21.54    0.53
   3   1   1   21.56    0.68
  -4  -1  -1   52.59    1.36
  -4  -1  -1   52.74    1.37
  -4  -1  -1   53.24    1.51
  -4  -1  -1   55.30    1.37
   4   1   1   55.06    1.30
   4   1   1   53.20    1.36
   4   1   1   55.90    1.58
   4   1   1   52.41    1.45
  -5  -1  -1   69.02    1.93
  -5  -1  -1   66.72    1.74
  -5  -1  -1   67.74    1.74
  -5  -1  -1   69.72    1.75
   5   1   1   66.92    1.84
   5   1   1   69.56    1.65
   5   1   1   70.49    2.00
   5   1   1   68.77    1.73
  -6  -1  -1  106.55    2.69
  -6  -1  -1  105.32    2.67
  -6  -1  -1  108.34    2.97
   6   1   1  109.43    2.85
   6   1   1  108.99    2.68
   6   1   1  104.34    3.04
  -7  -1  -1    2.66    0.26
  -7  -1  -1    2.89    0.22
  -7  -1  -1    2.03    0.27
   7   1   1    2.02    0.33
   7   1   1    2.35    0.26
  -8  -1  -1   -0.12    0.26
  -8  -1  -1    0.33    0.20
   8   1   1    0.13    0.31
   8   1   1    0.48    0.26
  -9  -1  -1   -0.02    0.27
  -9  -1  -1   -0.11    0.22
   9   1   1    0.20    0.29
   9   1   1    0.44    0.35
 -10  -1  -1    2.15    0.35
 -10  -1  -1    2.05    0.29
  12  -2  -1    0.26    0.40
  12  -2  -1    0.05    0.38
 -12   2   1    0.49    0.34
 -12   2   1   -0.32    0.24
  11  -2  -1    0.28    0.35
  11  -2  -1    0.17    0.34
 -11   2   1    0.01    0.34
 -11   2   1    0.26    0.22
  10  -2  -1    0.65    0.31
  10  -2  -1    0.43    0.30
 -10   2   1    0.17    0.20
 -10   2   1    0.22    0.26
   9  -2  -1   11.45    0.54
   9  -2  -1   11.80    0.60
  -9   2   1   11.66    0.56
  -9   2   1   12.04    0.44
   8  -2  -1    0.03    0.21
   8  -2  -1    0.24    0.14
   8  -2  -1   -0.09    0.13
   8  -2  -1   -0.07    0.18
  -8   2   1   -0.17    0.14
  -8   2   1   -0.10    0.11
  -8   2   1   -0.15    0.18
   7  -2  -1    4.74    0.22
   7  -2  -1    4.43    0.33
   7  -2  -1    4.17    0.17
   7  -2  -1    4.10    0.30
   7  -2  -1    4.30    0.23
  -7   2   1    3.95    0.22
  -7   2   1    4.06    0.29
  -7   2   1    4.22    0.22
  -7   2   1    4.10    0.19
   6  -2  -1   50.41    1.33
   6  -2  -1   50.45    1.46
   6  -2  -1   50.22    1.23
   6  -2  -1   48.84    1.35
   6  -2  -1   50.46    1.27
  -6   2   1   49.67    1.28
  -6   2   1   49.70    1.42
  -6   2   1   48.94    1.29
  -6   2   1   50.90    1.27
  -6   2   1   50.52    1.31
   5  -2  -1   57.81    1.47
   5  -2  -1   55.57    1.35
   5  -2  -1   55.65    1.39
   5  -2  -1   53.35    1.44
  -5   2   1   55.82    1.43
  -5   2   1   55.24    1.54
  -5   2   1   54.54    1.39
  -5   2   1   53.64    1.41
  -5   2   1   55.71    1.39
   4  -2  -1    0.94    0.11
   4  -2  -1    1.43    0.06
   4  -2  -1    1.08    0.10
   4  -2  -1    1.19    0.09
   4  -2  -1    1.40    0.08
  -4   2   1    1.35    0.10
  -4   2   1    1.48    0.09
  -4   2   1    1.29    0.06
  -4   2   1    1.30    0.08
  -4   2   1    1.29    0.09
  -4   2   1    1.05    0.11
   3  -2  -1   21.78    0.68
   3  -2  -1   22.42    0.59
   3  -2  -1   22.87    0.61
   3  -2  -1   22.66    0.65
   3  -2  -1   22.57    0.57
   3  -2  -1   21.92    0.63
   3  -2  -1   22.66    0.59
  -3   2   1   22.81    0.58
  -3   2   1   25.53    0.67
  -3   2   1   21.80    0.59
  -3   2   1   23.23    0.61
  -3   2   1   22.56    0.59
   2  -2  -1   15.56    0.47
   2  -2  -1   15.86    0.43
   2  -2  -1   15.99    0.49
   2  -2  -1   16.15    0.45
   2  -2  -1   15.54    0.43
   2  -2  -1   16.39    0.42
  -2   2   1   15.94    0.43
  -2   2   1   15.85    0.46
  -2   2   1   15.78    0.42
  -2   2   1   15.89    0.43
  -2   2   1   16.36    0.44
  -2   2   1   17.09    0.47
  -2   2   1   15.54    0.43
   1  -2  -1   41.55    1.11
   1  -2  -1   41.61    1.20
   1  -2  -1   41.36    1.03
   1  -2  -1   41.71    1.05
   1  -2  -1   41.71    1.10
   1  -2  -1   41.72    1.03
   1  -2  -1   42.33    1.10
   1  -2  -1   41.92    1.05
  -1   2   1   41.65    1.11
  -1   2   1   41.54    1.03
  -1   2   1   42.65    1.03
  -1   2   1   44.10    1.10
  -1   2   1   43.04    1.05
  -1   2   1   42.08    1.05
  -1   2   1   41.94    1.10
   0  -2  -1  490.51   11.77
   0  -2  -1  489.78   11.60
   0  -2  -1  501.33   12.38
   0  -2  -1  467.27   12.22
   0  -2  -1  489.02   11.83
   0   2   1  492.79   11.61
   0   2   1  482.14   12.26
   0   2   1  450.48   12.57
   0   2   1  469.50   11.79
   0   2   1  485.00   11.82
   0   2   1  483.52   11.76
   0   2   1  475.22   12.35
  -1  -2  -1  234.45    5.62
  -1  -2  -1  227.13    5.62
  -1  -2  -1  234.71    5.52
   1   2   1  217.26    5.62
   1   2   1  229.64    6.50
   1   2   1  235.64    5.51
   1   2   1  229.77    5.91
  -2  -2  -1    0.96    0.07
  -2  -2  -1    0.95    0.09
  -2  -2  -1    0.76    0.10
  -2  -2  -1    0.76    0.10
   2   2   1    1.21    0.10
   2   2   1    0.86    0.11
   2   2   1    1.26    0.08
   2   2   1    0.93    0.07
  -3  -2  -1    3.11    0.17
  -3  -2  -1    3.27    0.14
  -3  -2  -1    3.35    0.19
  -3  -2  -1    2.84    0.18
   3   2   1    3.17    0.24
   3   2   1    3.42    0.16
   3   2   1    3.30    0.20
   3   2   1    3.28    0.13
   3   2   1    3.27    0.17
  -4  -2  -1    4.88    0.23
  -4  -2  -1    4.87    0.24
  -4  -2  -1    4.67    0.25
   4   2   1    4.88    0.22
   4   2   1    4.90    0.26
   4   2   1    5.62    0.37
   4   2   1    5.09    0.17
  -5  -2  -1    7.39    0.32
  -5  -2  -1    7.54    0.34
   5   2   1    7.31    0.35
   5   2   1    7.95    0.44
   5   2   1    7.66    0.29
   5   2   1    7.63    0.23
  -6  -2  -1    0.44    0.16
  -6  -2  -1    0.54    0.20
   6   2   1    0.72    0.22
   6   2   1    0.16    0.25
  -7  -2  -1    0.94    0.24
  -7  -2  -1    0.89    0.19
   7   2   1    0.45    0.25
   7   2   1    0.25    0.29
  -8  -2  -1    9.98    0.51
  -8  -2  -1    9.01    0.44
   8   2   1    9.67    0.53
   8   2   1    9.27    0.64
  -9  -2  -1    0.80    0.24
  -9  -2  -1    0.39    0.35
   9   2   1    0.05    0.37
   9   2   1    0.70    0.32
 -10  -2  -1   -0.04    0.26
  12  -3  -1    1.20    0.41
  12  -3  -1    1.17    0.40
 -12   3   1    1.17    0.28
 -12   3   1    1.08    0.35
  11  -3  -1    1.33    0.40
  11  -3  -1    1.70    0.32
 -11   3   1    1.25    0.25
 -11   3   1    1.77    0.36
  10  -3  -1    3.70    0.38
  10  -3  -1    3.80    0.35
 -10   3   1    3.13    0.33
 -10   3   1    3.81    0.27
   9  -3  -1   27.20    0.96
   9  -3  -1   27.12    0.87
  -9   3   1   28.27    0.92
  -9   3   1   28.21    0.80
   8  -3  -1   15.74    0.46
   8  -3  -1   15.23    0.48
   8  -3  -1   14.88    0.53
   8  -3  -1   14.69    0.60
  -8   3   1   15.36    0.50
  -8   3   1   14.44    0.56
  -8   3   1   15.06    0.44
   7  -3  -1   21.34    0.57
   7  -3  -1   20.81    0.59
   7  -3  -1   20.61    0.64
   7  -3  -1   20.61    0.70
  -7   3   1   20.56    0.67
  -7   3   1   20.25    0.56
  -7   3   1   20.16    0.59
  -7   3   1   20.41    0.56
   6  -3  -1   21.75    0.71
   6  -3  -1   22.11    0.61
   6  -3  -1   22.20    0.58
   6  -3  -1   22.19    0.65
  -6   3   1   21.38    0.60
  -6   3   1   21.11    0.61
  -6   3   1   22.42    0.59
  -6   3   1   22.83    0.70
  -6   3   1   22.18    0.59
   5  -3  -1   11.43    0.37
   5  -3  -1   11.37    0.35
   5  -3  -1   11.81    0.41
  -5   3   1   11.65    0.31
  -5   3   1   11.88    0.34
  -5   3   1   11.10    0.35
   4  -3  -1    7.29    0.25
   4  -3  -1    7.47    0.28
   4  -3  -1    7.31    0.25
  -4   3   1    7.79    0.24
  -4   3   1    7.35    0.24
  -4   3   1    6.97    0.25
  -4   3   1    7.74    0.21
   3  -3  -1   46.50    1.25
   3  -3  -1   45.60    1.12
   3  -3  -1   43.87    1.18
   3  -3  -1   42.82    1.13
  -3   3   1   44.64    1.21
  -3   3   1   43.76    1.11
  -3   3   1   45.18    1.14
  -3   3   1   46.19    1.18
  -3   3   1   45.20    1.25
  -3   3   1   45.32    1.17
  -3   3   1   46.49    1.14
   2  -3  -1  226.66    5.61
   2  -3  -1  234.64    5.99
   2  -3  -1  227.96    6.17
   2  -3  -1  227.78    5.53
   2  -3  -1  230.78    5.84
   2  -3  -1  233.32    5.62
   2  -3  -1  232.00    5.62
   2  -3  -1  234.86    6.51
  -2   3   1  224.44    6.17
  -2   3   1  231.44    5.62
  -2   3   1  232.71    5.90
  -2   3   1  224.70    5.99
  -2   3   1  221.80    5.53
  -2   3   1  241.68    5.84
  -2   3   1  224.89    5.62
   1  -3  -1  527.76   15.10
   1  -3  -1  520.14   13.90
   1  -3  -1  508.62   13.62
   1  -3  -1  537.19   13.06
   1  -3  -1  547.51   13.03
   1  -3  -1  539.36   13.69
   1  -3  -1  553.37   12.98
   1  -3  -1  526.14   12.79
  -1   3   1  544.27   13.06
  -1   3   1  528.41   13.71
  -1   3   1  535.95   13.91
  -1   3   1  535.93   13.55
  -1   3   1  517.12   12.84
  -1   3   1  541.85   13.02
   0  -3  -1   16.25    0.44
   0  -3  -1   16.81    0.44
   0  -3  -1   14.97    0.44
   0  -3  -1   16.57    0.48
   0   3   1   16.47    0.43
   0   3   1   17.19    0.44
   0   3   1   16.56    0.48
   0   3   1   16.11    0.45
   0   3   1   16.35    0.44
  -1  -3  -1   93.24    2.36
  -1  -3  -1   95.34    2.36
   1   3   1   96.41    2.32
   1   3   1   94.92    2.37
   1   3   1   96.88    2.50
  -2  -3  -1   20.23    0.56
  -2  -3  -1   19.22    0.56
  -2  -3  -1   20.78    0.55
   2   3   1   20.75    0.53
   2   3   1   19.85    0.56
   2   3   1   20.45    0.59
   2   3   1   19.54    0.60
  -3  -3  -1   11.40    0.37
  -3  -3  -1   11.77    0.36
  -3  -3  -1   11.73    0.40
   3   3   1   11.04    0.41
   3   3   1   11.26    0.37
   3   3   1   11.71    0.33
   3   3   1   11.18    0.46
   3   3   1   11.33    0.37
  -4  -3  -1    7.96    0.32
  -4  -3  -1    8.39    0.37
  -4  -3  -1    8.25    0.31
   4   3   1    8.33    0.39
   4   3   1    8.62    0.27
   4   3   1    8.27    0.43
   4   3   1    8.30    0.30
  -5  -3  -1   21.96    0.66
  -5  -3  -1   22.56    0.69
   5   3   1   22.80    0.73
   5   3   1   23.36    0.83
  -6  -3  -1    6.65    0.42
  -6  -3  -1    5.50    0.34
   6   3   1    5.90    0.42
   6   3   1    6.14    0.47
  -7  -3  -1    1.46    0.22
  -7  -3  -1    1.47    0.29
   7   3   1    1.27    0.36
   7   3   1    1.67    0.30
  -8  -3  -1    1.32    0.35
  -8  -3  -1    0.88    0.23
   8   3   1    1.53    0.30
   8   3   1    1.25    0.41
  -9  -3  -1   -0.45    0.24
   9   3   1    0.30    0.36
 -13   4   1    0.19    0.35
  12  -4  -1    0.59    0.41
  12  -4  -1    0.08    0.31
 -12   4   1    0.32    0.27
 -12   4   1    0.86    0.35
  11  -4  -1    1.00    0.30
  11  -4  -1    1.32    0.39
 -11   4   1    1.01    0.25
 -11   4   1    1.27    0.30
  10  -4  -1    2.86    0.35
  10  -4  -1    2.47    0.29
 -10   4   1    3.26    0.35
 -10   4   1    2.61    0.25
   9  -4  -1   35.28    1.13
   9  -4  -1   32.40    1.00
   9  -4  -1   34.10    0.94
  -9   4   1   34.43    1.07
  -9   4   1   33.75    0.95
   8  -4  -1    2.10    0.19
   8  -4  -1    1.74    0.23
   8  -4  -1    1.58    0.24
  -8   4   1    1.96    0.13
  -8   4   1    1.52    0.18
  -8   4   1    1.87    0.22
   7  -4  -1   25.83    0.72
   7  -4  -1   25.56    0.84
   7  -4  -1   26.47    0.77
  -7   4   1   26.01    0.69
  -7   4   1   25.71    0.68
  -7   4   1   26.43    0.81
  -7   4   1   25.04    0.70
  -7   4   1   25.59    0.72
   6  -4  -1   77.73    1.99
   6  -4  -1   78.89    2.08
   6  -4  -1   80.70    2.22
  -6   4   1   80.81    2.04
  -6   4   1   80.25    1.96
  -6   4   1   77.57    1.99
   5  -4  -1  104.87    2.64
   5  -4  -1  100.48    2.80
   5  -4  -1   99.58    2.54
  -5   4   1  104.82    2.50
  -5   4   1  103.56    2.63
  -5   4   1   99.87    2.54
   4  -4  -1  137.56    3.57
   4  -4  -1  142.08    3.78
   4  -4  -1  138.47    3.44
  -4   4   1  138.35    3.38
  -4   4   1  141.10    3.58
  -4   4   1  138.97    3.44
   3  -4  -1   76.60    2.05
   3  -4  -1   74.93    1.94
   3  -4  -1   74.02    1.87
  -3   4   1   75.05    1.95
  -3   4   1   77.51    2.16
  -3   4   1   74.62    1.87
  -3   4   1   73.11    1.99
  -3   4   1   73.92    1.84
   2  -4  -1   25.54    0.70
   2  -4  -1   26.63    0.65
   2  -4  -1   26.39    0.76
   2  -4  -1   25.65    0.72
   2  -4  -1   25.26    0.67
  -2   4   1   25.40    0.70
  -2   4   1   25.83    0.67
  -2   4   1   25.27    0.67
  -2   4   1   25.50    0.76
  -2   4   1   25.11    0.70
   1  -4  -1   26.63    0.75
   1  -4  -1   27.61    0.72
   1  -4  -1   27.20    0.77
   1  -4  -1   26.63    0.72
   1  -4  -1   26.99    0.71
   1  -4  -1   28.51    0.80
  -1   4   1   26.83    0.75
  -1   4   1   27.74    0.71
  -1   4   1   27.39    0.76
  -1   4   1   27.79    0.72
  -1   4   1   28.40    0.71
   0  -4  -1    3.38    0.16
   0  -4  -1    3.57    0.16
   0  -4  -1    3.65    0.16
   0   4   1    3.46    0.17
   0   4   1    3.33    0.19
   0   4   1    3.23    0.14
   0   4   1    3.59    0.17
  -1  -4  -1  194.94    4.77
  -1  -4  -1  201.73    4.72
  -1  -4  -1  190.47    4.78
   1   4   1  191.68    4.78
   1   4   1  196.47    4.69
   1   4   1  191.09    5.04
  -2  -4  -1   20.25    0.56
  -2  -4  -1   20.87    0.60
  -2  -4  -1   19.75    0.57
   2   4   1   20.37    0.60
   2   4   1   20.14    0.59
   2   4   1   19.62    0.57
   2   4   1   20.14    0.55
   2   4   1   20.00    0.62
  -3  -4  -1   20.42    0.63
  -3  -4  -1   21.08    0.59
  -3  -4  -1   20.60    0.61
   3   4   1   20.45    0.60
   3   4   1   20.68    0.63
   3   4   1   21.28    0.73
   3   4   1   21.06    0.57
   3   4   1   21.81    0.67
  -4  -4  -1    5.63    0.33
  -4  -4  -1    5.31    0.29
   4   4   1    5.16    0.24
   4   4   1    5.15    0.40
   4   4   1    5.65    0.38
  -5  -4  -1    0.00    0.24
  -5  -4  -1    0.02    0.17
   5   4   1    0.08    0.25
   5   4   1   -0.11    0.21
  -6  -4  -1    0.03    0.19
  -6  -4  -1    0.27    0.25
   6   4   1   -0.12    0.28
   6   4   1    0.18    0.31
  -7  -4  -1    0.95    0.30
  -7  -4  -1    1.12    0.23
   7   4   1    0.05    0.35
   7   4   1    1.16    0.33
  -8  -4  -1    1.01    0.24
  -8  -4  -1    0.34    0.33
   8   4   1    0.67    0.45
   8   4   1    0.41    0.34
  13  -5  -1    0.20    0.34
 -13   5   1    0.50    0.37
  12  -5  -1    3.15    0.46
  12  -5  -1    2.92    0.36
 -12   5   1    3.11    0.42
 -12   5   1    3.36    0.32
  11  -5  -1    0.78    0.36
  11  -5  -1    0.65    0.30
 -11   5   1    1.19    0.25
 -11   5   1    0.46    0.31
  10  -5  -1    0.12    0.27
  10  -5  -1    0.16    0.23
 -10   5   1   -0.32    0.22
 -10   5   1    0.15    0.21
   9  -5  -1    8.70    0.38
   9  -5  -1    8.66    0.40
   9  -5  -1    8.75    0.47
  -9   5   1    8.88    0.40
  -9   5   1    8.30    0.43
  -9   5   1    7.71    0.35
   8  -5  -1   69.38    1.96
   8  -5  -1   68.86    1.83
   8  -5  -1   66.50    1.74
  -8   5   1   68.33    1.76
  -8   5   1   67.96    1.74
  -8   5   1   65.51    1.72
  -8   5   1   69.65    1.94
   7  -5  -1    8.09    0.35
   7  -5  -1    7.99    0.38
   7  -5  -1    7.72    0.32
  -7   5   1    8.06    0.31
  -7   5   1    7.82    0.23
  -7   5   1    8.03    0.33
   6  -5  -1   85.18    2.19
   6  -5  -1   86.00    2.33
   6  -5  -1   82.15    2.11
  -6   5   1   84.45    2.17
  -6   5   1   82.50    2.07
  -6   5   1   82.29    2.11
   5  -5  -1   23.40    0.65
   5  -5  -1   23.34    0.67
   5  -5  -1   24.23    0.72
  -5   5   1   22.86    0.65
  -5   5   1   23.05    0.64
  -5   5   1   23.74    0.63
   4  -5  -1    1.57    0.14
   4  -5  -1    1.83    0.14
   4  -5  -1    1.69    0.14
  -4   5   1    1.48    0.13
  -4   5   1    1.89    0.14
  -4   5   1    1.56    0.11
  -4   5   1    1.84    0.14
   3  -5  -1  224.22    5.36
   3  -5  -1  221.37    5.61
   3  -5  -1  218.71    5.40
  -3   5   1  219.21    5.66
  -3   5   1  217.97    5.74
  -3   5   1  222.29    6.24
  -3   5   1  215.22    5.31
   2  -5  -1   56.88    1.57
   2  -5  -1   59.15    1.58
   2  -5  -1   60.08    1.70
   2  -5  -1   59.54    1.49
   2  -5  -1   60.96    1.47
  -2   5   1   57.29    1.57
  -2   5   1   60.18    1.50
  -2   5   1   57.84    1.57
  -2   5   1   58.68    1.47
  -2   5   1   59.81    1.70
   1  -5  -1  178.29    4.35
   1  -5  -1  174.64    5.00
   1  -5  -1  182.21    4.33
   1  -5  -1  173.42    4.54
  -1   5   1  176.63    4.60
  -1   5   1  178.29    4.35
  -1   5   1  173.54    4.28
  -1   5   1  175.68    4.57
   0  -5  -1   37.19    0.93
   0  -5  -1   33.54    0.92
   0  -5  -1   34.94    0.92
   0   5   1   35.87    0.93
   0   5   1   35.52    0.92
   0   5   1   35.56    0.99
   0   5   1   34.80    0.95
  -1  -5  -1    0.19    0.15
  -1  -5  -1    0.16    0.10
  -1  -5  -1    0.27    0.11
   1   5   1    0.43    0.11
   1   5   1    0.33    0.17
   1   5   1    0.27    0.11
   1   5   1    0.35    0.08
  -2  -5  -1    0.16    0.11
  -2  -5  -1    0.06    0.16
  -2  -5  -1    0.37    0.13
   2   5   1    0.30    0.13
   2   5   1    0.10    0.17
   2   5   1    0.26    0.12
  -3  -5  -1    2.54    0.21
  -3  -5  -1    2.36    0.26
   3   5   1    2.33    0.17
   3   5   1    2.32    0.26
  -4  -5  -1    9.42    0.39
  -4  -5  -1    8.72    0.46
   4   5   1    8.92    0.51
   4   5   1    8.84    0.33
   4   5   1    8.44    0.45
  -5  -5  -1    4.56    0.37
  -5  -5  -1    4.46    0.29
   5   5   1    5.13    0.38
   5   5   1    4.03    0.40
  -6  -5  -1   -0.23    0.21
  -6  -5  -1    0.05    0.31
   6   5   1    0.01    0.28
   6   5   1    0.10    0.32
  -7  -5  -1    0.22    0.24
  -7  -5  -1   -0.16    0.35
   7   5   1   -0.06    0.35
   7   5   1    0.50    0.39
  13  -6  -1   -0.09    0.32
 -13   6   1    1.11    0.36
 -13   6   1    0.77    0.35
  12  -6  -1    0.87    0.36
  12  -6  -1    0.72    0.34
 -12   6   1    1.60    0.29
 -12   6   1    1.40    0.33
  11  -6  -1   10.69    0.65
  11  -6  -1    9.08    0.50
 -11   6   1   10.19    0.49
 -11   6   1   10.21    0.59
  10  -6  -1    5.15    0.32
  10  -6  -1    5.01    0.37
  10  -6  -1    4.80    0.41
 -10   6   1    5.96    0.38
 -10   6   1    4.58    0.35
   9  -6  -1    2.56    0.31
   9  -6  -1    2.82    0.25
   9  -6  -1    2.51    0.24
  -9   6   1    2.43    0.25
  -9   6   1    2.69    0.27
  -9   6   1    2.13    0.22
   8  -6  -1    0.39    0.20
   8  -6  -1    0.42    0.18
   8  -6  -1    0.12    0.17
  -8   6   1    0.08    0.19
  -8   6   1    0.03    0.15
   7  -6  -1    6.09    0.29
   7  -6  -1    6.29    0.31
   7  -6  -1    6.13    0.34
  -7   6   1    6.02    0.27
  -7   6   1    6.06    0.22
  -7   6   1    6.41    0.20
  -7   6   1    6.11    0.32
   6  -6  -1   10.24    0.42
   6  -6  -1    9.99    0.36
   6  -6  -1   10.19    0.36
  -6   6   1    9.63    0.38
  -6   6   1    9.79    0.30
  -6   6   1   10.16    0.35
   5  -6  -1   89.11    2.33
   5  -6  -1   87.81    2.46
   5  -6  -1   90.34    2.24
  -5   6   1   89.49    2.21
  -5   6   1   89.86    2.32
  -5   6   1   87.77    2.24
   4  -6  -1   24.38    0.71
   4  -6  -1   23.82    0.74
   4  -6  -1   24.29    0.63
   4  -6  -1   23.36    0.67
  -4   6   1   24.29    0.75
  -4   6   1   24.03    0.66
  -4   6   1   24.35    0.67
  -4   6   1   23.47    0.67
   3  -6  -1   56.52    1.40
   3  -6  -1   55.10    1.43
   3  -6  -1   56.93    1.51
  -3   6   1   55.53    1.49
  -3   6   1   54.59    1.41
  -3   6   1   55.89    1.43
  -3   6   1   54.93    1.50
  -3   6   1   56.57    1.62
   2  -6  -1   17.46    0.51
   2  -6  -1   18.24    0.55
   2  -6  -1   17.40    0.48
   2  -6  -1   16.78    0.55
  -2   6   1   17.38    0.54
  -2   6   1   16.59    0.50
  -2   6   1   17.71    0.51
  -2   6   1   16.89    0.50
   1  -6  -1    0.60    0.12
   1  -6  -1    0.59    0.07
   1  -6  -1    0.51    0.15
   1  -6  -1    0.47    0.12
  -1   6   1    0.47    0.09
  -1   6   1    0.37    0.14
  -1   6   1    0.47    0.16
  -1   6   1    0.62    0.13
   0  -6  -1    1.58    0.15
   0  -6  -1    1.29    0.15
   0   6   1    1.22    0.15
   0   6   1    1.74    0.11
   0   6   1    1.45    0.20
   0   6   1    1.52    0.14
  -1  -6  -1    0.58    0.14
  -1  -6  -1    0.37    0.18
   1   6   1    0.48    0.13
   1   6   1    0.09    0.18
   1   6   1    0.37    0.15
   1   6   1    0.48    0.09
  -2  -6  -1   26.49    0.78
  -2  -6  -1   26.32    0.75
   2   6   1   25.65    0.72
   2   6   1   25.78    0.82
  -3  -6  -1    0.92    0.24
  -3  -6  -1    0.98    0.19
   3   6   1    1.10    0.17
   3   6   1    1.27    0.25
  -4  -6  -1    4.42    0.37
  -4  -6  -1    4.41    0.28
   4   6   1    4.03    0.42
   4   6   1    4.32    0.38
  -5  -6  -1    2.06    0.25
  -5  -6  -1    1.71    0.31
   5   6   1    2.32    0.33
   5   6   1    2.12    0.37
  -6  -6  -1    0.19    0.23
  -6  -6  -1    0.87    0.33
   6   6   1    0.00    0.35
   6   6   1   -0.77    0.35
  13  -7  -1    0.81    0.33
  13  -7  -1    0.20    0.46
 -13   7   1    0.89    0.39
  12  -7  -1    0.59    0.33
  12  -7  -1    1.08    0.35
 -12   7   1    0.81    0.31
 -12   7   1    0.98    0.30
  11  -7  -1    0.22    0.28
  11  -7  -1    0.24    0.29
 -11   7   1   -0.34    0.25
 -11   7   1    0.23    0.25
  10  -7  -1    0.68    0.23
  10  -7  -1    0.91    0.23
  10  -7  -1    0.71    0.27
 -10   7   1    0.39    0.21
 -10   7   1    1.03    0.29
 -10   7   1    0.52    0.25
   9  -7  -1   14.17    0.53
   9  -7  -1   14.37    0.53
   9  -7  -1   14.71    0.60
  -9   7   1   14.90    0.58
  -9   7   1   14.26    0.51
  -9   7   1   13.71    0.54
   8  -7  -1   69.16    1.85
   8  -7  -1   69.61    1.99
   8  -7  -1   65.54    1.78
  -8   7   1   69.54    1.80
  -8   7   1   69.50    1.76
   7  -7  -1   79.35    2.04
   7  -7  -1   82.38    2.12
   7  -7  -1   78.61    2.24
  -7   7   1   79.49    2.07
  -7   7   1   78.12    2.00
  -7   7   1   79.90    2.05
   6  -7  -1   55.66    1.49
   6  -7  -1   53.89    1.57
   6  -7  -1   53.30    1.43
  -6   7   1   55.62    1.45
  -6   7   1   54.52    1.41
  -6   7   1   56.54    1.44
   5  -7  -1   73.68    2.04
   5  -7  -1   74.25    1.82
   5  -7  -1   72.30    1.94
   5  -7  -1   72.51    1.87
  -5   7   1   72.22    1.87
  -5   7   1   72.94    1.92
  -5   7   1   72.73    1.83
   4  -7  -1    0.59    0.16
   4  -7  -1    1.13    0.17
   4  -7  -1    1.01    0.11
  -4   7   1    0.73    0.14
  -4   7   1    1.11    0.14
  -4   7   1    1.10    0.16
   3  -7  -1    7.03    0.29
   3  -7  -1    7.18    0.26
   3  -7  -1    8.03    0.37
  -3   7   1    7.09    0.31
  -3   7   1    7.64    0.32
  -3   7   1    7.09    0.29
   2  -7  -1   43.21    1.27
   2  -7  -1   46.96    1.17
   2  -7  -1   43.82    1.34
   2  -7  -1   47.04    1.19
  -2   7   1   43.83    1.18
  -2   7   1   46.05    1.26
  -2   7   1   44.96    1.23
  -2   7   1   47.16    1.20
   1  -7  -1   19.70    0.58
   1  -7  -1   20.29    0.59
  -1   7   1   20.14    0.60
  -1   7   1   19.92    0.57
  -1   7   1   19.86    0.59
  -1   7   1   20.28    0.64
   0  -7  -1   67.49    1.68
   0   7   1   63.67    1.73
   0   7   1   63.97    1.66
   0   7   1   64.17    1.79
   0   7   1   67.86    1.68
  -1  -7  -1   16.78    0.58
  -1  -7  -1   16.91    0.53
   1   7   1   15.59    0.60
   1   7   1   16.90    0.53
  -2  -7  -1    6.99    0.36
  -2  -7  -1    6.73    0.40
   2   7   1    6.55    0.43
   2   7   1    6.81    0.33
  -3  -7  -1    0.37    0.29
  -3  -7  -1    0.30    0.20
   3   7   1    0.25    0.27
   3   7   1    0.47    0.19
  -4  -7  -1    0.36    0.32
  -4  -7  -1    0.51    0.22
   4   7   1   -0.11    0.31
   4   7   1    0.18    0.30
  -5  -7  -1    0.37    0.24
  -5  -7  -1    0.57    0.32
   5   7   1    0.24    0.36
   5   7   1    0.44    0.33
  13  -8  -1    0.61    0.36
  13  -8  -1   -0.08    0.38
 -13   8   1   -0.04    0.36
  12  -8  -1    0.22    0.32
  12  -8  -1   -0.22    0.35
 -12   8   1    0.42    0.30
 -12   8   1   -0.31    0.32
  11  -8  -1    0.88    0.30
  11  -8  -1    0.78    0.33
 -11   8   1    0.97    0.29
 -11   8   1    1.23    0.30
  10  -8  -1    1.86    0.27
  10  -8  -1    1.63    0.30
  10  -8  -1    2.22    0.30
 -10   8   1    2.25    0.29
 -10   8   1    1.42    0.28
 -10   8   1    1.88    0.26
   9  -8  -1    0.59    0.26
   9  -8  -1    0.37    0.23
   9  -8  -1    0.38    0.20
  -9   8   1    0.32    0.24
  -9   8   1    0.30    0.21
   8  -8  -1    0.96    0.20
   8  -8  -1    1.28    0.26
   8  -8  -1    1.39    0.24
  -8   8   1    1.33    0.22
  -8   8   1    1.07    0.22
   7  -8  -1   15.96    0.60
   7  -8  -1   16.92    0.56
   7  -8  -1   16.16    0.56
  -7   8   1   16.69    0.55
  -7   8   1   15.80    0.49
  -7   8   1   15.78    0.52
   6  -8  -1    9.99    0.44
   6  -8  -1   10.67    0.46
   6  -8  -1   10.02    0.43
   6  -8  -1   10.97    0.34
  -6   8   1   10.45    0.40
  -6   8   1   10.34    0.40
  -6   8   1    9.89    0.36
   5  -8  -1    3.01    0.19
   5  -8  -1    2.93    0.23
   5  -8  -1    2.92    0.24
  -5   8   1    2.59    0.22
  -5   8   1    2.75    0.19
  -5   8   1    2.62    0.21
   4  -8  -1   32.87    1.00
   4  -8  -1   32.27    0.91
   4  -8  -1   33.63    0.87
  -4   8   1   33.12    0.91
  -4   8   1   33.37    0.92
  -4   8   1   32.90    0.95
   3  -8  -1   66.17    1.62
   3  -8  -1   63.80    1.65
   3  -8  -1   61.11    1.75
  -3   8   1   62.93    1.74
  -3   8   1   65.40    1.66
  -3   8   1   64.48    1.64
   2  -8  -1   21.50    0.64
   2  -8  -1   20.17    0.71
   2  -8  -1   21.07    0.61
  -2   8   1   20.68    0.64
  -2   8   1   21.63    0.64
  -2   8   1   22.48    0.70
   1  -8  -1    7.97    0.34
   1  -8  -1    8.15    0.37
  -1   8   1    8.10    0.36
  -1   8   1    8.58    0.44
  -1   8   1    8.26    0.36
   0  -8  -1    0.33    0.22
   0  -8  -1    0.41    0.17
   0   8   1    0.33    0.25
   0   8   1    0.75    0.19
  -1  -8  -1   14.54    0.52
  -1  -8  -1   14.85    0.60
   1   8   1   14.53    0.60
   1   8   1   14.00    0.51
  -2  -8  -1    3.46    0.36
  -2  -8  -1    2.61    0.26
   2   8   1    3.36    0.37
   2   8   1    2.67    0.25
  -3  -8  -1    0.97    0.34
  -3  -8  -1    1.33    0.24
   3   8   1    1.22    0.32
  -4  -8  -1    1.72    0.28
  -4  -8  -1    1.21    0.34
   4   8   1    1.19    0.38
   4   8   1    1.57    0.36
  -5  -8  -1    2.15    0.30
  13  -9  -1    0.31    0.36
 -13   9   1    0.28    0.38
  12  -9  -1    5.05    0.40
  12  -9  -1    4.80    0.44
 -12   9   1    4.93    0.43
 -12   9   1    4.88    0.41
  11  -9  -1    0.34    0.29
  11  -9  -1    0.43    0.29
  11  -9  -1   -0.08    0.28
 -11   9   1    0.54    0.27
 -11   9   1    0.02    0.31
  10  -9  -1   -0.30    0.25
  10  -9  -1    0.18    0.29
  10  -9  -1   -0.10    0.26
 -10   9   1   -0.15    0.24
 -10   9   1   -0.35    0.23
   9  -9  -1    0.99    0.26
   9  -9  -1    0.95    0.25
   9  -9  -1    1.06    0.26
  -9   9   1    1.23    0.25
  -9   9   1    1.18    0.28
   8  -9  -1    1.92    0.28
   8  -9  -1    2.04    0.25
   8  -9  -1    1.92    0.26
  -8   9   1    1.86    0.25
  -8   9   1    1.71    0.27
   7  -9  -1    8.31    0.32
   7  -9  -1    8.32    0.43
   7  -9  -1    8.06    0.43
   7  -9  -1    7.67    0.43
  -7   9   1    7.68    0.39
  -7   9   1    8.30    0.39
  -7   9   1    8.20    0.32
   6  -9  -1    9.13    0.43
   6  -9  -1    7.87    0.44
   6  -9  -1    9.78    0.34
  -6   9   1    9.10    0.42
  -6   9   1    8.85    0.37
  -6   9   1    9.56    0.44
   5  -9  -1    5.41    0.35
   5  -9  -1    4.55    0.24
   5  -9  -1    4.62    0.29
  -5   9   1    4.34    0.29
  -5   9   1    4.62    0.29
  -5   9   1    4.53    0.30
   4  -9  -1    7.33    0.38
   4  -9  -1    7.36    0.40
   4  -9  -1    7.68    0.30
  -4   9   1    7.59    0.38
  -4   9   1    7.66    0.38
  -4   9   1    7.57    0.37
   3  -9  -1   37.05    1.12
   3  -9  -1   38.16    1.04
   3  -9  -1   37.56    0.99
  -3   9   1   35.73    1.02
  -3   9   1   36.16    1.08
  -3   9   1   38.23    1.04
   2  -9  -1   11.33    0.42
   2  -9  -1   11.26    0.45
  -2   9   1   10.73    0.45
  -2   9   1   11.15    0.48
  -2   9   1   12.05    0.46
   1  -9  -1    6.20    0.34
   1  -9  -1    6.16    0.35
  -1   9   1    6.28    0.39
  -1   9   1    6.78    0.46
   0  -9  -1    3.32    0.34
   0  -9  -1    3.26    0.26
   0   9   1    2.96    0.32
   0   9   1    3.00    0.28
  -1  -9  -1   12.75    0.51
  -1  -9  -1   13.39    0.58
   1   9   1   12.95    0.52
   1   9   1   13.69    0.62
  -2  -9  -1    3.32    0.30
  -2  -9  -1    3.34    0.40
   2   9   1    3.15    0.29
   2   9   1    4.37    0.43
  -3  -9  -1    1.11    0.35
  -3  -9  -1    0.98    0.27
   3   9   1    1.66    0.38
  -4  -9  -1   -0.21    0.27
  13 -10  -1    0.29    0.35
 -13  10   1   -0.06    0.38
  12 -10  -1   -0.09    0.31
  12 -10  -1    0.05    0.28
 -12  10   1    0.59    0.33
 -12  10   1    0.35    0.35
  11 -10  -1    2.62    0.36
  11 -10  -1    2.68    0.39
  11 -10  -1    2.54    0.35
 -11  10   1    2.59    0.36
 -11  10   1    2.69    0.33
  10 -10  -1    5.69    0.43
  10 -10  -1    5.51    0.40
  10 -10  -1    5.75    0.40
 -10  10   1    5.97    0.42
 -10  10   1    6.20    0.39
   9 -10  -1   18.33    0.67
   9 -10  -1   17.72    0.74
   9 -10  -1   17.23    0.67
  -9  10   1   18.15    0.68
  -9  10   1   16.33    0.61
   8 -10  -1   19.52    0.69
   8 -10  -1   18.12    0.72
   8 -10  -1   18.61    0.70
  -8  10   1   19.59    0.67
  -8  10   1   19.33    0.69
   7 -10  -1    0.38    0.24
   7 -10  -1    0.57    0.25
  -7  10   1    0.30    0.17
  -7  10   1    0.27    0.22
  -7  10   1    0.35    0.25
   6 -10  -1    2.07    0.27
   6 -10  -1    2.41    0.31
  -6  10   1    2.54    0.27
  -6  10   1    2.09    0.23
  -6  10   1    2.06    0.25
   5 -10  -1    4.69    0.26
   5 -10  -1    4.39    0.35
   5 -10  -1    4.15    0.30
  -5  10   1    5.45    0.33
  -5  10   1    4.68    0.34
  -5  10   1    4.79    0.32
   4 -10  -1    9.25    0.37
   4 -10  -1    9.57    0.45
   4 -10  -1    8.74    0.46
  -4  10   1   10.16    0.45
  -4  10   1    9.35    0.47
  -4  10   1    9.84    0.46
   3 -10  -1   31.34    1.04
   3 -10  -1   33.96    0.96
   3 -10  -1   33.21    0.91
  -3  10   1   32.13    0.95
  -3  10   1   31.32    0.94
  -3  10   1   34.13    1.02
   2 -10  -1    1.23    0.22
   2 -10  -1    1.06    0.23
  -2  10   1    1.44    0.30
  -2  10   1    1.55    0.25
   1 -10  -1    3.05    0.27
   1 -10  -1    2.24    0.34
  -1  10   1    2.93    0.31
  -1  10   1    2.74    0.35
   0 -10  -1    1.42    0.31
   0 -10  -1    1.50    0.25
   0  10   1    1.32    0.31
   0  10   1    0.59    0.26
  -1 -10  -1    0.03    0.30
  -1 -10  -1   -0.20    0.23
   1  10   1   -0.14    0.32
   1  10   1    0.02    0.26
  -2 -10  -1    0.20    0.37
  -2 -10  -1    0.13    0.26
   2  10   1    0.02    0.35
  -3 -10  -1    0.70    0.28
  12 -11  -1    1.98    0.42
  12 -11  -1    1.80    0.37
 -12  11   1    1.76    0.36
  11 -11  -1    3.20    0.39
  11 -11  -1    3.87    0.39
  11 -11  -1    3.70    0.43
 -11  11   1    4.19    0.41
 -11  11   1    3.21    0.36
  10 -11  -1    2.66    0.35
  10 -11  -1    3.37    0.38
  10 -11  -1    3.89    0.38
 -10  11   1    3.50    0.37
 -10  11   1    3.35    0.33
   9 -11  -1    0.09    0.30
   9 -11  -1   -0.23    0.27
   9 -11  -1   -0.10    0.29
  -9  11   1   -0.07    0.27
  -9  11   1   -0.49    0.29
   8 -11  -1    1.96    0.28
   8 -11  -1    1.49    0.31
  -8  11   1    1.26    0.27
  -8  11   1    1.27    0.28
   7 -11  -1    0.50    0.27
   7 -11  -1    0.33    0.28
  -7  11   1    0.03    0.24
  -7  11   1    0.34    0.25
   6 -11  -1   16.57    0.63
   6 -11  -1   14.71    0.63
  -6  11   1   15.73    0.60
  -6  11   1   15.73    0.58
  -6  11   1   17.13    0.63
   5 -11  -1   15.87    0.61
   5 -11  -1   13.53    0.65
  -5  11   1   15.86    0.59
  -5  11   1   15.03    0.59
  -5  11   1   15.58    0.59
   4 -11  -1    3.98    0.31
   4 -11  -1    2.57    0.31
  -4  11   1    3.20    0.31
  -4  11   1    3.08    0.32
   3 -11  -1    2.67    0.29
  -3  11   1    3.04    0.34
  -3  11   1    3.32    0.35
   2 -11  -1    0.50    0.26
   2 -11  -1    0.65    0.32
  -2  11   1    0.81    0.27
  -2  11   1    0.20    0.28
   1 -11  -1    0.87    0.31
   1 -11  -1    1.52    0.28
  -1  11   1    1.68    0.33
  -1  11   1    1.37    0.31
   0 -11  -1    1.61    0.29
   0 -11  -1    2.45    0.37
   0  11   1    2.57    0.34
   0  11   1    2.13    0.41
  -1 -11  -1    1.28    0.30
  -1 -11  -1    1.11    0.37
   1  11   1    1.44    0.31
  12 -12  -1   -0.49    0.31
  11 -12  -1   -0.03    0.31
  11 -12  -1    0.34    0.36
 -11  12   1    0.26    0.37
 -11  12   1    0.50    0.34
  10 -12  -1    4.62    0.42
  10 -12  -1    3.78    0.40
  10 -12  -1    4.01    0.40
 -10  12   1    3.82    0.39
   9 -12  -1    3.76    0.39
   9 -12  -1    3.94    0.40
  -9  12   1    2.84    0.36
  -9  12   1    3.45    0.34
   8 -12  -1   15.43    0.68
   8 -12  -1   15.13    0.70
  -8  12   1   15.45    0.68
  -8  12   1   16.13    0.67
   7 -12  -1    6.01    0.46
   7 -12  -1    5.56    0.38
  -7  12   1    5.90    0.43
  -7  12   1    6.91    0.46
   6 -12  -1    0.76    0.30
   6 -12  -1    0.04    0.30
  -6  12   1    0.68    0.27
  -6  12   1    0.48    0.30
  -6  12   1    0.24    0.28
   5 -12  -1    0.05    0.28
   5 -12  -1    0.55    0.30
  -5  12   1    0.77    0.28
  -5  12   1    0.56    0.29
   4 -12  -1    1.85    0.29
  -4  12   1    1.85    0.33
  -4  12   1    1.97    0.31
   3 -12  -1    1.61    0.31
  -3  12   1    2.71    0.36
  -3  12   1    1.06    0.30
   2 -12  -1    2.98    0.37
   2 -12  -1    2.58    0.32
  -2  12   1    2.77    0.36
  -2  12   1    2.63    0.33
   1 -12  -1    1.52    0.31
   1 -12  -1    1.46    0.39
  -1  12   1    0.94    0.34
  -1  12   1    2.28    0.43
   0  12   1    0.53    0.33
 -11  13   1    4.77    0.46
  10 -13  -1    3.26    0.42
 -10  13   1    2.18    0.40
 -10  13   1    2.15    0.36
   9 -13  -1    1.64    0.38
  -9  13   1    1.02    0.36
  -9  13   1    1.23    0.34
   8 -13  -1    0.94    0.37
   8 -13  -1    0.59    0.30
  -8  13   1    0.62    0.36
  -8  13   1    0.29    0.31
   7 -13  -1    1.20    0.35
   7 -13  -1    1.84    0.36
  -7  13   1    1.67    0.34
   6 -13  -1    4.46    0.45
   6 -13  -1    7.25    0.45
  -6  13   1    6.08    0.43
   5 -13  -1    7.47    0.47
  -5  13   1    6.10    0.44
  -5  13   1    6.58    0.46
   4 -13  -1    2.76    0.35
  -4  13   1    3.41    0.42
  -4  13   1    2.90    0.39
   3 -13  -1    1.20    0.34
  -3  13   1    0.77    0.33
   2 -13  -1    0.99    0.39
  -9  14   1    1.25    0.43
  -5  14   1   -0.17    0.34
  -4  14  -2    0.31    0.37
  -5  14  -2    1.86    0.38
   0 -13   2    0.90    0.30
   0 -13   2    0.17    0.26
   1 -13   2    1.79    0.34
   1 -13   2    1.21    0.34
   1 -13   2    1.81    0.29
  -2  13  -2    2.65    0.35
  -2  13  -2    1.87    0.42
   2 -13   2    1.88    0.29
   2 -13   2    2.51    0.34
  -3  13  -2    2.81    0.35
  -3  13  -2    2.12    0.36
   3 -13   2    2.78    0.32
   3 -13   2    2.77    0.34
  -4  13  -2    0.67    0.31
  -4  13  -2    1.04    0.31
   4 -13   2    0.94    0.30
  -5  13  -2    1.65    0.34
  -5  13  -2    1.47    0.35
   5 -13   2    1.11    0.31
  -6  13  -2    4.10    0.37
  -6  13  -2    3.53    0.37
   6 -13   2    3.57    0.37
  -7  13  -2    2.62    0.34
   7 -13   2    3.72    0.39
  -8  13  -2    0.69    0.30
  -8  13  -2    1.18    0.31
  -8  13  -2    1.25    0.35
   8 -13   2    0.60    0.33
  -9  13  -2    0.10    0.29
  -9  13  -2   -0.20    0.35
  -9  13  -2   -0.31    0.31
   9 -13   2   -0.37    0.35
 -10  13  -2    0.51    0.39
 -10  13  -2    0.49    0.33
   1  12  -2    1.59    0.35
  -1 -12   2    1.43    0.34
  -1 -12   2    1.46    0.27
   0  12  -2    0.63    0.35
   0  12  -2    0.67    0.30
   0 -12   2    0.77    0.24
   0 -12   2    0.61    0.30
   0 -12   2    1.10    0.32
  -1  12  -2   -0.34    0.35
  -1  12  -2    0.07    0.28
   1 -12   2    0.27    0.29
   1 -12   2    0.33    0.23
   1 -12   2    0.56    0.27
  -2  12  -2    1.21    0.30
  -2  12  -2    0.73    0.35
   2 -12   2    1.57    0.29
   2 -12   2    0.67    0.24
   2 -12   2    0.63    0.25
  -3  12  -2    0.19    0.27
  -3  12  -2   -0.37    0.30
   3 -12   2    0.46    0.22
   3 -12   2    0.47    0.25
   3 -12   2    0.22    0.25
  -4  12  -2    4.79    0.36
  -4  12  -2    5.19    0.40
   4 -12   2    5.08    0.36
   4 -12   2    5.00    0.33
  -5  12  -2    8.49    0.53
  -5  12  -2    9.32    0.52
   5 -12   2    9.24    0.44
   5 -12   2    8.95    0.50
  -6  12  -2    3.98    0.34
  -6  12  -2    4.08    0.32
  -6  12  -2    4.27    0.34
  -6  12  -2    3.83    0.34
   6 -12   2    4.75    0.37
   6 -12   2    3.93    0.31
  -7  12  -2    0.17    0.28
  -7  12  -2    0.33    0.26
  -7  12  -2    0.64    0.28
  -7  12  -2    0.24    0.29
   7 -12   2    0.47    0.23
   7 -12   2    0.43    0.26
  -8  12  -2    0.50    0.29
  -8  12  -2   -0.02    0.27
  -8  12  -2    0.22    0.29
   8 -12   2    0.08    0.35
   8 -12   2    0.32    0.28
  -9  12  -2    2.95    0.38
  -9  12  -2    2.57    0.31
  -9  12  -2    3.16    0.39
   9 -12   2    2.26    0.40
   9 -12   2    2.84    0.39
 -10  12  -2    0.19    0.31
 -10  12  -2   -0.02    0.29
  10 -12   2    0.34    0.35
  10 -12   2   -0.43    0.28
 -11  12  -2    2.38    0.41
  11 -12   2    1.54    0.38
   2  11  -2    0.45    0.30
   2  11  -2    0.36    0.36
  -2 -11   2    0.58    0.33
  -2 -11   2    0.39    0.23
   1  11  -2    0.30    0.33
   1  11  -2    0.35    0.26
  -1 -11   2    0.69    0.22
  -1 -11   2    0.13    0.30
  -1 -11   2    1.11    0.30
   0  11  -2    1.49    0.31
   0  11  -2    1.93    0.37
   0 -11   2    0.89    0.30
   0 -11   2    1.10    0.28
   0 -11   2    1.07    0.22
  -1  11  -2    0.32    0.32
  -1  11  -2    0.90    0.29
   1 -11   2    1.19    0.25
   1 -11   2    0.86    0.21
   1 -11   2    0.53    0.25
  -2  11  -2   20.88    0.70
  -2  11  -2   19.29    0.74
   2 -11   2   19.71    0.65
   2 -11   2   20.96    0.68
   2 -11   2   20.70    0.68
  -3  11  -2   15.88    0.64
  -3  11  -2   16.65    0.62
   3 -11   2   16.50    0.56
   3 -11   2   17.60    0.60
   3 -11   2   18.37    0.62
  -4  11  -2    6.14    0.40
  -4  11  -2    6.72    0.41
  -4  11  -2    6.24    0.38
   4 -11   2    5.89    0.36
   4 -11   2    6.42    0.38
   4 -11   2    6.67    0.41
  -5  11  -2    0.21    0.22
  -5  11  -2   -0.16    0.22
  -5  11  -2    0.01    0.19
  -5  11  -2   -0.33    0.23
   5 -11   2    0.23    0.19
   5 -11   2   -0.06    0.24
   5 -11   2   -0.13    0.20
  -6  11  -2    0.83    0.27
  -6  11  -2    0.68    0.23
  -6  11  -2    1.22    0.26
  -6  11  -2    0.79    0.24
   6 -11   2    1.36    0.23
   6 -11   2    1.06    0.24
   6 -11   2    1.18    0.27
  -7  11  -2    8.00    0.46
  -7  11  -2    9.04    0.44
  -7  11  -2    8.15    0.51
   7 -11   2    8.86    0.51
   7 -11   2    9.72    0.54
   7 -11   2    8.84    0.42
  -8  11  -2    4.52    0.38
  -8  11  -2    3.74    0.34
  -8  11  -2    4.36    0.34
   8 -11   2    4.73    0.37
   8 -11   2    4.09    0.39
  -9  11  -2   14.03    0.71
  -9  11  -2   13.10    0.65
  -9  11  -2   13.34    0.57
   9 -11   2   13.69    0.63
   9 -11   2   13.58    0.69
 -10  11  -2    2.84    0.33
 -10  11  -2    3.41    0.42
 -10  11  -2    3.03    0.38
  10 -11   2    3.49    0.39
  10 -11   2    3.03    0.40
 -11  11  -2    0.38    0.36
  11 -11   2    0.14    0.36
  11 -11   2   -0.02    0.31
   3  10  -2    4.82    0.48
   3  10  -2    5.99    0.39
  -3 -10   2    4.72    0.40
   2  10  -2    2.49    0.31
   2  10  -2    2.60    0.40
  -2 -10   2    2.50    0.30
  -2 -10   2    2.95    0.25
   1  10  -2    0.30    0.33
   1  10  -2    0.49    0.23
  -1 -10   2    0.77    0.29
  -1 -10   2    0.59    0.23
  -1 -10   2    0.35    0.18
   0  10  -2    3.73    0.35
   0  10  -2    3.33    0.32
   0 -10   2    3.56    0.25
   0 -10   2    3.60    0.29
   0 -10   2    3.84    0.30
  -1  10  -2    0.19    0.22
  -1  10  -2   -0.27    0.24
   1 -10   2   -0.18    0.19
   1 -10   2    0.00    0.18
   1 -10   2    0.51    0.23
  -2  10  -2    1.60    0.24
  -2  10  -2    1.76    0.29
   2 -10   2    1.51    0.21
   2 -10   2    1.60    0.23
   2 -10   2    1.46    0.20
  -3  10  -2    2.44    0.26
  -3  10  -2    2.50    0.23
  -3  10  -2    2.24    0.21
  -3  10  -2    2.25    0.28
   3 -10   2    2.48    0.24
   3 -10   2    2.12    0.23
  -4  10  -2   18.90    0.64
  -4  10  -2   18.54    0.60
  -4  10  -2   17.69    0.62
  -4  10  -2   17.72    0.66
   4 -10   2   18.62    0.61
   4 -10   2   18.02    0.59
   4 -10   2   18.90    0.62
  -5  10  -2   17.44    0.67
  -5  10  -2   17.63    0.59
  -5  10  -2   18.21    0.61
   5 -10   2   18.09    0.58
   5 -10   2   18.22    0.60
   5 -10   2   18.29    0.61
  -6  10  -2    5.31    0.33
  -6  10  -2    4.55    0.33
  -6  10  -2    4.59    0.32
   6 -10   2    4.40    0.35
   6 -10   2    4.82    0.31
   6 -10   2    4.11    0.29
   6 -10   2    4.34    0.32
  -7  10  -2    6.77    0.41
  -7  10  -2    7.10    0.45
  -7  10  -2    6.69    0.48
   7 -10   2    6.74    0.39
   7 -10   2    7.63    0.47
   7 -10   2    7.02    0.44
  -8  10  -2    6.97    0.41
  -8  10  -2    6.92    0.46
  -8  10  -2    6.07    0.42
   8 -10   2    6.93    0.47
   8 -10   2    6.25    0.40
   8 -10   2    7.03    0.48
  -9  10  -2    8.78    0.60
  -9  10  -2    8.62    0.54
  -9  10  -2    9.14    0.45
   9 -10   2    9.29    0.56
   9 -10   2    9.10    0.48
 -10  10  -2    0.90    0.33
 -10  10  -2    0.89    0.27
 -10  10  -2    0.30    0.30
  10 -10   2    0.96    0.33
  10 -10   2    0.57    0.27
 -11  10  -2    0.98    0.31
 -11  10  -2    0.84    0.34
  11 -10   2    0.79    0.29
  11 -10   2    0.29    0.39
   4   9  -2    2.11    0.37
  -4  -9   2    1.93    0.35
   3   9  -2    2.97    0.37
   3   9  -2    3.67    0.30
  -3  -9   2    3.93    0.26
  -3  -9   2    3.90    0.37
   2   9  -2   11.14    0.55
   2   9  -2   10.05    0.47
  -2  -9   2   10.80    0.50
  -2  -9   2   10.15    0.53
  -2  -9   2   10.52    0.42
   1   9  -2   -0.35    0.27
   1   9  -2    0.16    0.20
  -1  -9   2    0.02    0.15
  -1  -9   2    0.00    0.21
  -1  -9   2    0.06    0.21
   0   9  -2    6.07    0.40
   0   9  -2    5.24    0.34
   0  -9   2    5.62    0.30
   0  -9   2    5.92    0.37
   0  -9   2    5.88    0.34
  -1   9  -2   18.04    0.66
  -1   9  -2   17.91    0.59
  -1   9  -2   17.27    0.57
   1  -9   2   17.02    0.55
   1  -9   2   16.78    0.54
   1  -9   2   17.73    0.58
  -2   9  -2   31.13    0.94
  -2   9  -2   31.05    0.97
  -2   9  -2   32.14    0.87
  -2   9  -2   31.74    0.90
   2  -9   2   30.93    0.88
   2  -9   2   31.09    0.87
   2  -9   2   30.78    0.85
  -3   9  -2   21.28    0.64
  -3   9  -2   20.95    0.72
  -3   9  -2   22.00    0.66
   3  -9   2   22.05    0.66
   3  -9   2   21.57    0.65
   3  -9   2   21.82    0.67
  -4   9  -2   11.11    0.45
  -4   9  -2   10.84    0.42
  -4   9  -2   10.64    0.42
   4  -9   2   10.30    0.42
   4  -9   2    9.77    0.37
   4  -9   2   10.34    0.41
  -5   9  -2    7.65    0.36
  -5   9  -2    7.39    0.40
  -5   9  -2    7.65    0.38
   5  -9   2    6.62    0.35
   5  -9   2    7.54    0.45
   5  -9   2    7.36    0.34
   5  -9   2    7.83    0.38
  -6   9  -2    0.30    0.20
  -6   9  -2    0.12    0.19
  -6   9  -2    0.10    0.21
   6  -9   2    0.53    0.23
   6  -9   2    0.12    0.18
   6  -9   2    0.36    0.19
  -7   9  -2    1.22    0.22
  -7   9  -2    1.19    0.25
  -7   9  -2    1.03    0.23
   7  -9   2    0.83    0.25
   7  -9   2    1.07    0.24
   7  -9   2    1.17    0.20
  -8   9  -2   13.93    0.50
  -8   9  -2   12.98    0.61
  -8   9  -2   13.37    0.54
   8  -9   2   13.56    0.50
   8  -9   2   13.79    0.57
   8  -9   2   14.25    0.62
  -9   9  -2   12.95    0.57
  -9   9  -2   11.61    0.66
  -9   9  -2   12.90    0.50
   9  -9   2   11.29    0.52
   9  -9   2   13.09    0.63
   9  -9   2   11.54    0.49
 -10   9  -2    4.56    0.43
 -10   9  -2    4.63    0.36
 -10   9  -2    4.28    0.38
  10  -9   2    4.35    0.43
  10  -9   2    4.84    0.34
  10  -9   2    4.79    0.38
 -11   9  -2   -0.06    0.27
 -11   9  -2    0.24    0.32
  11  -9   2    0.32    0.31
  11  -9   2   -0.10    0.39
   6   8  -2    0.62    0.36
   5   8  -2    0.04    0.34
   5   8  -2    0.31    0.31
  -5  -8   2    0.34    0.29
   4   8  -2    0.09    0.21
   4   8  -2   -0.41    0.27
  -4  -8   2   -0.22    0.28
  -4  -8   2    0.13    0.16
   3   8  -2    3.53    0.33
   3   8  -2    3.57    0.28
  -3  -8   2    2.83    0.29
  -3  -8   2    2.97    0.21
   2   8  -2    8.31    0.46
   2   8  -2    8.67    0.37
  -2  -8   2    7.94    0.41
  -2  -8   2    8.94    0.42
  -2  -8   2    8.09    0.33
   1   8  -2   11.70    0.45
   1   8  -2   13.03    0.52
  -1  -8   2   11.93    0.46
  -1  -8   2   12.54    0.49
  -1  -8   2   13.03    0.42
   0   8  -2   26.25    0.76
   0   8  -2   26.78    0.81
   0   8  -2   25.67    0.82
   0  -8   2   25.54    0.73
   0  -8   2   26.05    0.77
   0  -8   2   26.18    0.72
  -1   8  -2   25.71    0.76
  -1   8  -2   27.05    0.73
  -1   8  -2   27.26    0.83
  -1   8  -2   27.08    0.83
   1  -8   2   26.93    0.77
   1  -8   2   25.68    0.73
   1  -8   2   26.45    0.74
  -2   8  -2    0.03    0.13
  -2   8  -2   -0.09    0.15
  -2   8  -2    0.06    0.12
   2  -8   2    0.05    0.14
   2  -8   2    0.05    0.09
   2  -8   2    0.17    0.15
  -3   8  -2    2.80    0.21
  -3   8  -2    3.15    0.21
  -3   8  -2    2.43    0.20
   3  -8   2    3.06    0.21
   3  -8   2    2.65    0.20
   3  -8   2    2.79    0.19
  -4   8  -2   43.74    1.18
  -4   8  -2   46.18    1.20
  -4   8  -2   45.97    1.37
   4  -8   2   42.81    1.23
   4  -8   2   43.92    1.18
   4  -8   2   46.68    1.34
   4  -8   2   45.17    1.20
  -5   8  -2   26.35    0.73
  -5   8  -2   25.71    0.74
  -5   8  -2   24.56    0.84
   5  -8   2   24.37    0.74
   5  -8   2   24.36    0.82
   5  -8   2   25.74    0.73
  -6   8  -2   18.56    0.57
  -6   8  -2   18.47    0.69
  -6   8  -2   18.29    0.61
   6  -8   2   18.34    0.61
   6  -8   2   17.93    0.67
   6  -8   2   18.72    0.58
  -7   8  -2   24.28    0.77
  -7   8  -2   24.02    0.71
  -7   8  -2   25.62    0.89
   7  -8   2   24.30    0.74
   7  -8   2   24.27    0.76
   7  -8   2   26.37    0.88
  -8   8  -2    1.89    0.27
  -8   8  -2    2.67    0.31
  -8   8  -2    2.24    0.22
   8  -8   2    2.23    0.27
   8  -8   2    2.32    0.30
   8  -8   2    2.31    0.23
  -9   8  -2    0.10    0.25
  -9   8  -2   -0.32    0.18
  -9   8  -2    0.05    0.22
  -9   8  -2    0.14    0.28
   9  -8   2    0.32    0.29
   9  -8   2    0.04    0.20
   9  -8   2    0.22    0.22
 -10   8  -2    0.65    0.29
 -10   8  -2    0.92    0.26
  10  -8   2    0.48    0.25
  10  -8   2    0.57    0.32
  10  -8   2    0.71    0.28
 -11   8  -2    2.67    0.34
 -11   8  -2    2.06    0.35
  11  -8   2    2.68    0.33
  11  -8   2    1.61    0.38
   7   7  -2    0.60    0.37
   6   7  -2    0.10    0.34
   6   7  -2    0.31    0.34
  -6  -7   2    0.09    0.29
   5   7  -2    1.85    0.36
   5   7  -2    1.82    0.34
  -5  -7   2    2.06    0.32
   4   7  -2    2.01    0.23
   4   7  -2    2.31    0.30
  -4  -7   2    2.38    0.18
  -4  -7   2    2.65    0.28
   3   7  -2    2.01    0.20
   3   7  -2    2.28    0.27
  -3  -7   2    2.17    0.24
  -3  -7   2    2.21    0.26
  -3  -7   2    2.27    0.17
   2   7  -2    5.66    0.28
   2   7  -2    5.38    0.29
   2   7  -2    5.11    0.35
  -2  -7   2    6.13    0.33
  -2  -7   2    5.60    0.30
  -2  -7   2    5.59    0.25
   1   7  -2   10.78    0.42
   1   7  -2   10.80    0.45
   1   7  -2   10.73    0.35
   1   7  -2   11.34    0.41
  -1  -7   2   11.18    0.36
  -1  -7   2   11.57    0.41
  -1  -7   2   10.69    0.41
   0   7  -2    3.66    0.20
   0   7  -2    4.10    0.23
   0   7  -2    3.91    0.28
   0   7  -2    4.02    0.25
   0  -7   2    4.02    0.24
   0  -7   2    3.75    0.20
   0  -7   2    3.79    0.23
   0  -7   2    3.47    0.21
  -1   7  -2   22.56    0.71
  -1   7  -2   22.65    0.64
  -1   7  -2   22.08    0.62
   1  -7   2   21.97    0.60
   1  -7   2   22.69    0.62
   1  -7   2   22.22    0.64
   1  -7   2   22.38    0.61
   1  -7   2   23.13    0.62
  -2   7  -2   14.23    0.45
  -2   7  -2   14.22    0.49
  -2   7  -2   13.74    0.43
   2  -7   2   14.31    0.44
   2  -7   2   13.81    0.43
   2  -7   2   14.34    0.42
   2  -7   2   14.53    0.44
  -3   7  -2   20.27    0.60
  -3   7  -2   20.09    0.67
  -3   7  -2   20.41    0.59
   3  -7   2   20.68    0.59
   3  -7   2   20.15    0.59
   3  -7   2   20.15    0.60
  -4   7  -2   45.91    1.18
  -4   7  -2   45.41    1.17
  -4   7  -2   44.85    1.36
   4  -7   2   44.96    1.18
   4  -7   2   43.81    1.21
   4  -7   2   44.44    1.31
  -5   7  -2    4.54    0.26
  -5   7  -2    4.69    0.29
  -5   7  -2    4.40    0.32
   5  -7   2    4.89    0.31
   5  -7   2    4.21    0.26
   5  -7   2    4.48    0.24
  -6   7  -2    0.53    0.15
  -6   7  -2    0.37    0.19
  -6   7  -2    0.68    0.20
   6  -7   2    0.42    0.16
   6  -7   2    0.63    0.14
   6  -7   2    0.67    0.20
  -7   7  -2    6.41    0.42
  -7   7  -2    5.36    0.32
  -7   7  -2    4.94    0.27
   7  -7   2    5.61    0.39
   7  -7   2    5.22    0.30
   7  -7   2    5.29    0.31
  -8   7  -2    4.49    0.34
  -8   7  -2    5.00    0.28
  -8   7  -2    5.39    0.40
  -8   7  -2    5.09    0.33
   8  -7   2    5.06    0.31
   8  -7   2    5.26    0.32
   8  -7   2    4.59    0.36
  -9   7  -2    2.63    0.28
  -9   7  -2    2.34    0.27
  -9   7  -2    2.90    0.34
   9  -7   2    2.70    0.26
   9  -7   2    2.17    0.25
   9  -7   2    2.05    0.33
 -10   7  -2    0.08    0.24
 -10   7  -2    0.24    0.27
  10  -7   2   -0.41    0.30
  10  -7   2    0.19    0.26
  10  -7   2    0.09    0.25
 -11   7  -2    4.69    0.39
 -11   7  -2    4.03    0.38
  11  -7   2    4.81    0.50
  11  -7   2    4.27    0.35
  12  -7   2    0.20    0.33
   8   6  -2    0.45    0.36
   7   6  -2    0.68    0.33
   7   6  -2    0.58    0.37
  -7  -6   2    0.45    0.31
   6   6  -2    0.72    0.27
   6   6  -2    1.69    0.38
  -6  -6   2    1.15    0.28
   5   6  -2   -0.01    0.16
   5   6  -2    0.11    0.23
   5   6  -2   -0.16    0.27
  -5  -6   2    0.14    0.12
  -5  -6   2    0.00    0.22
   4   6  -2    0.00    0.16
   4   6  -2   -0.08    0.23
  -4  -6   2    0.14    0.20
  -4  -6   2    0.00    0.11
   3   6  -2    0.30    0.19
   3   6  -2    0.41    0.15
   3   6  -2   -0.07    0.15
  -3  -6   2    0.34    0.17
  -3  -6   2    0.28    0.11
  -3  -6   2   -0.07    0.18
   2   6  -2   25.78    0.73
   2   6  -2   27.24    0.70
   2   6  -2   27.64    0.84
   2   6  -2   25.15    0.80
  -2  -6   2   26.21    0.69
  -2  -6   2   25.22    0.73
  -2  -6   2   26.28    0.77
  -2  -6   2   26.56    0.70
   1   6  -2    4.37    0.24
   1   6  -2    5.05    0.24
   1   6  -2    4.63    0.19
   1   6  -2    4.25    0.27
  -1  -6   2    4.67    0.20
  -1  -6   2    4.75    0.20
  -1  -6   2    4.45    0.23
  -1  -6   2    4.70    0.27
   0   6  -2    6.54    0.23
   0   6  -2    6.57    0.28
   0   6  -2    6.10    0.27
   0  -6   2    6.73    0.24
   0  -6   2    6.68    0.28
   0  -6   2    6.57    0.24
   0  -6   2    6.46    0.24
  -1   6  -2   27.52    0.73
  -1   6  -2   27.05    0.74
  -1   6  -2   28.50    0.85
   1  -6   2   27.54    0.72
   1  -6   2   27.37    0.75
   1  -6   2   27.32    0.73
   1  -6   2   27.57    0.74
   1  -6   2   27.86    0.73
  -2   6  -2    7.93    0.30
  -2   6  -2    8.93    0.30
  -2   6  -2    8.87    0.34
   2  -6   2    8.39    0.28
   2  -6   2    8.49    0.30
   2  -6   2    9.12    0.30
   2  -6   2    8.67    0.29
  -3   6  -2   11.43    0.37
  -3   6  -2   11.59    0.37
  -3   6  -2   11.75    0.34
  -3   6  -2   12.18    0.43
   3  -6   2   11.08    0.37
   3  -6   2   10.72    0.36
   3  -6   2   11.49    0.42
  -4   6  -2    1.20    0.14
  -4   6  -2    0.47    0.13
  -4   6  -2    0.39    0.12
   4  -6   2    0.50    0.10
   4  -6   2    0.31    0.14
   4  -6   2    0.25    0.12
  -5   6  -2   17.38    0.49
  -5   6  -2   15.85    0.59
  -5   6  -2   16.97    0.53
   5  -6   2   16.64    0.50
   5  -6   2   16.69    0.51
   5  -6   2   17.25    0.45
   5  -6   2   17.22    0.59
  -6   6  -2    4.71    0.16
  -6   6  -2    4.94    0.32
  -6   6  -2    5.04    0.23
  -6   6  -2    4.59    0.30
   6  -6   2    4.81    0.29
   6  -6   2    4.34    0.24
   6  -6   2    4.63    0.33
  -7   6  -2   19.98    0.74
  -7   6  -2   20.53    0.65
  -7   6  -2   19.26    0.63
  -7   6  -2   19.95    0.57
   7  -6   2   20.52    0.63
   7  -6   2   19.22    0.61
   7  -6   2   19.58    0.72
  -8   6  -2    2.23    0.28
  -8   6  -2    2.88    0.27
  -8   6  -2    2.79    0.25
  -8   6  -2    2.50    0.19
   8  -6   2    2.72    0.25
   8  -6   2    2.64    0.23
   8  -6   2    2.58    0.30
  -9   6  -2    1.66    0.26
  -9   6  -2    1.72    0.31
  -9   6  -2    1.72    0.26
   9  -6   2    1.98    0.26
   9  -6   2    1.25    0.30
   9  -6   2    1.87    0.23
 -10   6  -2    0.37    0.25
 -10   6  -2    0.22    0.26
  10  -6   2    0.06    0.30
  10  -6   2    0.24    0.23
 -11   6  -2    1.53    0.30
 -11   6  -2    2.35    0.32
  11  -6   2    0.57    0.32
  11  -6   2    1.43    0.39
  12  -6   2    0.32    0.35
   9   5  -2    0.02    0.33
   8   5  -2    0.96    0.39
   8   5  -2    0.17    0.27
  -8  -5   2    0.02    0.30
   7   5  -2    0.31    0.25
   7   5  -2   -0.03    0.36
  -7  -5   2    0.21    0.27
   6   5  -2    0.44    0.29
   6   5  -2    0.59    0.26
  -6  -5   2    0.44    0.12
  -6  -5   2    0.47    0.24
   5   5  -2    0.38    0.15
   5   5  -2   -0.11    0.20
   5   5  -2    0.12    0.17
   5   5  -2    0.40    0.25
  -5  -5   2    0.07    0.11
  -5  -5   2   -0.01    0.19
   4   5  -2   39.49    1.14
   4   5  -2   40.78    1.23
   4   5  -2   39.79    1.04
  -4  -5   2   39.84    1.07
  -4  -5   2   38.50    1.02
   3   5  -2   49.26    1.39
   3   5  -2   50.63    1.29
   3   5  -2   50.60    1.26
   3   5  -2   50.41    1.51
  -3  -5   2   50.93    1.27
  -3  -5   2   49.17    1.30
  -3  -5   2   51.21    1.33
   2   5  -2   47.80    1.42
   2   5  -2   46.87    1.31
   2   5  -2   48.92    1.19
   2   5  -2   46.93    1.21
  -2  -5   2   46.45    1.21
  -2  -5   2   46.74    1.24
  -2  -5   2   48.46    1.19
   1   5  -2   16.41    0.53
   1   5  -2   17.35    0.46
   1   5  -2   17.25    0.50
   1   5  -2   18.45    0.58
  -1  -5   2   17.02    0.46
  -1  -5   2   17.14    0.51
  -1  -5   2   17.36    0.49
  -1  -5   2   17.39    0.46
   0   5  -2   11.35    0.36
   0   5  -2   12.33    0.40
   0   5  -2   11.50    0.33
   0  -5   2   11.44    0.33
   0  -5   2   11.03    0.35
   0  -5   2   10.96    0.33
   0  -5   2   11.77    0.34
  -1   5  -2   53.12    1.34
  -1   5  -2   55.43    1.39
  -1   5  -2   51.95    1.34
  -1   5  -2   55.35    1.56
   1  -5   2   52.88    1.34
   1  -5   2   53.02    1.31
   1  -5   2   53.23    1.34
   1  -5   2   50.84    1.35
  -2   5  -2   35.10    1.04
  -2   5  -2   34.12    0.89
  -2   5  -2   35.29    0.90
  -2   5  -2   35.68    0.90
   2  -5   2   33.16    0.92
   2  -5   2   33.07    0.89
   2  -5   2   35.48    1.00
   2  -5   2   35.08    0.90
  -3   5  -2    9.16    0.31
  -3   5  -2    9.70    0.30
  -3   5  -2    9.69    0.28
  -3   5  -2    9.54    0.28
  -3   5  -2    8.89    0.35
   3  -5   2    8.98    0.30
   3  -5   2    9.26    0.29
   3  -5   2   10.05    0.36
  -4   5  -2  155.26    3.82
  -4   5  -2  155.15    3.77
  -4   5  -2  145.54    4.37
  -4   5  -2  148.62    3.69
   4  -5   2  152.20    3.88
   4  -5   2  157.17    4.15
   4  -5   2  152.23    3.77
  -5   5  -2   23.79    0.62
  -5   5  -2   24.63    0.68
  -5   5  -2   23.80    0.79
  -5   5  -2   24.09    0.64
   5  -5   2   24.18    0.68
   5  -5   2   24.74    0.62
   5  -5   2   23.68    0.77
   5  -5   2   24.19    0.67
  -6   5  -2   11.30    0.40
  -6   5  -2   10.85    0.34
  -6   5  -2   11.55    0.49
  -6   5  -2   10.63    0.40
   6  -5   2   11.44    0.38
   6  -5   2   10.88    0.47
   6  -5   2   10.24    0.38
  -7   5  -2    0.32    0.11
  -7   5  -2    0.12    0.15
  -7   5  -2    0.31    0.15
  -7   5  -2    0.30    0.19
   7  -5   2    0.12    0.21
   7  -5   2    0.22    0.16
   7  -5   2    0.16    0.17
  -8   5  -2    0.11    0.18
  -8   5  -2   -0.09    0.19
  -8   5  -2   -0.06    0.24
   8  -5   2    0.08    0.19
   8  -5   2    0.05    0.24
   8  -5   2    0.00    0.18
  -9   5  -2   -0.14    0.22
  -9   5  -2   -0.18    0.21
   9  -5   2    0.28    0.20
   9  -5   2    0.09    0.23
   9  -5   2   -0.09    0.26
 -10   5  -2    1.45    0.27
 -10   5  -2    1.88    0.28
  10  -5   2    2.05    0.32
  10  -5   2    0.97    0.33
 -11   5  -2    0.75    0.31
 -11   5  -2   -0.16    0.27
  11  -5   2   -0.15    0.32
  11  -5   2    0.03    0.35
 -12   5  -2    1.79    0.40
  12  -5   2    1.25    0.36
   9   4  -2   -0.25    0.42
   9   4  -2   -0.09    0.29
  -9  -4   2    0.13    0.32
   8   4  -2    0.59    0.36
   8   4  -2    0.73    0.28
  -8  -4   2    0.76    0.32
   7   4  -2    0.94    0.35
   7   4  -2    0.97    0.26
  -7  -4   2    1.16    0.13
  -7  -4   2    1.15    0.26
   6   4  -2    6.83    0.37
   6   4  -2    6.06    0.29
   6   4  -2    6.24    0.46
  -6  -4   2    6.93    0.38
  -6  -4   2    6.46    0.24
   5   4  -2    0.23    0.13
   5   4  -2    0.02    0.21
   5   4  -2    0.01    0.19
  -5  -4   2   -0.06    0.17
  -5  -4   2    0.02    0.09
   4   4  -2   14.70    0.37
   4   4  -2   13.94    0.43
   4   4  -2   14.40    0.49
   4   4  -2   14.30    0.42
  -4  -4   2   14.54    0.47
  -4  -4   2   14.06    0.39
  -4  -4   2   14.29    0.39
   3   4  -2    6.27    0.30
   3   4  -2    6.24    0.20
   3   4  -2    6.25    0.24
   3   4  -2    6.34    0.19
   3   4  -2    6.28    0.29
  -3  -4   2    6.06    0.26
  -3  -4   2    6.49    0.28
  -3  -4   2    5.98    0.21
  -3  -4   2    6.52    0.19
   2   4  -2   20.69    0.66
   2   4  -2   19.43    0.61
   2   4  -2   21.50    0.53
   2   4  -2   20.91    0.57
  -2  -4   2   20.39    0.53
  -2  -4   2   20.53    0.58
  -2  -4   2   19.81    0.56
   1   4  -2   22.90    0.75
   1   4  -2   24.76    0.64
   1   4  -2   24.65    0.61
  -1  -4   2   23.99    0.61
  -1  -4   2   24.49    0.65
  -1  -4   2   24.28    0.61
  -1  -4   2   23.49    0.63
   0   4  -2  115.01    2.93
   0   4  -2  115.93    2.81
   0   4  -2  112.22    3.29
   0  -4   2  115.61    3.29
   0  -4   2  112.77    2.83
   0  -4   2  116.21    2.81
   0  -4   2  114.74    2.81
   0  -4   2  114.45    2.77
  -1   4  -2  242.13    5.82
  -1   4  -2  236.88    5.74
  -1   4  -2  244.99    6.77
  -1   4  -2  244.52    6.03
   1  -4   2  241.69    5.82
   1  -4   2  234.99    5.71
   1  -4   2  232.04    5.82
   1  -4   2  229.59    6.04
   1  -4   2  240.28    6.78
   1  -4   2  236.25    5.82
  -2   4  -2   51.17    1.30
  -2   4  -2   52.56    1.53
  -2   4  -2   53.18    1.34
  -2   4  -2   51.51    1.31
  -2   4  -2   51.71    1.33
   2  -4   2   49.89    1.31
   2  -4   2   52.88    1.31
   2  -4   2   54.53    1.35
   2  -4   2   52.55    1.45
  -3   4  -2    8.32    0.26
  -3   4  -2    8.33    0.24
  -3   4  -2    8.33    0.33
  -3   4  -2    8.03    0.27
  -3   4  -2    8.60    0.25
   3  -4   2    8.37    0.25
   3  -4   2    8.24    0.27
   3  -4   2    8.63    0.32
  -4   4  -2   92.09    2.28
  -4   4  -2   93.04    2.35
  -4   4  -2   96.59    2.35
  -4   4  -2   91.86    2.72
   4  -4   2   97.12    2.60
   4  -4   2   92.50    2.41
   4  -4   2   93.08    2.34
   4  -4   2   94.87    2.27
  -5   4  -2   93.66    2.29
  -5   4  -2   91.98    2.75
  -5   4  -2   94.76    2.55
  -5   4  -2   93.90    2.36
   5  -4   2   94.13    2.63
   5  -4   2   95.14    2.36
   5  -4   2   94.82    2.29
   5  -4   2   93.74    2.44
   5  -4   2   96.08    2.46
  -6   4  -2    1.58    0.16
  -6   4  -2    1.52    0.17
  -6   4  -2    1.41    0.19
  -6   4  -2    1.19    0.10
   6  -4   2    1.60    0.22
   6  -4   2    1.35    0.14
   6  -4   2    1.36    0.10
   6  -4   2    1.33    0.16
   6  -4   2    1.31    0.16
  -7   4  -2    7.50    0.40
  -7   4  -2    7.86    0.35
  -7   4  -2    6.94    0.34
  -7   4  -2    6.84    0.24
   7  -4   2    6.94    0.34
   7  -4   2    7.22    0.43
   7  -4   2    7.77    0.31
   7  -4   2    7.32    0.35
  -8   4  -2   14.87    0.63
  -8   4  -2   15.06    0.54
  -8   4  -2   15.58    0.56
   8  -4   2   14.50    0.65
   8  -4   2   15.97    0.52
   8  -4   2   15.16    0.56
   8  -4   2   14.94    0.52
  -9   4  -2    5.27    0.39
  -9   4  -2    5.14    0.32
   9  -4   2    4.76    0.41
   9  -4   2    5.27    0.37
 -10   4  -2    0.14    0.24
 -10   4  -2   -0.17    0.26
  10  -4   2   -0.06    0.29
  10  -4   2   -0.16    0.32
 -11   4  -2    0.24    0.31
 -11   4  -2   -0.03    0.28
  11  -4   2   -0.09    0.33
  11  -4   2    0.02    0.38
 -12   4  -2    0.07    0.34
  12  -4   2   -0.45    0.37
   9   3  -2   -0.28    0.27
   9   3  -2    0.12    0.36
  -9  -3   2    0.33    0.29
   8   3  -2    1.57    0.37
   8   3  -2    1.96    0.27
  -8  -3   2    2.07    0.16
  -8  -3   2    2.32    0.33
   7   3  -2    2.91    0.26
   7   3  -2    3.62    0.37
  -7  -3   2    2.80    0.30
  -7  -3   2    2.70    0.32
  -7  -3   2    2.96    0.19
   6   3  -2   22.11    0.70
   6   3  -2   22.46    0.61
   6   3  -2   22.86    0.84
  -6  -3   2   21.40    0.67
  -6  -3   2   21.30    0.58
  -6  -3   2   22.23    0.78
   5   3  -2    0.11    0.15
   5   3  -2    0.16    0.11
   5   3  -2    0.19    0.18
  -5  -3   2    0.22    0.16
  -5  -3   2    0.15    0.07
  -5  -3   2    0.10    0.07
  -5  -3   2    0.12    0.18
   4   3  -2    2.05    0.14
   4   3  -2    1.96    0.14
   4   3  -2    2.01    0.16
   4   3  -2    2.14    0.21
   4   3  -2    2.20    0.09
  -4  -3   2    1.85    0.11
  -4  -3   2    2.08    0.11
  -4  -3   2    2.10    0.20
  -4  -3   2    1.94    0.17
   3   3  -2   93.56    2.26
   3   3  -2   95.25    2.26
   3   3  -2   92.57    2.43
   3   3  -2   93.97    2.42
   3   3  -2   94.91    2.26
  -3  -3   2   91.58    2.53
  -3  -3   2   90.84    2.31
  -3  -3   2   91.42    2.26
  -3  -3   2   88.71    2.27
  -3  -3   2   91.88    2.27
   2   3  -2   44.89    1.15
   2   3  -2   46.44    1.12
   2   3  -2   46.78    1.35
   2   3  -2   46.56    1.13
   2   3  -2   45.71    1.23
   2   3  -2   44.93    1.20
  -2  -3   2   45.71    1.13
  -2  -3   2   44.99    1.15
  -2  -3   2   45.22    1.13
  -2  -3   2   47.25    1.17
   1   3  -2  146.73    3.58
   1   3  -2  149.36    3.58
   1   3  -2  149.71    3.55
   1   3  -2  142.14    4.19
   1   3  -2  149.75    3.54
  -1  -3   2  149.01    3.81
  -1  -3   2  148.06    3.60
  -1  -3   2  145.61    3.69
  -1  -3   2  142.09    3.53
  -1  -3   2  144.73    3.58
   0   3  -2  309.78    7.74
   0   3  -2  308.28    7.88
   0   3  -2  306.88    8.78
   0   3  -2  318.64    7.55
   0   3  -2  316.65    7.56
   0   3  -2  314.10    7.44
   0  -3   2  310.77    7.44
   0  -3   2  308.71    7.45
   0  -3   2  305.57    7.58
   0  -3   2  312.67    7.74
   0  -3   2  311.37    7.55
   0  -3   2  313.88    7.57
   0  -3   2  290.90    8.78
  -1   3  -2  225.12    6.01
  -1   3  -2  230.88    5.47
  -1   3  -2  230.74    6.37
  -1   3  -2  222.05    5.47
  -1   3  -2  219.17    5.60
  -1   3  -2  225.71    5.68
  -1   3  -2  221.86    5.39
   1  -3   2  227.86    5.47
   1  -3   2  208.26    5.68
   1  -3   2  224.49    6.01
   1  -3   2  230.69    5.39
   1  -3   2  233.32    6.37
   1  -3   2  218.46    5.38
   1  -3   2  218.60    5.47
  -2   3  -2  158.14    4.12
  -2   3  -2  165.85    3.93
  -2   3  -2  159.49    4.00
  -2   3  -2  157.85    3.86
  -2   3  -2  162.29    4.57
   2  -3   2  156.25    4.32
   2  -3   2  155.62    4.05
   2  -3   2  163.08    3.86
   2  -3   2  159.76    3.83
   2  -3   2  163.54    3.93
   2  -3   2  160.54    3.93
  -3   3  -2    7.94    0.31
  -3   3  -2    7.76    0.26
  -3   3  -2    8.04    0.26
  -3   3  -2    7.48    0.23
  -3   3  -2    7.53    0.20
   3  -3   2    8.13    0.25
   3  -3   2    8.07    0.30
   3  -3   2    7.47    0.24
   3  -3   2    7.48    0.21
   3  -3   2    8.01    0.23
   3  -3   2    7.33    0.25
  -4   3  -2   37.36    1.12
  -4   3  -2   36.62    0.91
  -4   3  -2   37.18    0.96
  -4   3  -2   36.15    1.02
  -4   3  -2   36.40    0.91
   4  -3   2   37.15    0.99
   4  -3   2   36.07    0.91
   4  -3   2   36.99    0.98
   4  -3   2   37.43    0.91
   4  -3   2   36.69    1.08
   4  -3   2   35.55    0.95
  -5   3  -2   67.62    1.89
  -5   3  -2   68.49    2.04
  -5   3  -2   67.87    1.76
  -5   3  -2   69.76    1.70
  -5   3  -2   68.72    1.68
   5  -3   2   68.06    1.82
   5  -3   2   71.85    1.68
   5  -3   2   68.11    1.97
   5  -3   2   70.90    1.76
   5  -3   2   71.03    1.84
  -6   3  -2   21.26    0.56
  -6   3  -2   22.43    0.76
  -6   3  -2   22.32    0.65
  -6   3  -2   22.64    0.61
  -6   3  -2   23.15    0.69
   6  -3   2   22.73    0.64
   6  -3   2   21.34    0.66
   6  -3   2   22.91    0.67
   6  -3   2   21.99    0.77
  -7   3  -2    2.24    0.20
  -7   3  -2    2.13    0.22
  -7   3  -2    2.08    0.18
  -7   3  -2    2.25    0.25
   7  -3   2    2.36    0.19
   7  -3   2    1.95    0.22
   7  -3   2    3.31    0.30
   7  -3   2    2.45    0.20
  -8   3  -2   10.55    0.40
  -8   3  -2   10.31    0.44
  -8   3  -2   10.39    0.47
   8  -3   2   10.41    0.44
   8  -3   2   10.21    0.48
   8  -3   2   10.12    0.41
   8  -3   2   10.40    0.55
  -9   3  -2    1.68    0.23
  -9   3  -2    1.74    0.25
  -9   3  -2    1.64    0.28
   9  -3   2    1.74    0.30
   9  -3   2    1.54    0.24
   9  -3   2    1.75    0.36
 -10   3  -2    2.29    0.33
 -10   3  -2    2.83    0.31
  10  -3   2    2.89    0.42
  10  -3   2    2.41    0.36
 -11   3  -2    0.27    0.31
 -11   3  -2    0.00    0.29
  11  -3   2    0.09    0.38
  11  -3   2    0.43    0.37
  10   2  -2    0.20    0.38
  10   2  -2   -0.16    0.33
 -10  -2   2    0.30    0.34
 -10  -2   2    0.55    0.35
   9   2  -2    0.43    0.24
   9   2  -2    0.49    0.35
  -9  -2   2   -0.04    0.26
  -9  -2   2    0.31    0.15
  -9  -2   2    0.45    0.32
   8   2  -2   -0.07    0.19
   8   2  -2    0.15    0.31
  -8  -2   2    0.60    0.24
  -8  -2   2   -0.03    0.26
  -8  -2   2    0.07    0.13
   7   2  -2   30.99    1.08
   7   2  -2   31.39    0.80
   7   2  -2   30.12    0.90
  -7  -2   2   29.99    0.80
  -7  -2   2   30.49    1.00
  -7  -2   2   29.80    0.88
   6   2  -2   16.91    0.66
   6   2  -2   16.43    0.55
   6   2  -2   16.95    0.48
  -6  -2   2   16.61    0.54
  -6  -2   2   17.41    0.63
  -6  -2   2   17.11    0.46
   5   2  -2   56.81    1.63
   5   2  -2   55.26    1.38
   5   2  -2   55.11    1.49
   5   2  -2   57.43    1.36
  -5  -2   2   56.73    1.58
  -5  -2   2   52.71    1.41
  -5  -2   2   53.74    1.37
  -5  -2   2   54.49    1.38
   4   2  -2   21.73    0.52
   4   2  -2   20.96    0.56
   4   2  -2   20.70    0.61
   4   2  -2   20.91    0.68
   4   2  -2   21.39    0.52
  -4  -2   2   19.78    0.59
  -4  -2   2   19.70    0.58
  -4  -2   2   20.31    0.53
  -4  -2   2   21.09    0.66
  -4  -2   2   21.23    0.53
   3   2  -2    7.19    0.26
   3   2  -2    7.32    0.23
   3   2  -2    7.00    0.24
  -3  -2   2    6.83    0.24
  -3  -2   2    7.22    0.19
  -3  -2   2    7.54    0.26
  -3  -2   2    7.43    0.19
  -3  -2   2    7.20    0.25
   2   2  -2    3.86    0.13
  -2  -2   2    3.92    0.13
  -2  -2   2    3.68    0.15
   1   2  -2   67.60    1.86
   1   2  -2   70.96    1.71
   1   2  -2   69.67    2.00
   1   2  -2   70.45    1.69
   1   2  -2   69.64    1.68
   1   2  -2   68.51    1.76
   1   2  -2   70.44    1.69
  -1  -2   2   69.25    1.69
  -1  -2   2   69.06    1.72
  -1  -2   2   68.77    1.81
  -1  -2   2   68.66    1.76
  -1  -2   2   69.03    1.87
  -1  -2   2   69.34    1.68
   0   2  -2  814.45   18.48
   0   2  -2  735.00   20.53
   0   2  -2  646.37   21.71
   0   2  -2  780.32   18.34
   0   2  -2  815.71   18.70
   0   2  -2  788.19   18.69
   0   2  -2  797.16   19.18
   0  -2   2  778.57   19.17
   0  -2   2  804.83   18.70
   0  -2   2  795.68   18.71
   0  -2   2  769.95   18.33
   0  -2   2  657.47   21.75
  -1   2  -2  544.15   15.96
  -1   2  -2  554.85   15.07
  -1   2  -2  578.45   13.52
  -1   2  -2  558.57   14.41
  -1   2  -2  574.21   13.74
  -1   2  -2  570.41   14.01
  -1   2  -2  575.78   13.72
   1  -2   2  549.03   13.72
   1  -2   2  566.60   15.94
   1  -2   2  527.23   14.15
   1  -2   2  577.49   13.72
   1  -2   2  535.20   15.10
   1  -2   2  566.57   14.03
  -2   2  -2   53.36    1.56
  -2   2  -2   52.16    1.33
  -2   2  -2   54.91    1.48
  -2   2  -2   53.60    1.43
  -2   2  -2   53.43    1.29
  -2   2  -2   53.59    1.30
  -2   2  -2   51.14    1.33
  -2   2  -2   53.90    1.41
   2  -2   2   54.35    1.55
   2  -2   2   53.85    1.29
   2  -2   2   53.66    1.34
   2  -2   2   52.89    1.48
   2  -2   2   53.27    1.33
   2  -2   2   51.75    1.34
   2  -2   2   54.61    1.40
  -3   2  -2  101.52    2.38
  -3   2  -2   97.81    2.37
  -3   2  -2  100.85    2.58
  -3   2  -2   96.78    2.63
  -3   2  -2  100.09    2.44
  -3   2  -2   98.37    2.83
   3  -2   2   97.87    2.44
   3  -2   2   97.17    2.57
   3  -2   2  100.50    2.38
   3  -2   2   94.11    2.70
  -4   2  -2    0.83    0.10
  -4   2  -2    0.89    0.11
  -4   2  -2    0.78    0.05
  -4   2  -2    0.80    0.13
  -4   2  -2    0.72    0.09
   4  -2   2    0.58    0.14
   4  -2   2    0.44    0.09
   4  -2   2    0.48    0.12
  -5   2  -2   26.36    0.70
  -5   2  -2   26.15    0.73
  -5   2  -2   27.20    0.79
  -5   2  -2   26.57    0.85
   5  -2   2   27.65    0.68
   5  -2   2   26.14    0.77
   5  -2   2   25.23    0.72
   5  -2   2   26.69    0.85
  -6   2  -2   22.45    0.76
  -6   2  -2   22.59    0.71
  -6   2  -2   21.84    0.65
  -6   2  -2   22.31    0.63
   6  -2   2   22.40    0.64
   6  -2   2   22.30    0.69
   6  -2   2   23.63    0.59
   6  -2   2   21.26    0.77
  -7   2  -2   17.08    0.54
  -7   2  -2   16.72    0.56
  -7   2  -2   18.10    0.62
   7  -2   2   17.56    0.70
   7  -2   2   17.29    0.54
   7  -2   2   17.35    0.60
  -8   2  -2    0.32    0.20
  -8   2  -2    0.15    0.22
  -8   2  -2    0.40    0.20
   8  -2   2    0.02    0.20
   8  -2   2    0.24    0.28
  -9   2  -2    3.66    0.31
  -9   2  -2    4.19    0.31
  -9   2  -2    4.67    0.36
   9  -2   2    3.64    0.32
   9  -2   2    4.42    0.43
   9  -2   2    3.33    0.35
 -10   2  -2   -0.09    0.30
 -10   2  -2    0.12    0.26
 -10   2  -2    0.32    0.26
  10  -2   2    0.07    0.33
  10  -2   2   -0.28    0.35
 -11   2  -2    2.25    0.33
 -11   2  -2    1.92    0.34
 -11   2  -2    2.07    0.38
  11  -2   2    1.53    0.38
  11   1  -2    1.23    0.44
 -11  -1   2    1.53    0.44
 -11  -1   2    2.35    0.36
  10   1  -2    1.01    0.32
  10   1  -2    0.88    0.37
 -10  -1   2    1.08    0.19
 -10  -1   2    0.78    0.29
 -10  -1   2    1.48    0.34
   9   1  -2    5.49    0.47
   9   1  -2    5.62    0.43
   9   1  -2    5.45    0.39
  -9  -1   2    5.77    0.37
  -9  -1   2    6.01    0.43
  -9  -1   2    5.69    0.29
   8   1  -2    4.50    0.32
   8   1  -2    4.78    0.40
  -8  -1   2    4.70    0.24
  -8  -1   2    4.29    0.35
  -8  -1   2    5.28    0.34
   7   1  -2   39.56    0.99
   7   1  -2   38.66    1.24
   7   1  -2   39.05    1.09
  -7  -1   2   38.28    1.00
  -7  -1   2   37.69    1.05
  -7  -1   2   39.47    1.19
   6   1  -2    6.54    0.38
   6   1  -2    6.93    0.22
   6   1  -2    6.94    0.28
  -6  -1   2    6.31    0.30
  -6  -1   2    6.96    0.29
  -6  -1   2    6.25    0.35
  -6  -1   2    6.26    0.23
   5   1  -2   13.88    0.52
   5   1  -2   13.39    0.42
   5   1  -2   13.99    0.36
  -5  -1   2   13.04    0.36
  -5  -1   2   13.40    0.42
  -5  -1   2   13.11    0.42
  -5  -1   2   13.41    0.48
   4   1  -2    3.99    0.13
   4   1  -2    4.32    0.24
   4   1  -2    4.11    0.13
   4   1  -2    4.23    0.18
  -4  -1   2    4.38    0.22
  -4  -1   2    3.82    0.19
  -4  -1   2    4.04    0.13
  -4  -1   2    3.80    0.19
   3   1  -2   18.27    0.49
   3   1  -2   17.61    0.44
   3   1  -2   17.84    0.55
   3   1  -2   17.21    0.49
   3   1  -2   18.28    0.44
  -3  -1   2   17.93    0.48
  -3  -1   2   17.77    0.44
  -3  -1   2   17.73    0.54
  -3  -1   2   17.34    0.44
  -3  -1   2   17.19    0.47
  -3  -1   2   17.06    0.49
   2   1  -2  292.45    7.16
   2   1  -2  278.16    7.60
   2   1  -2  276.61    7.44
   2   1  -2  292.26    6.98
   2   1  -2  298.88    6.87
  -2  -1   2  286.37    7.17
  -2  -1   2  281.39    7.60
  -2  -1   2  284.86    6.98
  -2  -1   2  282.94    7.44
  -2  -1   2  292.64    6.87
   1   1  -2    1.54    0.08
   1   1  -2    1.76    0.11
   1   1  -2    1.64    0.07
   1   1  -2    1.67    0.08
   1   1  -2    1.49    0.07
   1   1  -2    1.59    0.07
   1   1  -2    1.59    0.06
   1   1  -2    1.64    0.08
  -1  -1   2    1.71    0.07
  -1  -1   2    1.50    0.08
  -1  -1   2    1.50    0.08
  -1  -1   2    2.12    0.09
  -1  -1   2    1.55    0.07
  -1  -1   2    1.47    0.08
   0   1  -2  494.42   13.54
   0   1  -2  511.06   13.36
   0   1  -2  531.51   12.39
   0   1  -2  515.16   12.37
   0   1  -2  478.42   12.78
   0   1  -2  501.90   12.98
   0   1  -2  531.70   12.68
   0  -1   2  483.15   14.41
   0  -1   2  451.88   13.36
   0  -1   2  506.98   12.78
   0  -1   2  527.22   12.39
   0  -1   2  488.70   13.55
   0  -1   2  479.75   13.01
   0  -1   2  530.17   12.69
   0  -1   2  539.29   12.39
  -1   1  -2  115.32    2.95
  -1   1  -2  110.14    2.83
  -1   1  -2  108.41    3.12
  -1   1  -2  108.93    2.69
  -1   1  -2  112.27    2.69
  -1   1  -2  109.04    2.90
   1  -1   2  103.86    2.83
   1  -1   2  112.80    3.12
   1  -1   2  107.05    2.90
   1  -1   2  105.49    2.69
   1  -1   2  107.83    2.95
   1  -1   2  109.61    2.69
  -2   1  -2   50.52    1.28
  -2   1  -2   52.93    1.42
  -2   1  -2   52.86    1.28
  -2   1  -2   48.85    1.37
  -2   1  -2   51.02    1.48
  -2   1  -2   50.78    1.24
   2  -1   2   52.99    1.36
   2  -1   2   49.55    1.37
   2  -1   2   51.27    1.28
   2  -1   2   50.43    1.47
   2  -1   2   49.16    1.41
   2  -1   2   49.89    1.27
  -3   1  -2  217.98    5.18
  -3   1  -2  217.67    5.74
  -3   1  -2  219.58    6.13
  -3   1  -2  219.01    5.29
  -3   1  -2  220.41    5.29
   3  -1   2  214.53    5.57
   3  -1   2  226.77    5.18
   3  -1   2  203.03    5.83
   3  -1   2  204.09    5.28
   3  -1   2  214.17    5.74
  -4   1  -2  120.18    3.00
  -4   1  -2  119.71    3.25
  -4   1  -2  118.53    3.47
  -4   1  -2  121.59    2.94
   4  -1   2  122.43    3.17
   4  -1   2  122.73    3.00
   4  -1   2  122.55    3.03
   4  -1   2  119.66    3.33
  -5   1  -2   84.52    2.10
  -5   1  -2   85.46    2.48
  -5   1  -2   81.56    2.13
  -5   1  -2   87.60    2.32
   5  -1   2   85.77    2.13
   5  -1   2   82.65    2.26
   5  -1   2   84.19    2.40
   5  -1   2   86.09    2.14
  -6   1  -2    0.57    0.16
  -6   1  -2    0.89    0.18
  -6   1  -2    0.85    0.15
   6  -1   2    1.11    0.16
   6  -1   2    0.91    0.19
   6  -1   2    0.72    0.23
  -7   1  -2    4.18    0.26
  -7   1  -2    4.24    0.27
  -7   1  -2    4.18    0.30
   7  -1   2    3.84    0.24
   7  -1   2    3.73    0.28
   7  -1   2    3.89    0.35
  -8   1  -2    0.13    0.20
  -8   1  -2    0.43    0.20
  -8   1  -2    0.31    0.24
   8  -1   2    0.70    0.25
   8  -1   2    0.40    0.33
  -9   1  -2    4.92    0.40
  -9   1  -2    5.62    0.37
  -9   1  -2    5.74    0.35
   9  -1   2    5.84    0.40
   9  -1   2    5.15    0.48
 -10   1  -2    0.37    0.27
 -10   1  -2    0.45    0.27
 -10   1  -2    0.19    0.28
  10  -1   2    0.10    0.43
 -11   1  -2    0.81    0.35
  11   0  -2    2.39    0.38
  11   0  -2    2.21    0.44
 -11   0   2    3.06    0.25
 -11   0   2    3.29    0.45
  10   0  -2    0.25    0.37
  10   0  -2    0.48    0.29
 -10   0   2    0.60    0.18
 -10   0   2    0.88    0.31
 -10   0   2    0.67    0.29
   9   0  -2    2.50    0.30
   9   0  -2    3.16    0.40
  -9   0   2    2.76    0.35
  -9   0   2    2.79    0.20
  -9   0   2    3.21    0.29
   8   0  -2    0.09    0.21
   8   0  -2   -0.14    0.23
   8   0  -2    0.25    0.15
  -8   0   2   -0.10    0.22
  -8   0   2   -0.09    0.20
  -8   0   2    0.06    0.13
   7   0  -2    3.10    0.21
   7   0  -2    2.80    0.24
   7   0  -2    2.73    0.28
  -7   0   2    2.91    0.18
  -7   0   2    2.86    0.19
  -7   0   2    2.90    0.19
  -7   0   2    2.85    0.22
  -7   0   2    2.75    0.25
   6   0  -2   45.41    1.11
   6   0  -2   44.74    1.18
   6   0  -2   40.49    1.31
   6   0  -2   43.87    1.21
  -6   0   2   44.34    1.11
  -6   0   2   42.90    1.14
  -6   0   2   44.31    1.11
  -6   0   2   43.85    1.16
  -6   0   2   44.32    1.28
   5   0  -2   30.07    0.92
   5   0  -2   29.79    0.85
   5   0  -2   30.59    0.81
   5   0  -2   30.98    0.76
  -5   0   2   29.98    0.80
  -5   0   2   29.81    0.76
  -5   0   2   30.11    0.76
  -5   0   2   29.54    0.89
  -5   0   2   28.71    0.79
   4   0  -2  394.07    9.61
   4   0  -2  359.66   10.18
   4   0  -2  385.49    9.74
   4   0  -2  394.11    9.26
  -4   0   2  392.27    9.47
  -4   0   2  382.71    9.27
  -4   0   2  376.04   10.07
  -4   0   2  381.71    9.09
  -4   0   2  346.12    9.25
   3   0  -2   44.20    1.18
   3   0  -2   43.65    1.15
   3   0  -2   43.33    1.23
   3   0  -2   45.00    1.08
   3   0  -2   44.41    1.08
   3   0  -2   45.03    1.13
   3   0  -2   44.34    1.10
  -3   0   2   43.23    1.13
  -3   0   2   44.15    1.21
  -3   0   2   45.38    1.23
  -3   0   2   43.16    1.18
  -3   0   2   42.05    1.09
  -3   0   2   43.29    1.08
   2   0  -2   97.17    2.63
   2   0  -2  103.29    2.46
   2   0  -2  102.40    2.56
   2   0  -2   96.80    2.71
   2   0  -2   97.40    2.68
   2   0  -2  104.28    2.46
   2   0  -2  102.12    2.46
   2   0  -2   99.65    2.43
  -2   0   2  100.02    2.53
  -2   0   2  100.42    2.46
  -2   0   2  102.28    2.71
  -2   0   2  101.27    2.69
  -2   0   2   99.91    2.46
  -2   0   2  101.62    2.56
  -2   0   2  100.49    2.63
   1   0  -2   98.88    2.58
   1   0  -2  102.17    2.45
   1   0  -2  100.28    2.54
   1   0  -2  101.12    2.62
   1   0  -2   96.59    2.45
  -1   0   2  103.44    2.45
  -1   0   2   96.40    2.45
  -1   0   2   98.61    2.58
  -1   0   2  102.23    2.62
  -1   0   2  100.38    2.44
  -1   0   2  102.76    2.55
   0   0  -2   22.38    0.61
   0   0  -2   22.98    0.61
   0   0  -2   21.65    0.66
   0   0  -2   21.93    0.57
   0   0  -2   21.92    0.57
   0   0   2   22.20    0.61
   0   0   2   22.61    0.66
   0   0   2   22.29    0.57
   0   0   2   21.50    0.57
   0   0   2   22.91    0.59
   0   0   2   21.68    0.60
  -1   0  -2   21.29    0.62
  -1   0  -2   20.56    0.52
  -1   0  -2   19.70    0.54
  -1   0  -2   20.80    0.60
  -1   0  -2   21.27    0.55
   1   0   2   21.52    0.62
   1   0   2   20.93    0.60
   1   0   2   20.74    0.58
   1   0   2   20.62    0.55
   1   0   2   20.92    0.55
   1   0   2   19.65    0.58
  -2   0  -2   45.79    1.17
  -2   0  -2   47.68    1.20
  -2   0  -2   46.80    1.29
  -2   0  -2   48.44    1.14
  -2   0  -2   47.54    1.20
  -2   0  -2   47.12    1.37
   2   0   2   47.77    1.26
   2   0   2   47.32    1.37
   2   0   2   46.56    1.29
   2   0   2   46.39    1.33
   2   0   2   47.97    1.20
  -3   0  -2  112.43    2.81
  -3   0  -2  113.68    2.87
  -3   0  -2  119.90    2.87
  -3   0  -2  112.83    3.11
   3   0   2  118.59    2.87
   3   0   2  115.02    3.18
   3   0   2  117.66    3.02
  -4   0  -2   94.46    2.33
  -4   0  -2   91.11    2.29
  -4   0  -2   90.91    2.53
  -4   0  -2   93.16    2.69
   4   0   2   94.52    2.46
   4   0   2   95.06    2.33
   4   0   2   93.42    2.36
   4   0   2   92.95    2.61
  -5   0  -2   20.31    0.60
  -5   0  -2   20.16    0.59
  -5   0  -2   21.34    0.66
   5   0   2   20.43    0.65
   5   0   2   20.67    0.59
   5   0   2   20.89    0.73
  -6   0  -2   20.32    0.61
  -6   0  -2   19.85    0.62
  -6   0  -2   20.93    0.69
   6   0   2   19.80    0.75
   6   0   2   20.09    0.60
   6   0   2   20.21    0.67
  -7   0  -2   93.18    2.58
  -7   0  -2   92.62    2.33
  -7   0  -2   91.14    2.34
   7   0   2   91.25    2.49
   7   0   2   90.98    2.67
  -8   0  -2    1.18    0.23
  -8   0  -2    1.47    0.29
  -8   0  -2    1.28    0.25
   8   0   2    1.50    0.27
   8   0   2    1.74    0.36
  -9   0  -2    2.66    0.34
  -9   0  -2    2.24    0.29
   9   0   2    2.23    0.41
   9   0   2    2.58    0.35
 -10   0  -2    1.47    0.35
 -10   0  -2    1.64    0.30
  10   0   2    1.21    0.48
 -12   1   2    0.47    0.35
 -12   1   2    1.05    0.24
  11  -1  -2   -0.27    0.34
  11  -1  -2    0.51    0.31
 -11   1   2    0.30    0.21
 -11   1   2    0.35    0.32
  10  -1  -2    1.07    0.33
  10  -1  -2    1.05    0.29
 -10   1   2    1.87    0.35
 -10   1   2    1.56    0.20
   9  -1  -2    3.82    0.36
   9  -1  -2    3.38    0.33
  -9   1   2    3.36    0.33
  -9   1   2    3.93    0.27
   8  -1  -2   13.14    0.52
   8  -1  -2   13.77    0.44
   8  -1  -2   13.28    0.59
  -8   1   2   13.22    0.55
  -8   1   2   13.18    0.44
  -8   1   2   13.95    0.43
   7  -1  -2    3.91    0.20
   7  -1  -2    4.12    0.20
   7  -1  -2    4.09    0.28
   7  -1  -2    3.92    0.29
  -7   1   2    4.34    0.30
  -7   1   2    3.93    0.24
  -7   1   2    3.92    0.19
  -7   1   2    3.58    0.21
  -7   1   2    3.96    0.22
   6  -1  -2   25.19    0.67
   6  -1  -2   24.76    0.64
   6  -1  -2   23.89    0.71
   6  -1  -2   22.94    0.78
  -6   1   2   23.55    0.67
  -6   1   2   24.96    0.64
  -6   1   2   24.14    0.65
  -6   1   2   25.06    0.76
   5  -1  -2   19.65    0.63
   5  -1  -2   20.91    0.52
   5  -1  -2   19.41    0.53
   5  -1  -2   19.84    0.58
   5  -1  -2   19.66    0.52
  -5   1   2   19.60    0.52
  -5   1   2   19.67    0.55
  -5   1   2   19.00    0.61
  -5   1   2   19.72    0.52
   4  -1  -2    1.70    0.08
   4  -1  -2    1.64    0.10
   4  -1  -2    1.58    0.11
   4  -1  -2    1.67    0.10
   4  -1  -2    1.49    0.13
   4  -1  -2    1.42    0.12
  -4   1   2    1.57    0.10
  -4   1   2    1.68    0.11
  -4   1   2    1.50    0.10
  -4   1   2    1.54    0.12
   3  -1  -2  206.77    4.89
   3  -1  -2  201.23    5.38
   3  -1  -2  192.74    5.22
   3  -1  -2  198.76    4.82
   3  -1  -2  203.88    4.89
   3  -1  -2  202.96    5.09
   3  -1  -2  204.23    4.88
  -3   1   2  187.98    5.38
  -3   1   2  202.26    5.23
  -3   1   2  207.16    4.89
  -3   1   2  193.39    5.33
  -3   1   2  201.01    4.89
  -3   1   2  201.81    5.09
   2  -1  -2  205.91    5.71
   2  -1  -2  217.04    5.16
   2  -1  -2  197.04    5.46
   2  -1  -2  216.15    5.17
   2  -1  -2  209.18    5.37
   2  -1  -2  212.75    5.09
   2  -1  -2  220.09    5.17
   2  -1  -2  212.79    5.51
  -2   1   2  205.01    5.45
  -2   1   2  217.06    5.17
  -2   1   2  204.99    5.09
  -2   1   2  214.89    5.37
  -2   1   2  209.26    5.70
  -2   1   2  212.95    5.52
  -2   1   2  218.89    5.17
   1  -1  -2   27.50    0.75
   1  -1  -2   28.28    0.70
   1  -1  -2   27.81    0.74
   1  -1  -2   28.74    0.74
   1  -1  -2   26.96    0.70
   1  -1  -2   27.95    0.70
  -1   1   2   27.78    0.70
  -1   1   2   27.57    0.70
  -1   1   2   27.45    0.70
  -1   1   2   28.14    0.74
  -1   1   2   27.09    0.75
  -1   1   2   28.84    0.74
   0  -1  -2   37.04    1.10
   0  -1  -2   37.67    0.96
   0  -1  -2   40.33    1.01
   0  -1  -2   38.98    0.94
   0  -1  -2   37.66    0.96
   0  -1  -2   35.88    1.00
   0   1   2   36.47    0.96
   0   1   2   37.25    1.10
   0   1   2   37.72    0.94
   0   1   2   39.05    1.01
   0   1   2   39.07    1.00
   0   1   2   39.18    0.97
  -1  -1  -2   17.42    0.44
  -1  -1  -2   17.74    0.47
  -1  -1  -2   17.11    0.51
  -1  -1  -2   16.33    0.47
   1   1   2   17.71    0.51
   1   1   2   17.36    0.52
   1   1   2   17.36    0.43
   1   1   2   16.33    0.47
  -2  -1  -2    0.43    0.09
  -2  -1  -2    0.53    0.09
  -2  -1  -2    0.68    0.07
  -2  -1  -2    0.44    0.09
  -2  -1  -2    0.60    0.05
   2   1   2    0.63    0.06
   2   1   2    0.56    0.09
   2   1   2    0.52    0.10
   2   1   2    0.38    0.11
   2   1   2    0.58    0.07
  -3  -1  -2   12.66    0.41
  -3  -1  -2   13.19    0.44
  -3  -1  -2   13.32    0.35
  -3  -1  -2   14.23    0.41
  -3  -1  -2   13.64    0.41
   3   1   2   13.71    0.44
   3   1   2   13.32    0.43
   3   1   2   13.74    0.41
   3   1   2   13.67    0.50
   3   1   2   13.71    0.34
  -4  -1  -2   14.57    0.46
  -4  -1  -2   14.92    0.48
  -4  -1  -2   13.48    0.45
   4   1   2   14.42    0.56
   4   1   2   14.81    0.36
   4   1   2   14.70    0.45
   4   1   2   14.72    0.50
  -5  -1  -2    0.44    0.16
  -5  -1  -2    0.30    0.15
   5   1   2    0.09    0.15
   5   1   2    0.24    0.13
   5   1   2    0.24    0.21
  -6  -1  -2    3.35    0.23
  -6  -1  -2    3.12    0.25
   6   1   2    2.41    0.32
   6   1   2    2.51    0.25
  -7  -1  -2    0.20    0.22
  -7  -1  -2    0.13    0.20
   7   1   2    0.17    0.25
   7   1   2    0.17    0.28
  -8  -1  -2    4.94    0.32
  -8  -1  -2    5.08    0.39
   8   1   2    5.12    0.47
   8   1   2    4.94    0.38
  -9  -1  -2    0.55    0.33
  -9  -1  -2    0.25    0.25
   9   1   2    0.70    0.40
   9   1   2    0.38    0.32
 -10  -1  -2    1.45    0.31
  12  -2  -2    0.47    0.38
  12  -2  -2    0.19    0.38
 -12   2   2    0.38    0.23
 -12   2   2    0.61    0.39
  11  -2  -2    3.12    0.36
  11  -2  -2    3.53    0.46
 -11   2   2    4.12    0.40
 -11   2   2    3.43    0.27
  10  -2  -2    9.07    0.57
  10  -2  -2    8.96    0.49
 -10   2   2    9.84    0.52
 -10   2   2    9.47    0.40
   9  -2  -2    0.81    0.23
   9  -2  -2    0.58    0.26
  -9   2   2    0.72    0.15
  -9   2   2    0.92    0.24
  -9   2   2    0.82    0.17
   8  -2  -2    0.53    0.13
   8  -2  -2    0.58    0.12
   8  -2  -2    0.51    0.21
   8  -2  -2    0.65    0.22
  -8   2   2    0.37    0.13
  -8   2   2    0.73    0.21
  -8   2   2    0.45    0.15
   7  -2  -2    0.43    0.11
   7  -2  -2    0.31    0.17
   7  -2  -2    0.38    0.18
   7  -2  -2    0.42    0.09
  -7   2   2    0.22    0.10
  -7   2   2    0.25    0.11
  -7   2   2    0.14    0.12
  -7   2   2    0.21    0.16
   6  -2  -2   18.48    0.52
   6  -2  -2   19.32    0.51
   6  -2  -2   18.49    0.57
  -6   2   2   19.10    0.52
  -6   2   2   18.31    0.52
  -6   2   2   19.51    0.62
  -6   2   2   18.14    0.52
   5  -2  -2   64.96    1.71
   5  -2  -2   65.75    1.63
   5  -2  -2   65.20    1.82
  -5   2   2   63.88    1.80
  -5   2   2   66.41    1.63
  -5   2   2   64.83    1.63
  -5   2   2   65.46    1.67
   4  -2  -2   15.58    0.46
   4  -2  -2   14.49    0.43
   4  -2  -2   14.69    0.41
  -4   2   2   14.77    0.45
  -4   2   2   13.97    0.41
  -4   2   2   14.77    0.41
  -4   2   2   15.46    0.42
   3  -2  -2  266.40    6.32
   3  -2  -2  267.52    7.04
   3  -2  -2  268.55    6.75
   3  -2  -2  252.42    6.66
   3  -2  -2  274.49    6.42
  -3   2   2  268.20    6.42
  -3   2   2  236.48    6.75
  -3   2   2  269.32    7.05
  -3   2   2  273.12    6.42
  -3   2   2  254.08    6.32
  -3   2   2  262.14    6.85
   2  -2  -2   16.93    0.49
   2  -2  -2   17.49    0.49
   2  -2  -2   17.33    0.48
   2  -2  -2   18.40    0.46
   2  -2  -2   17.66    0.47
   2  -2  -2   17.41    0.46
  -2   2   2   17.70    0.50
  -2   2   2   16.95    0.46
  -2   2   2   17.35    0.48
  -2   2   2   17.61    0.47
  -2   2   2   16.74    0.49
  -2   2   2   17.90    0.46
  -2   2   2   17.49    0.46
   1  -2  -2   31.03    0.83
   1  -2  -2   31.32    0.84
   1  -2  -2   30.47    0.83
   1  -2  -2   31.14    0.77
   1  -2  -2   31.51    0.79
   1  -2  -2   31.38    0.79
  -1   2   2   30.84    0.79
  -1   2   2   30.00    0.79
  -1   2   2   31.52    0.83
  -1   2   2   31.09    0.83
  -1   2   2   31.24    0.77
  -1   2   2   29.91    0.84
  -1   2   2   29.99    0.76
   0  -2  -2  291.43    6.74
   0  -2  -2  278.17    6.86
   0  -2  -2  285.15    7.96
   0  -2  -2  275.44    7.13
   0  -2  -2  283.56    6.86
   0   2   2  280.63    6.73
   0   2   2  274.26    7.21
   0   2   2  276.89    6.86
  -1  -2  -2    0.94    0.09
  -1  -2  -2    1.48    0.11
  -1  -2  -2    1.44    0.08
   1   2   2    1.45    0.08
   1   2   2    1.02    0.09
   1   2   2    1.22    0.12
   1   2   2    1.43    0.09
  -2  -2  -2  233.65    5.54
  -2  -2  -2  226.58    5.67
  -2  -2  -2  234.06    5.57
  -2  -2  -2  230.07    5.67
   2   2   2  240.51    6.53
   2   2   2  235.79    5.54
   2   2   2  225.59    5.67
   2   2   2  225.61    5.96
   2   2   2  224.29    6.24
  -3  -2  -2   22.83    0.65
  -3  -2  -2   23.71    0.60
  -3  -2  -2   22.51    0.65
  -3  -2  -2   22.03    0.65
   3   2   2   23.21    0.69
   3   2   2   23.66    0.70
   3   2   2   23.72    0.59
   3   2   2   24.10    0.65
   3   2   2   22.87    0.75
  -4  -2  -2    9.58    0.37
  -4  -2  -2   10.58    0.40
   4   2   2   10.68    0.48
   4   2   2   10.17    0.41
   4   2   2   10.73    0.37
   4   2   2   11.03    0.29
  -5  -2  -2    4.76    0.29
  -5  -2  -2    4.08    0.27
   5   2   2    3.96    0.28
   5   2   2    4.30    0.35
   5   2   2    3.98    0.25
  -6  -2  -2    2.04    0.25
  -6  -2  -2    2.15    0.23
   6   2   2    2.16    0.28
   6   2   2    2.58    0.36
  -7  -2  -2   -0.11    0.21
  -7  -2  -2    0.15    0.26
   7   2   2    0.26    0.26
   7   2   2    0.24    0.31
  -8  -2  -2    0.77    0.29
  -8  -2  -2    0.91    0.25
   8   2   2    0.63    0.37
   8   2   2    0.63    0.32
  -9  -2  -2   -0.43    0.25
  -9  -2  -2   -0.01    0.36
   9   2   2    0.48    0.35
 -13   3   2    2.08    0.30
  12  -3  -2    0.74    0.43
  12  -3  -2    0.62    0.37
 -12   3   2    1.24    0.35
 -12   3   2    0.69    0.25
  11  -3  -2    0.46    0.36
  11  -3  -2   -0.27    0.27
 -11   3   2    0.30    0.22
 -11   3   2    0.48    0.29
  10  -3  -2    0.63    0.28
  10  -3  -2    1.08    0.29
 -10   3   2    0.27    0.29
 -10   3   2    0.81    0.20
   9  -3  -2   10.86    0.53
   9  -3  -2   10.58    0.47
  -9   3   2   11.26    0.37
  -9   3   2   11.63    0.51
  -9   3   2   10.26    0.41
   8  -3  -2   15.67    0.41
   8  -3  -2   14.36    0.46
   8  -3  -2   15.26    0.57
   8  -3  -2   14.60    0.54
  -8   3   2   13.78    0.47
  -8   3   2   13.66    0.57
  -8   3   2   14.02    0.44
   7  -3  -2   78.71    2.10
   7  -3  -2   80.67    1.99
   7  -3  -2   81.18    2.24
  -7   3   2   79.03    2.21
  -7   3   2   78.95    2.00
  -7   3   2   77.67    2.03
   6  -3  -2   44.19    1.20
   6  -3  -2   45.05    1.28
   6  -3  -2   43.82    1.14
  -6   3   2   44.40    1.14
  -6   3   2   42.62    1.15
  -6   3   2   44.38    1.13
  -6   3   2   46.03    1.27
   5  -3  -2   37.49    1.02
   5  -3  -2   37.10    0.97
   5  -3  -2   38.11    1.08
  -5   3   2   38.14    0.97
  -5   3   2   38.81    0.98
  -5   3   2   37.04    0.97
   4  -3  -2    7.02    0.26
   4  -3  -2    7.26    0.24
   4  -3  -2    7.62    0.26
  -4   3   2    7.24    0.24
  -4   3   2    7.54    0.21
  -4   3   2    7.54    0.28
  -4   3   2    7.33    0.25
  -4   3   2    7.16    0.25
   3  -3  -2    6.31    0.23
   3  -3  -2    6.25    0.22
   3  -3  -2    6.29    0.21
   3  -3  -2    6.51    0.19
  -3   3   2    6.27    0.23
  -3   3   2    6.26    0.21
  -3   3   2    6.54    0.20
  -3   3   2    6.76    0.23
  -3   3   2    6.14    0.23
   2  -3  -2  138.20    3.45
   2  -3  -2  142.30    3.42
   2  -3  -2  139.47    3.68
   2  -3  -2  143.23    3.62
   2  -3  -2  143.42    3.60
  -2   3   2  137.95    3.40
  -2   3   2  139.39    3.46
  -2   3   2  137.66    3.68
  -2   3   2  143.22    3.62
   1  -3  -2    5.55    0.18
   1  -3  -2    5.81    0.21
   1  -3  -2    5.64    0.23
  -1   3   2    5.53    0.21
  -1   3   2    5.76    0.20
  -1   3   2    5.69    0.21
  -1   3   2    5.32    0.20
  -1   3   2    5.68    0.18
   0  -3  -2   21.38    0.59
   0  -3  -2   22.16    0.59
   0  -3  -2   21.75    0.64
   0   3   2   22.05    0.57
   0   3   2   22.00    0.62
   0   3   2   23.13    0.60
   0   3   2   22.08    0.63
  -1  -3  -2   16.52    0.48
  -1  -3  -2   16.81    0.48
   1   3   2   16.40    0.52
   1   3   2   17.78    0.49
   1   3   2   16.80    0.45
  -2  -3  -2    7.64    0.30
  -2  -3  -2    7.87    0.30
  -2  -3  -2    7.90    0.29
   2   3   2    8.02    0.26
   2   3   2    8.25    0.26
   2   3   2    7.47    0.29
  -3  -3  -2    7.72    0.33
  -3  -3  -2    8.37    0.33
  -3  -3  -2    8.36    0.33
   3   3   2    8.00    0.26
   3   3   2    7.54    0.35
   3   3   2    8.15    0.40
   3   3   2    8.14    0.32
   3   3   2    8.15    0.28
  -4  -3  -2    4.07    0.28
  -4  -3  -2    4.15    0.29
   4   3   2    4.13    0.19
   4   3   2    4.71    0.32
   4   3   2    4.15    0.26
   4   3   2    3.97    0.32
  -5  -3  -2    5.39    0.35
  -5  -3  -2    5.27    0.33
   5   3   2    6.06    0.41
   5   3   2    5.97    0.43
  -6  -3  -2    5.54    0.37
  -6  -3  -2    6.08    0.37
   6   3   2    7.05    0.47
   6   3   2    5.31    0.45
  -7  -3  -2    3.05    0.36
  -7  -3  -2    2.83    0.28
   7   3   2    2.95    0.36
   7   3   2    3.09    0.41
  -8  -3  -2    0.72    0.32
  -8  -3  -2    0.20    0.26
   8   3   2    0.22    0.35
   8   3   2    0.84    0.39
  -9  -3  -2    1.16    0.30
   9   3   2    1.09    0.40
 -13   4   2    2.28    0.31
 -13   4   2    1.71    0.42
  12  -4  -2   -0.27    0.33
  12  -4  -2    0.15    0.33
 -12   4   2   -0.73    0.29
 -12   4   2   -0.12    0.24
  11  -4  -2    0.59    0.27
  11  -4  -2    0.94    0.31
 -11   4   2    0.48    0.22
 -11   4   2    0.10    0.28
  10  -4  -2    4.52    0.33
  10  -4  -2    5.04    0.39
 -10   4   2    5.00    0.38
 -10   4   2    5.63    0.35
   9  -4  -2    9.26    0.43
   9  -4  -2   10.18    0.49
   9  -4  -2    9.71    0.39
  -9   4   2    9.20    0.33
  -9   4   2    9.25    0.40
  -9   4   2   10.05    0.47
   8  -4  -2   19.90    0.64
   8  -4  -2   21.01    0.70
   8  -4  -2   20.92    0.60
  -8   4   2   20.09    0.69
  -8   4   2   19.37    0.60
  -8   4   2   19.61    0.57
   7  -4  -2   16.00    0.53
   7  -4  -2   15.68    0.49
   7  -4  -2   15.93    0.58
  -7   4   2   16.59    0.58
  -7   4   2   16.50    0.50
  -7   4   2   16.66    0.50
  -7   4   2   16.13    0.48
   6  -4  -2   14.03    0.45
   6  -4  -2   14.50    0.50
   6  -4  -2   14.43    0.43
  -6   4   2   14.71    0.44
  -6   4   2   13.41    0.43
   5  -4  -2  172.21    4.60
   5  -4  -2  172.69    4.19
   5  -4  -2  169.02    4.35
  -5   4   2  169.20    4.19
  -5   4   2  166.93    4.12
  -5   4   2  170.37    4.35
   4  -4  -2  279.76    6.96
   4  -4  -2  288.70    7.63
   4  -4  -2  276.12    7.23
  -4   4   2  283.17    6.85
  -4   4   2  281.96    6.96
  -4   4   2  289.81    7.28
  -4   4   2  291.72    7.42
   3  -4  -2  111.64    2.82
   3  -4  -2  108.95    2.81
   3  -4  -2  112.79    2.66
   3  -4  -2  107.86    2.96
   3  -4  -2  108.43    3.12
   3  -4  -2  106.74    2.70
  -3   4   2  106.49    2.66
  -3   4   2  109.27    2.70
  -3   4   2  107.29    2.88
  -3   4   2  110.94    2.82
   2  -4  -2   57.68    1.41
   2  -4  -2   56.80    1.44
   2  -4  -2   56.89    1.64
   2  -4  -2   58.54    1.52
  -2   4   2   56.34    1.52
  -2   4   2   56.08    1.44
  -2   4   2   57.16    1.41
  -2   4   2   57.45    1.51
  -2   4   2   56.65    1.42
   1  -4  -2   91.14    2.36
   1  -4  -2   95.02    2.47
   1  -4  -2   96.60    2.68
  -1   4   2   92.86    2.50
  -1   4   2   95.91    2.32
  -1   4   2   96.71    2.33
  -1   4   2   95.01    2.48
   0  -4  -2   19.95    0.55
   0   4   2   19.22    0.59
   0   4   2   19.55    0.53
   0   4   2   19.60    0.56
   0   4   2   19.55    0.55
  -1  -4  -2   77.87    1.97
   1   4   2   79.30    1.98
   1   4   2   78.32    1.92
   1   4   2   77.53    2.09
  -2  -4  -2    8.44    0.34
  -2  -4  -2    7.95    0.34
   2   4   2    8.86    0.33
   2   4   2    8.13    0.29
   2   4   2    8.54    0.37
  -3  -4  -2   21.44    0.65
  -3  -4  -2   22.19    0.69
   3   4   2   21.90    0.65
   3   4   2   21.24    0.77
   3   4   2   22.43    0.71
   3   4   2   22.34    0.60
  -4  -4  -2    0.13    0.22
  -4  -4  -2    0.19    0.17
   4   4   2    0.30    0.12
   4   4   2    0.35    0.25
   4   4   2    0.27    0.21
  -5  -4  -2    2.44    0.31
  -5  -4  -2    2.25    0.24
   5   4   2    2.07    0.33
   5   4   2    2.06    0.31
  -6  -4  -2    0.37    0.30
  -6  -4  -2   -0.07    0.22
   6   4   2    0.05    0.31
   6   4   2    0.30    0.33
  -7  -4  -2    1.75    0.37
  -7  -4  -2    1.70    0.28
   7   4   2    2.26    0.38
   7   4   2    1.04    0.39
  -8  -4  -2    0.27    0.27
   8   4   2    0.38    0.38
  13  -5  -2    1.06    0.35
  13  -5  -2    1.16    0.40
 -13   5   2    0.84    0.40
 -13   5   2    1.28    0.30
  12  -5  -2    0.30    0.38
  12  -5  -2    0.38    0.30
 -12   5   2    0.26    0.26
 -12   5   2    0.31    0.34
  11  -5  -2    1.10    0.28
  11  -5  -2    1.40    0.32
 -11   5   2    1.05    0.25
 -11   5   2    0.42    0.32
  10  -5  -2    2.96    0.29
  10  -5  -2    3.19    0.35
 -10   5   2    3.24    0.32
 -10   5   2    3.15    0.27
   9  -5  -2    1.51    0.27
   9  -5  -2    1.46    0.25
   9  -5  -2    1.37    0.19
  -9   5   2    0.93    0.24
  -9   5   2    0.93    0.14
  -9   5   2    1.15    0.21
  -9   5   2    1.34    0.20
   8  -5  -2    0.96    0.20
   8  -5  -2    0.60    0.16
   8  -5  -2    0.62    0.18
  -8   5   2    0.73    0.13
  -8   5   2    0.76    0.18
  -8   5   2    0.81    0.18
  -8   5   2    0.70    0.20
   7  -5  -2    9.26    0.36
   7  -5  -2    9.13    0.35
   7  -5  -2    8.96    0.40
  -7   5   2    8.65    0.35
  -7   5   2    8.62    0.35
   6  -5  -2   83.99    2.37
   6  -5  -2   84.49    2.15
   6  -5  -2   86.23    2.24
  -6   5   2   86.71    2.20
  -6   5   2   86.06    2.20
  -6   5   2   85.28    2.16
  -6   5   2   86.01    2.12
   5  -5  -2    3.72    0.22
   5  -5  -2    3.69    0.23
   5  -5  -2    3.81    0.24
  -5   5   2    3.69    0.22
  -5   5   2    3.88    0.21
  -5   5   2    3.53    0.24
  -5   5   2    3.79    0.15
   4  -5  -2   80.24    2.26
   4  -5  -2   82.36    2.07
   4  -5  -2   83.82    2.02
   4  -5  -2   82.70    2.16
  -4   5   2   81.70    2.04
  -4   5   2   83.17    2.20
  -4   5   2   81.86    2.07
  -4   5   2   83.38    2.15
   3  -5  -2   14.72    0.46
   3  -5  -2   14.14    0.43
   3  -5  -2   13.93    0.38
   3  -5  -2   14.59    0.46
  -3   5   2   14.29    0.42
  -3   5   2   14.42    0.43
  -3   5   2   13.28    0.42
  -3   5   2   13.99    0.44
   2  -5  -2    5.05    0.18
   2  -5  -2    4.73    0.25
   2  -5  -2    4.45    0.21
   2  -5  -2    4.78    0.19
  -2   5   2    5.13    0.18
  -2   5   2    4.96    0.23
  -2   5   2    4.97    0.21
  -2   5   2    5.19    0.24
  -2   5   2    4.70    0.22
   1  -5  -2  268.55    6.99
   1  -5  -2  272.03    6.70
  -1   5   2  271.40    7.12
  -1   5   2  270.66    7.05
  -1   5   2  281.03    6.71
  -1   5   2  276.38    6.59
   0  -5  -2   66.43    1.67
   0   5   2   64.34    1.74
   0   5   2   65.50    1.76
   0   5   2   64.98    1.67
   0   5   2   65.69    1.63
  -1  -5  -2   16.09    0.50
   1   5   2   16.14    0.49
   1   5   2   16.89    0.57
   1   5   2   15.63    0.50
   1   5   2   15.86    0.47
  -2  -5  -2   18.32    0.57
  -2  -5  -2   19.00    0.61
   2   5   2   19.07    0.65
   2   5   2   17.80    0.56
   2   5   2   17.72    0.53
  -3  -5  -2    2.67    0.27
  -3  -5  -2    2.66    0.23
   3   5   2    2.83    0.29
   3   5   2    2.36    0.30
   3   5   2    2.66    0.18
  -4  -5  -2    0.33    0.26
  -4  -5  -2    0.37    0.20
   4   5   2    0.54    0.27
   4   5   2    0.19    0.24
  -5  -5  -2    1.30    0.25
  -5  -5  -2    1.05    0.28
   5   5   2    1.02    0.33
   5   5   2    0.51    0.32
  -6  -5  -2    2.96    0.30
  -6  -5  -2    3.43    0.42
   6   5   2    3.74    0.42
   6   5   2    3.45    0.48
  -7  -5  -2    1.26    0.28
   7   5   2    0.99    0.39
  13  -6  -2   -0.01    0.32
  13  -6  -2   -0.32    0.35
 -13   6   2    0.46    0.38
 -13   6   2   -0.21    0.29
  12  -6  -2    1.33    0.32
  12  -6  -2    0.99    0.38
 -12   6   2    1.60    0.29
 -12   6   2    1.64    0.38
  11  -6  -2    0.16    0.25
  11  -6  -2    0.00    0.27
 -11   6   2   -0.02    0.24
 -11   6   2    0.20    0.28
  10  -6  -2   10.14    0.55
  10  -6  -2    9.25    0.42
  10  -6  -2    9.28    0.45
 -10   6   2    9.62    0.45
 -10   6   2    8.65    0.42
 -10   6   2    9.39    0.50
   9  -6  -2   34.49    0.98
   9  -6  -2   36.01    1.13
   9  -6  -2   34.85    1.04
  -9   6   2   37.34    1.12
  -9   6   2   35.90    0.97
  -9   6   2   36.13    1.01
  -9   6   2   35.35    0.99
   8  -6  -2   70.33    1.89
   8  -6  -2   69.29    1.81
   8  -6  -2   72.49    2.02
  -8   6   2   71.54    1.83
  -8   6   2   69.28    1.79
   7  -6  -2    3.58    0.26
   7  -6  -2    3.35    0.23
   7  -6  -2    4.23    0.29
  -7   6   2    4.01    0.25
  -7   6   2    3.64    0.13
  -7   6   2    3.88    0.13
  -7   6   2    3.61    0.24
   6  -6  -2    0.55    0.16
   6  -6  -2    0.41    0.15
   6  -6  -2    0.34    0.15
  -6   6   2    0.31    0.16
  -6   6   2    0.44    0.08
  -6   6   2    0.35    0.14
   5  -6  -2    8.64    0.32
   5  -6  -2    8.38    0.35
   5  -6  -2    8.62    0.34
  -5   6   2    8.81    0.29
  -5   6   2    8.05    0.34
  -5   6   2    8.62    0.32
  -5   6   2    8.68    0.34
   4  -6  -2   98.10    2.53
   4  -6  -2   98.65    2.37
   4  -6  -2   96.36    2.42
  -4   6   2   96.29    2.56
  -4   6   2   95.23    2.42
  -4   6   2   93.92    2.51
  -4   6   2   95.48    2.38
   3  -6  -2  134.57    3.42
   3  -6  -2  135.01    3.22
   3  -6  -2  129.47    3.26
   3  -6  -2  132.26    3.76
  -3   6   2  130.01    3.42
  -3   6   2  130.33    3.26
  -3   6   2  127.44    3.21
  -3   6   2  129.77    3.46
   2  -6  -2   51.46    1.45
   2  -6  -2   50.20    1.39
   2  -6  -2   50.03    1.30
   2  -6  -2   50.40    1.27
  -2   6   2   49.56    1.28
  -2   6   2   49.50    1.30
  -2   6   2   50.45    1.37
  -2   6   2   49.19    1.35
   1  -6  -2    7.26    0.38
   1  -6  -2    7.59    0.31
  -1   6   2    7.36    0.31
  -1   6   2    7.91    0.32
  -1   6   2    7.96    0.36
  -1   6   2    6.96    0.27
   0  -6  -2    3.46    0.24
   0   6   2    3.28    0.21
   0   6   2    3.42    0.19
   0   6   2    3.15    0.24
   0   6   2    3.12    0.21
  -1  -6  -2    1.20    0.18
  -1  -6  -2    0.92    0.21
   1   6   2    1.21    0.14
   1   6   2    1.17    0.17
   1   6   2    1.29    0.17
   1   6   2    1.25    0.24
  -2  -6  -2   25.68    0.79
  -2  -6  -2   25.42    0.75
   2   6   2   25.12    0.71
   2   6   2   24.64    0.82
  -3  -6  -2   23.51    0.74
  -3  -6  -2   24.84    0.81
   3   6   2   23.90    0.84
   3   6   2   23.68    0.91
   3   6   2   22.94    0.67
  -4  -6  -2    6.58    0.42
  -4  -6  -2    6.41    0.42
   4   6   2    7.09    0.51
   4   6   2    6.65    0.48
  -5  -6  -2    0.33    0.30
  -5  -6  -2    0.69    0.25
   5   6   2    0.86    0.37
   5   6   2    0.37    0.35
  -6  -6  -2    0.05    0.27
  -6  -6  -2    0.33    0.41
   6   6   2    0.31    0.39
   6   6   2    0.04    0.39
  13  -7  -2    0.61    0.36
  13  -7  -2    0.56    0.33
 -13   7   2    0.30    0.34
 -13   7   2    0.48    0.31
  12  -7  -2   -0.08    0.28
  12  -7  -2   -0.27    0.30
 -12   7   2   -0.06    0.28
 -12   7   2    0.13    0.33
  11  -7  -2    3.84    0.36
  11  -7  -2    3.83    0.36
 -11   7   2    4.61    0.42
 -11   7   2    3.81    0.33
  10  -7  -2    2.66    0.30
  10  -7  -2    2.55    0.28
  10  -7  -2    2.56    0.25
 -10   7   2    2.00    0.26
 -10   7   2    2.53    0.27
 -10   7   2    3.13    0.32
   9  -7  -2    4.84    0.31
   9  -7  -2    5.12    0.36
   9  -7  -2    5.41    0.34
  -9   7   2    5.11    0.32
  -9   7   2    4.08    0.28
   8  -7  -2    0.86    0.21
   8  -7  -2    1.11    0.22
   8  -7  -2    1.50    0.22
  -8   7   2    0.77    0.20
  -8   7   2    0.50    0.21
   7  -7  -2    2.91    0.25
   7  -7  -2    2.77    0.23
   7  -7  -2    2.82    0.22
  -7   7   2    3.39    0.23
  -7   7   2    2.94    0.22
  -7   7   2    3.10    0.16
   6  -7  -2   47.88    1.31
   6  -7  -2   51.80    1.38
   6  -7  -2   50.24    1.43
  -6   7   2   49.58    1.32
  -6   7   2   49.92    1.29
  -6   7   2   49.52    1.32
   5  -7  -2   83.02    2.20
   5  -7  -2   83.44    2.04
   5  -7  -2   81.65    2.10
  -5   7   2   82.59    2.07
  -5   7   2   81.14    2.10
  -5   7   2   83.36    2.17
   4  -7  -2   66.51    1.64
   4  -7  -2   65.73    1.79
   4  -7  -2   63.86    1.69
  -4   7   2   66.09    1.79
  -4   7   2   66.46    1.76
  -4   7   2   66.08    1.70
  -4   7   2   66.67    1.68
   3  -7  -2    9.76    0.42
   3  -7  -2    9.56    0.36
   3  -7  -2    9.81    0.38
   3  -7  -2   10.32    0.31
  -3   7   2    9.61    0.35
  -3   7   2    9.67    0.37
  -3   7   2   10.10    0.39
   2  -7  -2    4.20    0.25
   2  -7  -2    4.24    0.19
   2  -7  -2    4.81    0.32
   2  -7  -2    4.30    0.22
  -2   7   2    4.60    0.23
  -2   7   2    3.65    0.23
  -2   7   2    4.11    0.28
  -2   7   2    4.66    0.30
   1  -7  -2    4.59    0.29
  -1   7   2    4.48    0.28
  -1   7   2    5.17    0.28
  -1   7   2    4.64    0.23
  -1   7   2    5.09    0.32
   0  -7  -2   90.38    2.25
   0   7   2   87.10    2.38
   0   7   2   84.45    2.33
   0   7   2   91.22    2.25
   0   7   2   88.11    2.21
  -1  -7  -2    0.71    0.27
  -1  -7  -2    1.17    0.20
   1   7   2    1.37    0.28
   1   7   2    1.06    0.18
  -2  -7  -2    0.63    0.21
  -2  -7  -2    0.47    0.28
   2   7   2    0.39    0.26
   2   7   2    0.44    0.19
  -3  -7  -2    0.13    0.21
  -3  -7  -2   -0.24    0.26
   3   7   2   -0.16    0.31
   3   7   2    0.08    0.29
  -4  -7  -2    0.20    0.24
  -4  -7  -2   -0.02    0.34
   4   7   2    0.08    0.33
   4   7   2    0.12    0.35
  -5  -7  -2    0.81    0.35
  -5  -7  -2    0.89    0.28
   5   7   2    1.68    0.42
   5   7   2    0.43    0.38
  -6  -7  -2    0.38    0.30
  13  -8  -2    4.06    0.44
  13  -8  -2    3.43    0.42
 -13   8   2    4.50    0.48
  12  -8  -2   -0.25    0.31
  12  -8  -2   -0.09    0.32
 -12   8   2   -0.10    0.29
 -12   8   2   -0.21    0.34
  11  -8  -2    1.73    0.32
  11  -8  -2    1.33    0.32
 -11   8   2    1.37    0.30
 -11   8   2    1.78    0.33
 -11   8   2    1.76    0.27
  10  -8  -2    7.20    0.44
  10  -8  -2    6.82    0.49
  10  -8  -2    7.39    0.46
 -10   8   2    6.82    0.42
 -10   8   2    7.58    0.45
   9  -8  -2   16.11    0.61
   9  -8  -2   15.01    0.55
   9  -8  -2   15.50    0.57
  -9   8   2   16.15    0.58
  -9   8   2   15.89    0.59
   8  -8  -2    5.91    0.38
   8  -8  -2    6.03    0.35
   8  -8  -2    5.75    0.36
  -8   8   2    5.89    0.39
  -8   8   2    5.98    0.37
   7  -8  -2    9.23    0.39
   7  -8  -2    9.11    0.45
   7  -8  -2    9.10    0.44
  -7   8   2    9.39    0.32
  -7   8   2    9.70    0.42
  -7   8   2    9.08    0.40
   6  -8  -2    1.54    0.20
   6  -8  -2    2.34    0.23
   6  -8  -2    2.08    0.14
   6  -8  -2    1.72    0.25
  -6   8   2    1.85    0.22
  -6   8   2    1.67    0.21
  -6   8   2    1.65    0.16
   5  -8  -2    0.03    0.18
   5  -8  -2   -0.08    0.21
   5  -8  -2    0.24    0.10
  -5   8   2    0.23    0.14
  -5   8   2    0.44    0.18
  -5   8   2    0.13    0.18
   4  -8  -2    2.90    0.23
   4  -8  -2    2.19    0.26
   4  -8  -2    2.55    0.18
  -4   8   2    2.50    0.21
  -4   8   2    2.64    0.23
  -4   8   2    2.65    0.23
  -4   8   2    2.44    0.20
   3  -8  -2   10.34    0.42
   3  -8  -2   10.74    0.35
   3  -8  -2   11.24    0.49
  -3   8   2   10.62    0.42
  -3   8   2   10.41    0.44
  -3   8   2    9.80    0.43
  -3   8   2   10.10    0.38
   2  -8  -2   92.82    2.60
   2  -8  -2   98.32    2.43
   2  -8  -2  101.50    2.47
  -2   8   2   93.34    2.57
  -2   8   2   98.72    2.43
  -2   8   2   97.10    2.60
   1  -8  -2   39.83    1.09
  -1   8   2   38.78    1.15
  -1   8   2   38.79    1.07
  -1   8   2   38.79    1.06
   0  -8  -2    6.79    0.36
   0  -8  -2    6.44    0.42
   0   8   2    6.07    0.37
   0   8   2    6.09    0.42
  -1  -8  -2    9.19    0.54
  -1  -8  -2    9.45    0.43
   1   8   2   10.00    0.57
   1   8   2    9.19    0.42
  -2  -8  -2    0.09    0.23
  -2  -8  -2    0.07    0.32
   2   8   2    0.12    0.30
   2   8   2   -0.05    0.20
  -3  -8  -2    7.10    0.48
  -3  -8  -2    7.37    0.46
   3   8   2    6.01    0.50
   3   8   2    6.96    0.47
  -4  -8  -2    1.01    0.29
  -4  -8  -2    1.30    0.44
   4   8   2    0.61    0.42
  -5  -8  -2    1.24    0.31
  13  -9  -2    3.10    0.45
  13  -9  -2    3.32    0.39
 -13   9   2    3.31    0.46
  12  -9  -2    1.22    0.31
  12  -9  -2    1.48    0.37
 -12   9   2    1.71    0.34
 -12   9   2    1.78    0.36
  11  -9  -2    5.88    0.39
  11  -9  -2    4.44    0.37
  11  -9  -2    4.51    0.39
 -11   9   2    5.61    0.43
 -11   9   2    5.41    0.37
 -11   9   2    4.66    0.38
  10  -9  -2    1.58    0.28
  10  -9  -2    1.57    0.30
  10  -9  -2    1.30    0.30
 -10   9   2    1.63    0.28
 -10   9   2    1.10    0.29
   9  -9  -2    0.06    0.25
   9  -9  -2    0.27    0.25
   9  -9  -2    0.20    0.22
  -9   9   2    0.24    0.25
  -9   9   2    0.72    0.22
   8  -9  -2    2.63    0.27
   8  -9  -2    2.65    0.26
   8  -9  -2    2.73    0.27
  -8   9   2    2.28    0.26
  -8   9   2    2.82    0.28
   7  -9  -2   36.78    1.06
   7  -9  -2   37.87    1.16
   7  -9  -2   38.42    1.14
  -7   9   2   38.20    1.05
  -7   9   2   38.09    1.05
  -7   9   2   37.43    1.07
   6  -9  -2   13.16    0.57
   6  -9  -2   13.85    0.52
  -6   9   2   13.07    0.49
  -6   9   2   12.91    0.47
  -6   9   2   13.39    0.50
   5  -9  -2   10.35    0.34
   5  -9  -2   10.46    0.46
   5  -9  -2   10.73    0.52
  -5   9   2   10.26    0.42
  -5   9   2   10.16    0.43
   4  -9  -2    2.85    0.29
   4  -9  -2    2.88    0.26
   4  -9  -2    2.66    0.18
  -4   9   2    3.28    0.25
  -4   9   2    2.56    0.26
  -4   9   2    2.96    0.25
   3  -9  -2    9.86    0.36
   3  -9  -2    8.86    0.48
   3  -9  -2   10.42    0.44
  -3   9   2    9.99    0.38
  -3   9   2   10.69    0.44
  -3   9   2   10.17    0.47
  -3   9   2   10.48    0.46
   2  -9  -2    7.11    0.39
  -2   9   2    6.27    0.39
  -2   9   2    6.27    0.37
  -2   9   2    6.87    0.41
   1  -9  -2    3.14    0.27
  -1   9   2    3.83    0.35
  -1   9   2    3.98    0.31
   0  -9  -2    1.14    0.24
   0  -9  -2    1.17    0.33
   0   9   2    1.01    0.33
   0   9   2    1.07    0.25
  -1  -9  -2    5.02    0.44
  -1  -9  -2    4.93    0.34
   1   9   2    5.52    0.34
   1   9   2    4.88    0.41
  -2  -9  -2    1.19    0.28
  -2  -9  -2    1.40    0.35
   2   9   2    1.36    0.39
  -3  -9  -2    1.65    0.30
  13 -10  -2    1.48    0.39
  12 -10  -2    0.04    0.34
  12 -10  -2   -0.07    0.32
 -12  10   2   -0.30    0.36
 -12  10   2    0.02    0.32
  11 -10  -2    0.32    0.28
  11 -10  -2   -0.28    0.30
  11 -10  -2   -0.06    0.29
 -11  10   2   -0.20    0.30
 -11  10   2   -0.25    0.28
  10 -10  -2    2.61    0.33
  10 -10  -2    2.87    0.32
  10 -10  -2    3.52    0.34
 -10  10   2    3.53    0.36
 -10  10   2    3.66    0.35
   9 -10  -2   18.97    0.75
   9 -10  -2   18.64    0.69
   9 -10  -2   19.23    0.70
  -9  10   2   18.75    0.69
   8 -10  -2   11.06    0.53
   8 -10  -2   11.17    0.56
   8 -10  -2   10.97    0.52
  -8  10   2   11.31    0.52
  -8  10   2   11.34    0.55
   7 -10  -2   14.38    0.59
   7 -10  -2   14.73    0.55
  -7  10   2   14.24    0.56
  -7  10   2   14.28    0.55
   6 -10  -2   11.75    0.59
   6 -10  -2   11.81    0.53
  -6  10   2   13.43    0.55
  -6  10   2   12.46    0.54
  -6  10   2   12.19    0.49
   5 -10  -2    0.84    0.29
   5 -10  -2    0.19    0.23
  -5  10   2    0.47    0.22
  -5  10   2    0.23    0.23
  -5  10   2    0.27    0.21
   4 -10  -2    2.30    0.31
   4 -10  -2    2.90    0.28
  -4  10   2    2.76    0.28
  -4  10   2    3.24    0.29
  -4  10   2    2.80    0.28
   3 -10  -2    3.18    0.37
   3 -10  -2    3.75    0.30
  -3  10   2    3.72    0.30
  -3  10   2    3.89    0.33
  -3  10   2    3.55    0.33
   2 -10  -2    6.28    0.41
  -2  10   2    5.86    0.40
  -2  10   2    5.90    0.41
   1 -10  -2    4.52    0.34
   1 -10  -2    3.71    0.38
  -1  10   2    4.94    0.36
  -1  10   2    4.37    0.38
   0 -10  -2    0.29    0.25
   0 -10  -2   -0.40    0.34
   0  10   2   -0.22    0.26
   0  10   2    0.32    0.35
  -1 -10  -2    0.31    0.26
  -1 -10  -2    0.99    0.39
   1  10   2   -0.03    0.26
   1  10   2    0.81    0.36
  -2 -10  -2    0.25    0.29
  13 -11  -2    0.57    0.37
  12 -11  -2    2.18    0.38
  12 -11  -2    2.20    0.40
  11 -11  -2    2.49    0.34
  11 -11  -2    2.05    0.34
  11 -11  -2    2.76    0.38
 -11  11   2    2.59    0.39
 -11  11   2    2.79    0.37
  10 -11  -2    3.33    0.37
  10 -11  -2    2.47    0.37
  10 -11  -2    2.94    0.37
 -10  11   2    2.76    0.36
 -10  11   2    3.41    0.39
   9 -11  -2    0.79    0.31
   9 -11  -2    0.62    0.32
  -9  11   2    0.87    0.31
  -9  11   2    0.57    0.28
   8 -11  -2    2.65    0.33
   8 -11  -2    2.57    0.34
  -8  11   2    2.33    0.33
  -8  11   2    2.22    0.30
   7 -11  -2    6.99    0.44
   7 -11  -2    8.04    0.54
  -7  11   2    6.64    0.42
  -7  11   2    6.48    0.44
   6 -11  -2    9.54    0.54
   6 -11  -2   10.42    0.53
  -6  11   2   10.47    0.53
  -6  11   2   10.77    0.47
  -6  11   2    9.40    0.50
   5 -11  -2   14.30    0.59
   5 -11  -2   12.54    0.65
  -5  11   2   13.84    0.58
  -5  11   2   14.69    0.60
  -5  11   2   14.31    0.62
   4 -11  -2   15.05    0.60
   4 -11  -2   13.13    0.67
  -4  11   2   14.48    0.61
  -4  11   2   13.06    0.57
   3 -11  -2    3.14    0.32
  -3  11   2    2.62    0.31
  -3  11   2    3.13    0.36
   2 -11  -2    1.66    0.29
  -2  11   2    1.28    0.29
  -2  11   2    1.09    0.35
   1 -11  -2    0.18    0.27
   1 -11  -2   -0.37    0.35
  -1  11   2    0.62    0.37
  -1  11   2    0.48    0.30
   0 -11  -2    1.03    0.30
   0 -11  -2    0.94    0.40
   0  11   2    0.61    0.30
   0  11   2    1.04    0.37
  12 -12  -2    2.14    0.41
  12 -12  -2    1.68    0.40
 -12  12   2    2.35    0.36
  11 -12  -2    0.63    0.36
  11 -12  -2    0.05    0.36
  11 -12  -2    0.15    0.32
 -11  12   2   -0.19    0.29
 -11  12   2   -0.07    0.37
  10 -12  -2    0.16    0.34
  10 -12  -2    0.06    0.34
 -10  12   2   -0.25    0.29
 -10  12   2    0.24    0.36
   9 -12  -2    2.35    0.34
   9 -12  -2    3.35    0.40
  -9  12   2    2.71    0.35
  -9  12   2    2.85    0.39
   8 -12  -2    8.66    0.61
   8 -12  -2   10.41    0.58
  -8  12   2    8.78    0.58
  -8  12   2    9.03    0.52
   7 -12  -2    7.98    0.53
   7 -12  -2    7.05    0.47
  -7  12   2    7.38    0.47
  -7  12   2    8.86    0.55
   6 -12  -2    1.71    0.32
   6 -12  -2    1.76    0.36
  -6  12   2    1.52    0.32
  -6  12   2    1.67    0.31
  -6  12   2    1.34    0.27
   5 -12  -2    1.11    0.35
   5 -12  -2    0.94    0.29
  -5  12   2    1.38    0.31
  -5  12   2    0.96    0.30
   4 -12  -2    0.04    0.28
  -4  12   2   -0.05    0.28
  -4  12   2   -0.08    0.30
   3 -12  -2    2.35    0.34
  -3  12   2    1.55    0.32
  -3  12   2    2.31    0.39
   2 -12  -2    1.46    0.33
   2 -12  -2    1.32    0.41
  -2  12   2    1.66    0.32
  -2  12   2    2.01    0.40
  -1  12   2    0.12    0.33
  10 -13  -2    5.68    0.50
 -10  13   2    5.16    0.48
   9 -13  -2    4.58    0.48
   9 -13  -2    4.97    0.45
  -9  13   2    4.24    0.44
  -9  13   2    4.76    0.45
   8 -13  -2    1.31    0.38
   8 -13  -2    0.65    0.35
  -8  13   2    1.01    0.37
  -8  13   2    0.80    0.33
   7 -13  -2    0.19    0.35
   7 -13  -2    0.16    0.31
  -7  13   2    0.11    0.31
   6 -13  -2    0.99    0.37
   6 -13  -2    0.42    0.29
  -6  13   2    0.30    0.32
  -5  13   2    2.51    0.37
  -4  13   2    5.98    0.47
   3 -13  -2    1.51    0.43
  -4  14  -3    4.48    0.42
  -5  14  -3    2.59    0.40
  -6  14  -3    1.97    0.36
  -9  14  -3   -0.15    0.34
   0 -13   3    0.16    0.36
   0 -13   3    0.49    0.25
   1 -13   3    0.57    0.25
   1 -13   3    1.35    0.34
  -2  13  -3   -0.03    0.31
  -2  13  -3    0.42    0.34
   2 -13   3   -0.16    0.25
   2 -13   3   -0.01    0.30
  -3  13  -3    0.17    0.34
  -3  13  -3    0.09    0.31
   3 -13   3    0.07    0.26
   3 -13   3    0.39    0.29
  -4  13  -3    2.34    0.38
  -4  13  -3    3.19    0.39
   4 -13   3    2.82    0.33
   4 -13   3    2.92    0.33
  -5  13  -3    0.38    0.34
  -5  13  -3    0.26    0.31
   5 -13   3    0.36    0.27
   5 -13   3    0.55    0.28
  -6  13  -3    2.52    0.37
  -6  13  -3    1.81    0.33
   6 -13   3    1.91    0.33
   6 -13   3    1.72    0.29
  -7  13  -3    1.19    0.31
  -7  13  -3    1.70    0.32
   7 -13   3    1.61    0.35
   7 -13   3    1.70    0.31
  -8  13  -3    2.72    0.37
  -8  13  -3    2.54    0.37
  -8  13  -3    3.06    0.38
   8 -13   3    2.52    0.39
  -9  13  -3    0.36    0.35
  -9  13  -3    0.45    0.29
  -9  13  -3    0.30    0.37
   9 -13   3    0.25    0.36
 -10  13  -3   -0.29    0.37
  -2 -12   3    0.88    0.36
   1  12  -3    2.92    0.35
  -1 -12   3    2.88    0.36
  -1 -12   3    2.81    0.27
  -1 -12   3    2.52    0.36
   0  12  -3    0.75    0.40
   0  12  -3    1.36    0.31
   0 -12   3    1.55    0.33
   0 -12   3    0.96    0.23
   0 -12   3    0.89    0.28
  -1  12  -3    2.41    0.32
  -1  12  -3    2.28    0.40
   1 -12   3    2.05    0.28
   1 -12   3    2.54    0.33
   1 -12   3    2.48    0.26
  -2  12  -3    3.00    0.36
  -2  12  -3    3.17    0.36
   2 -12   3    3.39    0.33
   2 -12   3    3.39    0.29
  -3  12  -3    4.16    0.40
  -3  12  -3    3.94    0.35
   3 -12   3    3.89    0.33
   3 -12   3    4.05    0.32
  -4  12  -3    2.48    0.35
  -4  12  -3    2.39    0.34
   4 -12   3    2.70    0.30
   4 -12   3    2.36    0.29
  -5  12  -3    3.71    0.35
  -5  12  -3    3.29    0.31
  -5  12  -3    3.03    0.33
   5 -12   3    3.47    0.31
   5 -12   3    3.53    0.34
  -6  12  -3    7.41    0.46
  -6  12  -3    7.26    0.48
  -6  12  -3    7.13    0.45
   6 -12   3    7.02    0.43
   6 -12   3    7.93    0.49
  -7  12  -3    4.84    0.40
  -7  12  -3    5.39    0.40
  -7  12  -3    4.98    0.37
   7 -12   3    5.37    0.35
   7 -12   3    5.10    0.39
  -8  12  -3    0.69    0.28
  -8  12  -3    0.73    0.27
  -8  12  -3    0.17    0.32
   8 -12   3    0.70    0.32
   8 -12   3    0.92    0.34
  -9  12  -3    0.11    0.33
  -9  12  -3   -0.37    0.33
  -9  12  -3    0.17    0.25
   9 -12   3    0.02    0.32
   9 -12   3    0.38    0.34
 -10  12  -3    5.52    0.50
 -10  12  -3    6.52    0.49
  10 -12   3    5.84    0.47
  10 -12   3    6.41    0.57
  11 -12   3    0.95    0.38
   3  11  -3    0.22    0.31
  -3 -11   3   -0.01    0.33
   2  11  -3    2.26    0.39
   2  11  -3    2.09    0.30
  -2 -11   3    2.26    0.35
  -2 -11   3    2.44    0.38
   1  11  -3    0.33    0.29
   1  11  -3    0.06    0.32
  -1 -11   3   -0.01    0.26
  -1 -11   3    0.25    0.27
  -1 -11   3   -0.13    0.19
   0  11  -3    0.19    0.34
   0  11  -3    0.65    0.26
   0 -11   3    0.48    0.20
   0 -11   3    0.76    0.26
   0 -11   3    0.82    0.24
  -1  11  -3    5.54    0.39
  -1  11  -3    4.89    0.39
   1 -11   3    5.09    0.37
   1 -11   3    5.57    0.35
   1 -11   3    4.63    0.31
  -2  11  -3    0.68    0.30
  -2  11  -3    0.85    0.26
   2 -11   3    1.22    0.25
   2 -11   3    0.58    0.20
   2 -11   3    0.63    0.21
  -3  11  -3    0.97    0.29
  -3  11  -3    1.17    0.26
  -3  11  -3    0.77    0.21
   3 -11   3    1.01    0.25
   3 -11   3    1.10    0.23
   3 -11   3    0.82    0.18
  -4  11  -3    1.82    0.24
  -4  11  -3    1.67    0.27
   4 -11   3    1.62    0.26
   4 -11   3    1.63    0.25
  -5  11  -3    4.05    0.31
  -5  11  -3    3.93    0.32
  -5  11  -3    2.69    0.30
   5 -11   3    3.98    0.30
   5 -11   3    3.76    0.31
  -6  11  -3   -0.08    0.24
  -6  11  -3    0.31    0.23
  -6  11  -3    0.12    0.22
   6 -11   3    0.19    0.20
   6 -11   3    0.09    0.25
  -7  11  -3    2.29    0.32
  -7  11  -3    1.68    0.29
  -7  11  -3    2.09    0.30
   7 -11   3    2.13    0.33
   7 -11   3    1.79    0.27
  -8  11  -3    3.27    0.36
  -8  11  -3    2.61    0.36
  -8  11  -3    3.23    0.32
   8 -11   3    2.56    0.34
   8 -11   3    2.95    0.38
  -9  11  -3    0.40    0.26
  -9  11  -3    0.84    0.34
  -9  11  -3    0.36    0.29
   9 -11   3    0.60    0.28
   9 -11   3    0.67    0.36
 -10  11  -3    0.21    0.36
 -10  11  -3   -0.06    0.35
  10 -11   3    0.13    0.34
  10 -11   3   -0.19    0.32
 -11  11  -3   -0.42    0.37
  11 -11   3    0.06    0.35
  -4 -10   3    0.58    0.35
   3  10  -3    0.60    0.33
   3  10  -3    0.84    0.28
  -3 -10   3    0.40    0.30
   2  10  -3    0.34    0.27
   2  10  -3    0.84    0.36
  -2 -10   3    0.34    0.27
  -2 -10   3    0.39    0.18
  -2 -10   3    1.03    0.28
   1  10  -3   14.64    0.58
   1  10  -3   13.85    0.64
  -1 -10   3   13.76    0.48
  -1 -10   3   14.17    0.56
  -1 -10   3   13.38    0.54
   0  10  -3    9.79    0.45
   0  10  -3   10.41    0.53
   0 -10   3   10.14    0.44
   0 -10   3   10.13    0.40
   0 -10   3    9.78    0.46
  -1  10  -3    1.07    0.30
  -1  10  -3    0.89    0.26
   1 -10   3    1.23    0.19
   1 -10   3    1.05    0.20
   1 -10   3    0.80    0.21
  -2  10  -3    0.82    0.23
  -2  10  -3    1.07    0.19
  -2  10  -3    1.05    0.25
   2 -10   3    1.06    0.18
   2 -10   3    1.41    0.21
   2 -10   3    0.85    0.19
  -3  10  -3    0.44    0.19
  -3  10  -3    0.62    0.18
  -3  10  -3    0.77    0.22
   3 -10   3    1.03    0.21
   3 -10   3    0.86    0.22
   3 -10   3    0.69    0.15
  -4  10  -3    1.63    0.23
  -4  10  -3    1.81    0.23
  -4  10  -3    1.60    0.24
   4 -10   3    1.75    0.23
   4 -10   3    1.64    0.24
   4 -10   3    1.74    0.19
  -5  10  -3    8.63    0.43
  -5  10  -3    8.85    0.45
  -5  10  -3    8.69    0.46
   5 -10   3    8.53    0.41
   5 -10   3    8.83    0.37
   5 -10   3    8.87    0.43
  -6  10  -3   14.64    0.53
  -6  10  -3   14.28    0.64
  -6  10  -3   15.06    0.57
   6 -10   3   14.67    0.57
   6 -10   3   14.95    0.64
  -7  10  -3    3.21    0.29
  -7  10  -3    3.66    0.34
  -7  10  -3    3.25    0.30
   7 -10   3    3.07    0.29
   7 -10   3    3.60    0.35
  -8  10  -3   10.74    0.48
  -8  10  -3   10.45    0.54
  -8  10  -3    9.91    0.57
   8 -10   3   10.99    0.63
   8 -10   3   11.09    0.54
  -9  10  -3    3.38    0.30
  -9  10  -3    3.02    0.35
  -9  10  -3    2.95    0.36
   9 -10   3    3.74    0.37
   9 -10   3    3.24    0.39
 -10  10  -3    0.26    0.35
 -10  10  -3   -0.23    0.28
  10 -10   3    0.03    0.30
  10 -10   3    0.13    0.37
 -11  10  -3    1.30    0.36
  11 -10   3    1.50    0.35
  11 -10   3    1.23    0.43
   5   9  -3    0.38    0.35
  -5  -9   3    0.17    0.34
   4   9  -3    0.51    0.25
   4   9  -3    0.30    0.32
  -4  -9   3    0.10    0.27
   3   9  -3    7.53    0.43
   3   9  -3    6.34    0.44
  -3  -9   3    6.44    0.42
  -3  -9   3    6.48    0.33
  -3  -9   3    6.78    0.45
   2   9  -3    5.69    0.36
   2   9  -3    4.77    0.38
  -2  -9   3    4.86    0.35
  -2  -9   3    5.53    0.35
  -2  -9   3    5.33    0.29
   1   9  -3    1.82    0.28
   1   9  -3    1.83    0.24
  -1  -9   3    1.54    0.24
  -1  -9   3    1.57    0.21
  -1  -9   3    1.95    0.18
   0   9  -3    0.45    0.15
   0   9  -3    0.57    0.23
   0   9  -3    0.19    0.25
   0  -9   3    0.37    0.15
   0  -9   3    0.42    0.17
   0  -9   3    0.32    0.19
  -1   9  -3   -0.13    0.20
  -1   9  -3    0.21    0.19
  -1   9  -3    0.01    0.15
   1  -9   3   -0.18    0.19
   1  -9   3    0.16    0.15
   1  -9   3    0.24    0.16
  -2   9  -3   16.16    0.57
  -2   9  -3   16.28    0.52
  -2   9  -3   15.62    0.58
   2  -9   3   15.88    0.48
   2  -9   3   16.30    0.53
   2  -9   3   16.60    0.55
  -3   9  -3   42.07    1.11
  -3   9  -3   40.98    1.12
  -3   9  -3   41.74    1.28
   3  -9   3   41.49    1.05
   3  -9   3   41.95    1.11
   3  -9   3   37.86    1.11
   3  -9   3   41.87    1.12
  -4   9  -3    9.37    0.40
  -4   9  -3    9.66    0.44
  -4   9  -3    9.77    0.42
   4  -9   3    8.56    0.40
   4  -9   3    9.30    0.35
   4  -9   3    8.91    0.39
  -5   9  -3    1.03    0.20
  -5   9  -3    1.49    0.23
  -5   9  -3    1.15    0.22
   5  -9   3    1.38    0.23
   5  -9   3    1.24    0.24
   5  -9   3    1.44    0.17
  -6   9  -3    0.54    0.21
  -6   9  -3    0.65    0.21
  -6   9  -3    0.33    0.19
   6  -9   3    0.56    0.20
   6  -9   3    0.53    0.17
   6  -9   3    0.53    0.24
  -7   9  -3    4.24    0.29
  -7   9  -3    3.51    0.29
  -7   9  -3    4.01    0.35
   7  -9   3    4.52    0.30
   7  -9   3    3.94    0.29
   7  -9   3    4.16    0.35
  -8   9  -3    3.79    0.31
  -8   9  -3    4.33    0.28
  -8   9  -3    4.45    0.39
   8  -9   3    4.21    0.28
   8  -9   3    4.49    0.38
   8  -9   3    3.81    0.31
  -9   9  -3    3.47    0.35
  -9   9  -3    3.07    0.38
  -9   9  -3    3.72    0.30
   9  -9   3    2.69    0.33
   9  -9   3    2.99    0.37
 -10   9  -3    7.03    0.50
 -10   9  -3    7.75    0.53
 -10   9  -3    7.71    0.58
  10  -9   3    7.54    0.52
  10  -9   3    7.72    0.59
 -11   9  -3    0.57    0.34
  11  -9   3    0.45    0.38
  11  -9   3    0.72    0.32
   6   8  -3    0.40    0.42
   6   8  -3    0.61    0.33
  -6  -8   3    0.04    0.35
   5   8  -3    1.41    0.36
   5   8  -3    1.23    0.40
  -5  -8   3    0.90    0.29
   4   8  -3    0.62    0.28
   4   8  -3    0.76    0.23
  -4  -8   3    0.91    0.25
   3   8  -3   -0.29    0.24
   3   8  -3   -0.24    0.20
  -3  -8   3    0.12    0.13
  -3  -8   3    0.39    0.24
  -3  -8   3    0.20    0.21
   2   8  -3    2.21    0.28
   2   8  -3    2.25    0.25
  -2  -8   3    2.23    0.25
  -2  -8   3    2.38    0.17
  -2  -8   3    2.18    0.28
   1   8  -3    5.18    0.32
   1   8  -3    5.16    0.37
   1   8  -3    5.05    0.30
  -1  -8   3    4.27    0.29
  -1  -8   3    5.23    0.32
  -1  -8   3    5.11    0.25
   0   8  -3   48.14    1.41
   0   8  -3   47.75    1.34
   0   8  -3   46.35    1.24
   0  -8   3   47.16    1.25
   0  -8   3   45.76    1.21
   0  -8   3   45.17    1.21
  -1   8  -3   18.87    0.53
  -1   8  -3   18.74    0.59
  -1   8  -3   17.51    0.62
   1  -8   3   17.50    0.54
   1  -8   3   17.05    0.57
   1  -8   3   17.49    0.51
  -2   8  -3   41.49    1.10
  -2   8  -3   40.28    1.08
  -2   8  -3   40.96    1.26
   2  -8   3   40.94    1.10
   2  -8   3   40.12    1.04
   2  -8   3   42.08    1.09
  -3   8  -3   11.07    0.44
  -3   8  -3   11.36    0.43
  -3   8  -3   11.39    0.40
   3  -8   3   11.33    0.37
   3  -8   3   10.40    0.40
   3  -8   3   11.09    0.41
  -4   8  -3    3.01    0.22
  -4   8  -3    2.89    0.23
  -4   8  -3    3.12    0.22
   4  -8   3    3.02    0.26
   4  -8   3    2.60    0.20
   4  -8   3    3.02    0.21
  -5   8  -3   10.31    0.48
  -5   8  -3    9.86    0.42
  -5   8  -3   10.40    0.39
   5  -8   3    9.55    0.38
   5  -8   3   11.34    0.48
   5  -8   3   10.64    0.40
  -6   8  -3   20.70    0.62
  -6   8  -3   19.93    0.64
  -6   8  -3   20.12    0.74
   6  -8   3   19.86    0.65
   6  -8   3   20.30    0.61
   6  -8   3   20.56    0.74
  -7   8  -3    8.71    0.42
  -7   8  -3    9.75    0.38
  -7   8  -3    9.40    0.49
   7  -8   3    9.78    0.43
   7  -8   3    9.34    0.38
   7  -8   3   10.36    0.51
  -8   8  -3    3.21    0.32
  -8   8  -3    3.55    0.24
  -8   8  -3    3.44    0.26
  -8   8  -3    3.12    0.28
   8  -8   3    3.35    0.25
   8  -8   3    2.33    0.27
   8  -8   3    2.99    0.34
  -9   8  -3    1.21    0.24
  -9   8  -3    1.05    0.29
  -9   8  -3    0.69    0.32
   9  -8   3    0.98    0.28
   9  -8   3    0.88    0.31
   9  -8   3    0.89    0.23
 -10   8  -3    0.27    0.30
 -10   8  -3    0.10    0.24
 -10   8  -3   -0.08    0.28
  10  -8   3    0.62    0.29
  10  -8   3    0.21    0.25
  10  -8   3    0.07    0.32
 -11   8  -3    0.27    0.33
  11  -8   3   -0.07    0.35
   7   7  -3    0.40    0.39
   7   7  -3    0.27    0.32
  -7  -7   3    0.32    0.33
   6   7  -3    1.51    0.32
   6   7  -3    1.04    0.36
  -6  -7   3    1.14    0.30
   5   7  -3    0.42    0.22
   5   7  -3    0.64    0.31
   5   7  -3    0.29    0.26
  -5  -7   3    0.16    0.24
   4   7  -3    1.32    0.22
   4   7  -3    1.48    0.30
  -4  -7   3    1.22    0.13
  -4  -7   3    0.99    0.23
   3   7  -3    4.11    0.32
   3   7  -3    3.55    0.30
   3   7  -3    3.49    0.24
  -3  -7   3    4.00    0.21
  -3  -7   3    4.39    0.30
  -3  -7   3    3.84    0.31
   2   7  -3   10.38    0.42
   2   7  -3    8.16    0.43
   2   7  -3    9.90    0.40
  -2  -7   3    9.13    0.42
  -2  -7   3    9.35    0.31
  -2  -7   3    9.34    0.39
   1   7  -3    3.37    0.19
   1   7  -3    3.31    0.23
   1   7  -3    3.62    0.27
   1   7  -3    3.65    0.27
  -1  -7   3    3.41    0.19
  -1  -7   3    3.11    0.19
  -1  -7   3    3.47    0.21
  -1  -7   3    3.35    0.25
   0   7  -3    4.40    0.26
   0   7  -3    3.99    0.20
   0   7  -3    4.14    0.26
   0  -7   3    3.90    0.21
   0  -7   3    3.50    0.21
   0  -7   3    4.12    0.20
   0  -7   3    4.06    0.25
  -1   7  -3    0.80    0.15
  -1   7  -3    0.56    0.14
  -1   7  -3    0.80    0.12
   1  -7   3    0.59    0.11
   1  -7   3    0.79    0.08
   1  -7   3    0.80    0.12
   1  -7   3    0.82    0.16
   1  -7   3    0.68    0.11
  -2   7  -3    5.60    0.27
  -2   7  -3    4.98    0.24
  -2   7  -3    5.73    0.30
   2  -7   3    5.16    0.25
   2  -7   3    5.19    0.20
   2  -7   3    5.00    0.25
  -3   7  -3  146.37    3.59
  -3   7  -3  141.61    4.23
  -3   7  -3  150.30    3.73
  -3   7  -3  148.48    3.64
   3  -7   3  147.85    4.02
   3  -7   3  149.10    3.64
   3  -7   3  143.57    3.75
  -4   7  -3   13.94    0.43
  -4   7  -3   13.55    0.45
  -4   7  -3   12.86    0.51
   4  -7   3   12.96    0.44
   4  -7   3   15.25    0.53
   4  -7   3   12.97    0.42
  -5   7  -3   32.15    1.04
  -5   7  -3   32.32    0.86
  -5   7  -3   31.61    0.89
   5  -7   3   32.12    0.88
   5  -7   3   32.37    0.90
   5  -7   3   31.80    0.80
   5  -7   3   32.00    1.00
  -6   7  -3    6.00    0.37
  -6   7  -3    4.79    0.34
  -6   7  -3    5.21    0.27
   6  -7   3    5.27    0.37
   6  -7   3    4.82    0.26
   6  -7   3    5.09    0.33
  -7   7  -3    4.40    0.30
  -7   7  -3    4.22    0.25
  -7   7  -3    4.03    0.27
  -7   7  -3    4.07    0.31
   7  -7   3    3.60    0.26
   7  -7   3    4.11    0.33
   7  -7   3    3.91    0.27
  -8   7  -3    2.13    0.25
  -8   7  -3    2.65    0.24
  -8   7  -3    2.62    0.30
  -8   7  -3    2.57    0.20
   8  -7   3    2.37    0.25
   8  -7   3    2.60    0.34
   8  -7   3    2.25    0.22
  -9   7  -3    3.97    0.37
  -9   7  -3    4.25    0.31
  -9   7  -3    4.67    0.36
   9  -7   3    4.11    0.30
   9  -7   3    4.71    0.34
   9  -7   3    3.30    0.38
 -10   7  -3    8.02    0.64
 -10   7  -3    7.56    0.51
 -10   7  -3    7.88    0.46
  10  -7   3    7.64    0.45
  10  -7   3    8.32    0.49
  10  -7   3    6.95    0.52
 -11   7  -3   -0.11    0.31
  11  -7   3    0.29    0.37
  11  -7   3    0.80    0.30
   8   6  -3    0.06    0.34
   7   6  -3    2.06    0.31
   7   6  -3    1.87    0.39
  -7  -6   3    1.49    0.35
   6   6  -3    2.80    0.34
   6   6  -3    2.49    0.37
  -6  -6   3    2.52    0.30
   5   6  -3   24.12    0.72
   5   6  -3   25.57    0.84
   5   6  -3   23.56    0.90
  -5  -6   3   25.04    0.77
   4   6  -3    3.67    0.28
   4   6  -3    4.26    0.29
   4   6  -3    3.90    0.28
  -4  -6   3    3.94    0.29
  -4  -6   3    3.90    0.29
  -4  -6   3    3.43    0.18
   3   6  -3    3.10    0.22
   3   6  -3    3.04    0.27
   3   6  -3    2.95    0.24
  -3  -6   3    3.35    0.25
  -3  -6   3    3.00    0.24
  -3  -6   3    2.83    0.17
   2   6  -3    0.82    0.08
   2   6  -3    0.35    0.14
   2   6  -3    0.84    0.16
   2   6  -3    0.80    0.18
  -2  -6   3    0.99    0.16
  -2  -6   3    0.86    0.09
  -2  -6   3    0.94    0.17
   1   6  -3   33.19    0.90
   1   6  -3   33.06    0.86
   1   6  -3   34.22    1.05
  -1  -6   3   34.38    0.86
  -1  -6   3   33.77    0.91
  -1  -6   3   33.39    0.86
  -1  -6   3   32.95    0.88
   0   6  -3   74.31    1.85
   0   6  -3   72.57    1.83
   0   6  -3   74.47    2.16
   0  -6   3   72.96    1.86
   0  -6   3   72.67    1.81
   0  -6   3   75.55    1.83
   0  -6   3   73.63    1.84
   0  -6   3   72.52    1.92
  -1   6  -3   51.00    1.31
  -1   6  -3   50.72    1.29
  -1   6  -3   54.18    1.33
  -1   6  -3   50.57    1.52
   1  -6   3   51.22    1.29
   1  -6   3   51.23    1.30
   1  -6   3   50.93    1.26
   1  -6   3   48.37    1.31
  -2   6  -3    9.23    0.27
  -2   6  -3    8.76    0.30
  -2   6  -3    9.03    0.33
  -2   6  -3    8.88    0.37
   2  -6   3    9.31    0.28
   2  -6   3    8.77    0.31
   2  -6   3    8.48    0.25
   2  -6   3    8.98    0.32
  -3   6  -3    0.16    0.11
  -3   6  -3    0.49    0.07
  -3   6  -3    0.35    0.13
  -3   6  -3    0.46    0.13
   3  -6   3    0.32    0.08
   3  -6   3    0.34    0.12
   3  -6   3    0.28    0.14
  -4   6  -3    4.91    0.26
  -4   6  -3    4.75    0.29
  -4   6  -3    4.99    0.18
  -4   6  -3    4.75    0.24
   4  -6   3    4.88    0.15
   4  -6   3    4.56    0.24
   4  -6   3    5.23    0.29
   4  -6   3    4.74    0.20
  -5   6  -3    1.76    0.15
  -5   6  -3    1.79    0.20
  -5   6  -3    1.67    0.11
  -5   6  -3    1.38    0.17
   5  -6   3    1.87    0.19
   5  -6   3    1.80    0.14
   5  -6   3    1.98    0.22
   5  -6   3    1.69    0.11
  -6   6  -3   43.06    1.13
  -6   6  -3   43.77    1.18
  -6   6  -3   43.01    1.38
  -6   6  -3   45.80    1.25
   6  -6   3   45.24    1.34
   6  -6   3   43.37    1.18
   6  -6   3   44.60    1.19
  -7   6  -3   11.74    0.44
  -7   6  -3   12.32    0.57
  -7   6  -3   11.02    0.37
  -7   6  -3   11.25    0.44
   7  -6   3   11.73    0.44
   7  -6   3   11.77    0.43
   7  -6   3   10.82    0.54
  -8   6  -3   12.55    0.52
  -8   6  -3   12.38    0.62
  -8   6  -3   12.97    0.49
   8  -6   3   12.17    0.60
   8  -6   3   12.01    0.47
   8  -6   3   12.10    0.51
  -9   6  -3    0.05    0.22
  -9   6  -3    0.00    0.22
  -9   6  -3    0.63    0.28
   9  -6   3    0.23    0.23
   9  -6   3    0.08    0.30
   9  -6   3    0.07    0.21
 -10   6  -3   -0.08    0.27
 -10   6  -3    0.17    0.26
  10  -6   3    0.54    0.35
  10  -6   3    0.12    0.26
 -11   6  -3   -0.14    0.30
  11  -6   3   -0.19    0.31
  11  -6   3   -0.37    0.36
  12  -6   3    0.13    0.35
   8   5  -3    2.42    0.34
   8   5  -3    2.11    0.46
  -8  -5   3    1.90    0.34
   7   5  -3    0.56    0.28
   7   5  -3    0.63    0.32
  -7  -5   3    0.61    0.27
   6   5  -3    7.94    0.52
   6   5  -3    7.72    0.43
   6   5  -3    7.85    0.45
   6   5  -3    8.65    0.37
  -6  -5   3    8.23    0.42
   5   5  -3    1.22    0.18
   5   5  -3    1.27    0.24
   5   5  -3    1.16    0.26
   5   5  -3    0.88    0.20
  -5  -5   3    1.00    0.08
  -5  -5   3    1.15    0.21
   4   5  -3    9.11    0.35
   4   5  -3    9.13    0.42
   4   5  -3    9.08    0.42
  -4  -5   3    9.15    0.26
  -4  -5   3    8.79    0.26
  -4  -5   3    9.05    0.37
  -4  -5   3    9.13    0.39
   3   5  -3   25.62    0.84
   3   5  -3   25.16    0.70
   3   5  -3   25.98    0.78
  -3  -5   3   25.67    0.65
  -3  -5   3   25.01    0.65
  -3  -5   3   26.05    0.74
  -3  -5   3   24.52    0.70
   2   5  -3   48.83    1.20
   2   5  -3   48.14    1.24
   2   5  -3   47.75    1.33
   2   5  -3   48.41    1.46
  -2  -5   3   47.36    1.26
  -2  -5   3   47.45    1.20
  -2  -5   3   48.94    1.23
   1   5  -3  117.51    3.35
   1   5  -3  115.96    2.84
   1   5  -3  111.92    2.83
  -1  -5   3  115.54    2.81
  -1  -5   3  118.49    2.84
  -1  -5   3  113.90    2.88
  -1  -5   3  115.52    2.84
   0   5  -3   41.91    1.08
   0   5  -3   41.15    1.24
   0   5  -3   41.33    1.04
   0   5  -3   40.02    1.05
   0  -5   3   41.01    1.07
   0  -5   3   41.21    1.04
   0  -5   3   40.79    1.04
   0  -5   3   40.58    1.02
  -1   5  -3   49.29    1.48
  -1   5  -3   51.06    1.28
  -1   5  -3   50.00    1.25
   1  -5   3   48.91    1.27
   1  -5   3   49.13    1.25
   1  -5   3   48.51    1.21
   1  -5   3   49.92    1.25
  -2   5  -3    6.86    0.26
  -2   5  -3    7.28    0.21
  -2   5  -3    7.26    0.31
  -2   5  -3    7.37    0.26
   2  -5   3    7.06    0.20
   2  -5   3    6.89    0.25
   2  -5   3    7.51    0.22
   2  -5   3    7.30    0.29
  -3   5  -3  113.78    2.81
  -3   5  -3  112.59    2.78
  -3   5  -3  111.72    3.23
  -3   5  -3  109.44    2.73
   3  -5   3  115.07    2.85
   3  -5   3  106.42    2.78
   3  -5   3  113.22    3.07
  -4   5  -3   58.65    1.78
  -4   5  -3   59.71    1.49
  -4   5  -3   60.25    1.51
  -4   5  -3   59.34    1.53
   4  -5   3   59.30    1.53
   4  -5   3   62.36    1.71
   4  -5   3   59.22    1.44
   4  -5   3   58.85    1.55
  -5   5  -3    1.10    0.17
  -5   5  -3    0.98    0.11
  -5   5  -3    1.23    0.18
  -5   5  -3    0.94    0.13
   5  -5   3    1.03    0.19
   5  -5   3    1.21    0.12
   5  -5   3    0.94    0.15
   5  -5   3    1.21    0.08
  -6   5  -3    0.57    0.14
  -6   5  -3    0.81    0.11
  -6   5  -3    0.63    0.18
  -6   5  -3    0.57    0.19
   6  -5   3    0.51    0.17
   6  -5   3    0.36    0.14
   6  -5   3    0.42    0.21
  -7   5  -3    5.11    0.28
  -7   5  -3    2.98    0.19
  -7   5  -3    2.93    0.24
  -7   5  -3    3.25    0.29
   7  -5   3    3.52    0.24
   7  -5   3    3.50    0.34
   7  -5   3    3.76    0.25
   7  -5   3    3.07    0.23
  -8   5  -3   -0.07    0.18
  -8   5  -3    0.38    0.26
  -8   5  -3   -0.10    0.19
   8  -5   3    0.08    0.16
   8  -5   3   -0.02    0.25
   8  -5   3    0.27    0.20
   8  -5   3    0.10    0.18
  -9   5  -3    4.70    0.32
  -9   5  -3    6.11    0.44
  -9   5  -3    5.47    0.41
   9  -5   3    5.14    0.33
   9  -5   3    5.76    0.41
   9  -5   3    4.74    0.42
 -10   5  -3    0.65    0.27
 -10   5  -3    0.85    0.28
  10  -5   3    0.76    0.35
  10  -5   3    1.23    0.31
 -11   5  -3    1.01    0.33
  11  -5   3    1.26    0.35
  11  -5   3    1.20    0.41
  12  -5   3   -0.24    0.38
   9   4  -3    1.02    0.30
   9   4  -3    1.16    0.44
  -9  -4   3    0.63    0.31
   8   4  -3    0.25    0.37
   8   4  -3    0.08    0.26
  -8  -4   3    0.06    0.27
   7   4  -3    0.17    0.23
   7   4  -3   -0.10    0.28
  -7  -4   3   -0.07    0.23
   6   4  -3    4.00    0.27
   6   4  -3    3.77    0.37
   6   4  -3    3.96    0.29
  -6  -4   3    3.64    0.30
   5   4  -3   39.93    1.26
   5   4  -3   40.31    1.15
   5   4  -3   39.42    1.05
  -5  -4   3   40.13    1.08
   4   4  -3    9.22    0.34
   4   4  -3    9.40    0.37
   4   4  -3    9.40    0.29
  -4  -4   3    9.90    0.39
  -4  -4   3    9.79    0.36
   3   4  -3   15.95    0.44
   3   4  -3   16.07    0.47
   3   4  -3   16.72    0.56
   3   4  -3   15.59    0.52
  -3  -4   3   15.03    0.41
  -3  -4   3   16.41    0.40
  -3  -4   3   15.62    0.49
  -3  -4   3   15.36    0.46
   2   4  -3    9.50    0.24
   2   4  -3    9.74    0.37
   2   4  -3    9.37    0.32
   2   4  -3    9.71    0.25
  -2  -4   3    8.97    0.25
  -2  -4   3    9.10    0.25
  -2  -4   3    9.02    0.30
  -2  -4   3    9.39    0.32
   1   4  -3   23.02    0.58
   1   4  -3   23.35    0.74
   1   4  -3   23.55    0.62
  -1  -4   3   22.91    0.60
  -1  -4   3   23.01    0.64
  -1  -4   3   22.60    0.58
  -1  -4   3   22.49    0.63
  -1  -4   3   22.43    0.61
   0   4  -3   55.07    1.34
   0   4  -3   54.95    1.39
   0   4  -3   54.58    1.60
   0   4  -3   53.95    1.35
   0  -4   3   53.47    1.34
   0  -4   3   52.67    1.39
   0  -4   3   54.05    1.32
   0  -4   3   52.42    1.36
   0  -4   3   54.40    1.34
  -1   4  -3  161.55    4.61
  -1   4  -3  161.67    3.90
  -1   4  -3  162.60    3.95
  -1   4  -3  163.17    4.07
   1  -4   3  161.52    3.86
   1  -4   3  155.38    3.95
   1  -4   3  164.37    3.95
   1  -4   3  159.20    4.35
  -2   4  -3  360.08    8.79
  -2   4  -3  377.06    8.94
  -2   4  -3  371.91    9.13
  -2   4  -3  359.85   10.38
   2  -4   3  375.06    8.94
   2  -4   3  359.30    9.81
   2  -4   3  358.17    9.28
  -3   4  -3   61.82    1.55
  -3   4  -3   60.99    1.52
  -3   4  -3   63.75    1.56
  -3   4  -3   63.54    1.83
   3  -4   3   58.85    1.56
   3  -4   3   62.09    1.73
   3  -4   3   60.57    1.58
   3  -4   3   62.15    1.48
  -4   4  -3   17.05    0.50
  -4   4  -3   17.05    0.51
  -4   4  -3   17.52    0.47
  -4   4  -3   17.35    0.60
   4  -4   3   17.45    0.59
   4  -4   3   17.86    0.51
   4  -4   3   17.20    0.49
   4  -4   3   17.26    0.44
  -5   4  -3    6.73    0.31
  -5   4  -3    7.13    0.27
  -5   4  -3    7.29    0.23
  -5   4  -3    7.20    0.35
   5  -4   3    7.07    0.29
   5  -4   3    6.93    0.31
   5  -4   3    6.92    0.27
   5  -4   3    6.25    0.36
  -6   4  -3   31.74    0.90
  -6   4  -3   33.33    0.95
  -6   4  -3   32.85    0.82
  -6   4  -3   33.19    1.05
   6  -4   3   33.94    0.93
   6  -4   3   31.67    0.89
   6  -4   3   32.51    0.92
   6  -4   3   31.06    1.03
  -7   4  -3   10.29    0.44
  -7   4  -3   10.46    0.49
  -7   4  -3   11.10    0.43
   7  -4   3    9.97    0.42
   7  -4   3   10.36    0.42
   7  -4   3    9.65    0.51
   7  -4   3   10.47    0.43
  -8   4  -3    4.77    0.36
  -8   4  -3    4.36    0.30
  -8   4  -3    5.72    0.35
   8  -4   3    4.99    0.33
   8  -4   3    5.03    0.43
   8  -4   3    4.50    0.32
   8  -4   3    5.12    0.34
  -9   4  -3   -0.18    0.24
  -9   4  -3   -0.02    0.22
   9  -4   3    0.09    0.30
   9  -4   3   -0.33    0.23
 -10   4  -3   -0.10    0.27
 -10   4  -3    0.56    0.28
  10  -4   3    0.37    0.39
  10  -4   3    0.37    0.27
 -11   4  -3    0.85    0.32
  11  -4   3    0.88    0.41
  11  -4   3    0.77    0.36
  10   3  -3    3.81    0.46
  10   3  -3    2.83    0.48
 -10  -3   3    3.40    0.39
   9   3  -3    0.19    0.34
   9   3  -3    0.34    0.26
  -9  -3   3    0.45    0.28
   8   3  -3   11.78    0.51
   8   3  -3   12.46    0.66
  -8  -3   3   11.51    0.51
  -8  -3   3   12.44    0.61
   7   3  -3    1.45    0.30
   7   3  -3    1.74    0.23
   7   3  -3    1.61    0.17
  -7  -3   3    1.74    0.10
  -7  -3   3    1.98    0.25
  -7  -3   3    1.89    0.29
   6   3  -3    5.90    0.27
   6   3  -3    5.61    0.33
   6   3  -3    6.36    0.42
  -6  -3   3    6.58    0.39
  -6  -3   3    6.15    0.19
  -6  -3   3    6.20    0.20
  -6  -3   3    5.91    0.36
   5   3  -3    1.13    0.17
   5   3  -3    1.53    0.22
   5   3  -3    0.94    0.14
  -5  -3   3    1.08    0.19
  -5  -3   3    1.03    0.20
   4   3  -3    6.98    0.27
   4   3  -3    6.53    0.28
   4   3  -3    6.90    0.24
  -4  -3   3    6.60    0.27
  -4  -3   3    6.82    0.31
  -4  -3   3    6.92    0.33
  -4  -3   3    6.72    0.30
   3   3  -3   29.67    0.81
   3   3  -3   30.56    0.79
  -3  -3   3   30.26    0.90
  -3  -3   3   31.07    0.81
  -3  -3   3   29.47    0.82
  -3  -3   3   29.71    0.79
   2   3  -3   29.10    0.77
   2   3  -3   31.25    0.92
  -2  -3   3   29.83    0.79
  -2  -3   3   29.05    0.78
  -2  -3   3   29.12    0.80
  -2  -3   3   29.27    0.73
  -2  -3   3   28.76    0.86
  -2  -3   3   29.52    0.76
  -2  -3   3   30.63    0.73
   1   3  -3   70.51    2.06
   1   3  -3   68.56    1.91
   1   3  -3   71.29    1.72
   1   3  -3   72.68    1.73
   1   3  -3   71.31    1.73
   1   3  -3   68.79    1.74
  -1  -3   3   69.39    1.76
  -1  -3   3   70.05    1.85
  -1  -3   3   72.84    1.72
  -1  -3   3   69.32    1.80
  -1  -3   3   70.35    1.73
   0   3  -3    3.91    0.14
   0   3  -3    3.86    0.16
   0   3  -3    4.12    0.21
   0   3  -3    4.06    0.12
   0   3  -3    4.13    0.15
   0   3  -3    3.78    0.15
   0   3  -3    3.87    0.14
   0  -3   3    4.05    0.14
   0  -3   3    3.92    0.12
   0  -3   3    4.38    0.17
   0  -3   3    4.04    0.14
   0  -3   3    4.07    0.16
  -1   3  -3  244.46    5.94
  -1   3  -3  248.00    6.08
  -1   3  -3  240.41    6.52
  -1   3  -3  238.94    5.85
  -1   3  -3  237.03    6.92
   1  -3   3  243.90    5.94
   1  -3   3  245.61    6.53
   1  -3   3  253.00    5.94
   1  -3   3  237.65    6.08
  -2   3  -3   31.67    0.81
  -2   3  -3   32.58    0.82
  -2   3  -3   33.68    0.99
  -2   3  -3   32.71    0.83
   2  -3   3   31.42    0.83
   2  -3   3   31.93    0.92
   2  -3   3   31.76    0.82
   2  -3   3   31.92    0.83
  -3   3  -3    7.94    0.27
  -3   3  -3    7.71    0.21
  -3   3  -3    8.10    0.32
  -3   3  -3    7.57    0.25
  -3   3  -3    7.64    0.23
   3  -3   3    7.42    0.27
   3  -3   3    7.28    0.27
   3  -3   3    7.94    0.31
  -4   3  -3   89.66    2.36
  -4   3  -3   95.39    2.29
  -4   3  -3   95.17    2.29
  -4   3  -3   94.15    2.54
  -4   3  -3   94.77    2.75
   4  -3   3   96.62    2.29
   4  -3   3   94.45    2.63
   4  -3   3   96.78    2.49
   4  -3   3   93.78    2.36
  -5   3  -3   50.68    1.52
  -5   3  -3   49.01    1.31
  -5   3  -3   50.57    1.40
  -5   3  -3   50.30    1.22
  -5   3  -3   50.59    1.25
   5  -3   3   51.89    1.38
   5  -3   3   46.79    1.47
   5  -3   3   51.14    1.31
  -6   3  -3   12.16    0.51
  -6   3  -3   12.48    0.43
  -6   3  -3   11.51    0.38
  -6   3  -3   11.59    0.43
   6  -3   3   11.10    0.42
   6  -3   3   11.86    0.45
   6  -3   3   11.63    0.51
  -7   3  -3    0.29    0.20
  -7   3  -3    0.21    0.17
  -7   3  -3   -0.01    0.15
  -7   3  -3    0.23    0.19
   7  -3   3   -0.05    0.18
   7  -3   3   -0.02    0.17
   7  -3   3   -0.13    0.23
  -8   3  -3    0.19    0.22
  -8   3  -3    0.06    0.19
  -8   3  -3    0.33    0.23
  -8   3  -3    0.06    0.20
   8  -3   3    0.65    0.21
   8  -3   3    0.42    0.28
   8  -3   3    0.59    0.20
  -9   3  -3    0.19    0.25
  -9   3  -3    0.21    0.25
  -9   3  -3   -0.15    0.21
   9  -3   3   -0.25    0.24
   9  -3   3   -0.16    0.30
   9  -3   3   -0.26    0.23
 -10   3  -3    1.72    0.31
 -10   3  -3    1.92    0.31
 -10   3  -3    1.76    0.29
  10  -3   3    1.36    0.39
  10  -3   3    1.72    0.37
 -11   3  -3    0.18    0.32
  11  -3   3    0.15    0.38
  10   2  -3    3.94    0.47
  10   2  -3    3.95    0.41
 -10  -2   3    4.47    0.41
 -10  -2   3    4.52    0.45
   9   2  -3    0.93    0.33
   9   2  -3    1.23    0.25
   9   2  -3    1.15    0.38
  -9  -2   3    0.88    0.31
  -9  -2   3    0.84    0.27
   8   2  -3    0.50    0.19
   8   2  -3    0.53    0.28
  -8  -2   3    0.04    0.10
  -8  -2   3   -0.44    0.25
  -8  -2   3    0.24    0.22
   7   2  -3    2.16    0.30
   7   2  -3    2.61    0.22
   7   2  -3    2.78    0.18
  -7  -2   3    3.14    0.31
  -7  -2   3    2.50    0.15
  -7  -2   3    2.31    0.24
   6   2  -3    2.48    0.16
   6   2  -3    2.26    0.26
   6   2  -3    2.16    0.18
  -6  -2   3    1.99    0.13
  -6  -2   3    2.02    0.19
  -6  -2   3    1.97    0.12
  -6  -2   3    2.16    0.20
  -6  -2   3    1.94    0.23
   5   2  -3   84.51    2.39
   5   2  -3   84.14    2.24
  -5  -2   3   84.62    2.07
  -5  -2   3   85.64    2.19
  -5  -2   3   84.77    2.11
  -5  -2   3   84.95    2.08
   4   2  -3   68.96    1.82
   4   2  -3   70.50    1.94
  -4  -2   3   70.28    1.92
  -4  -2   3   67.39    1.78
  -4  -2   3   69.12    1.74
  -4  -2   3   66.51    1.71
   3   2  -3   63.53    1.67
  -3  -2   3   63.66    1.59
  -3  -2   3   62.70    1.63
  -3  -2   3   63.48    1.68
  -3  -2   3   63.50    1.57
   2   2  -3    4.92    0.17
   2   2  -3    4.96    0.22
  -2  -2   3    4.85    0.18
  -2  -2   3    5.08    0.14
  -2  -2   3    5.10    0.18
  -2  -2   3    5.03    0.13
  -2  -2   3    5.00    0.17
  -2  -2   3    4.88    0.19
   1   2  -3    2.00    0.10
   1   2  -3    1.95    0.08
   1   2  -3    1.99    0.09
   1   2  -3    1.95    0.10
   1   2  -3    2.07    0.09
  -1  -2   3    1.84    0.08
  -1  -2   3    1.86    0.11
  -1  -2   3    1.90    0.08
  -1  -2   3    1.91    0.14
  -1  -2   3    1.89    0.10
  -1  -2   3    1.97    0.09
  -1  -2   3    1.96    0.10
  -1  -2   3    1.94    0.11
   0   2  -3  177.94    4.31
   0   2  -3  178.27    4.22
   0   2  -3  178.07    4.53
   0   2  -3  172.82    4.68
   0   2  -3  179.67    4.31
   0   2  -3  163.05    5.03
   0   2  -3  178.94    4.41
   0   2  -3  177.96    4.72
   0   2  -3  175.12    4.46
   0  -2   3  176.20    5.03
   0  -2   3  174.85    4.42
   0  -2   3  175.38    4.31
   0  -2   3  182.55    4.31
   0  -2   3  175.95    4.46
   0  -2   3  177.82    4.73
  -1   2  -3   16.69    0.47
  -1   2  -3   17.10    0.56
  -1   2  -3   17.29    0.47
  -1   2  -3   17.41    0.50
  -1   2  -3   18.56    0.47
  -1   2  -3   18.19    0.51
   1  -2   3   17.21    0.47
   1  -2   3   18.24    0.50
   1  -2   3   17.52    0.46
   1  -2   3   17.54    0.52
   1  -2   3   18.20    0.57
   1  -2   3   17.53    0.47
   1  -2   3   17.58    0.46
  -2   2  -3  107.67    2.59
  -2   2  -3  106.19    2.65
  -2   2  -3  107.00    3.08
  -2   2  -3  107.29    2.57
  -2   2  -3  108.40    2.85
   2  -2   3  104.18    2.92
   2  -2   3  109.39    2.79
   2  -2   3  104.22    2.65
   2  -2   3  109.74    2.68
  -3   2  -3  222.63    6.25
  -3   2  -3  224.14    5.26
  -3   2  -3  224.31    5.26
  -3   2  -3  216.84    5.82
  -3   2  -3  224.90    5.38
   3  -2   3  225.85    5.38
   3  -2   3  203.25    5.92
   3  -2   3  211.21    5.66
  -4   2  -3    0.58    0.09
  -4   2  -3    0.45    0.12
  -4   2  -3    0.58    0.05
  -4   2  -3    0.54    0.14
  -4   2  -3    0.56    0.10
   4  -2   3    0.42    0.13
   4  -2   3    0.68    0.05
   4  -2   3    0.32    0.14
  -5   2  -3    0.18    0.14
  -5   2  -3    0.31    0.14
  -5   2  -3    0.24    0.11
  -5   2  -3    0.55    0.13
   5  -2   3    0.33    0.05
   5  -2   3    0.02    0.15
   5  -2   3    0.34    0.14
   5  -2   3    0.24    0.18
  -6   2  -3    4.82    0.31
  -6   2  -3    4.82    0.29
  -6   2  -3    4.64    0.30
  -6   2  -3    4.32    0.25
   6  -2   3    4.54    0.32
   6  -2   3    4.12    0.28
   6  -2   3    4.06    0.32
  -7   2  -3    7.90    0.39
  -7   2  -3    7.43    0.44
  -7   2  -3    7.88    0.40
  -7   2  -3    7.27    0.32
   7  -2   3    7.93    0.54
   7  -2   3    7.26    0.41
   7  -2   3    7.50    0.37
  -8   2  -3   10.31    0.47
  -8   2  -3    9.80    0.44
  -8   2  -3    9.87    0.49
   8  -2   3   10.14    0.59
   8  -2   3   11.27    0.53
  -9   2  -3    0.89    0.25
  -9   2  -3    0.94    0.27
  -9   2  -3    1.26    0.29
   9  -2   3    0.98    0.35
   9  -2   3    0.86    0.28
 -10   2  -3    0.17    0.29
 -10   2  -3   -0.17    0.30
 -10   2  -3    0.32    0.29
  10  -2   3   -0.32    0.36
  10  -2   3    0.08    0.38
  11   1  -3   -0.79    0.36
  11   1  -3   -0.01    0.33
 -11  -1   3    0.18    0.40
  10   1  -3    0.74    0.31
  10   1  -3    0.63    0.35
 -10  -1   3    0.94    0.31
 -10  -1   3    0.97    0.33
   9   1  -3    0.37    0.26
   9   1  -3   -0.10    0.32
  -9  -1   3   -0.38    0.26
  -9  -1   3    0.26    0.13
  -9  -1   3    0.49    0.24
   8   1  -3    0.17    0.25
   8   1  -3    0.00    0.16
   8   1  -3   -0.05    0.22
  -8  -1   3   -0.13    0.22
  -8  -1   3   -0.04    0.22
  -8  -1   3    0.07    0.11
   7   1  -3   23.36    0.74
   7   1  -3   22.87    0.83
   7   1  -3   22.34    0.68
  -7  -1   3   22.93    0.79
  -7  -1   3   22.82    0.68
  -7  -1   3   23.58    0.61
  -7  -1   3   22.96    0.69
   6   1  -3   16.52    0.41
   6   1  -3   14.98    0.59
   6   1  -3   16.20    0.49
   6   1  -3   15.41    0.53
  -6  -1   3   15.81    0.57
  -6  -1   3   16.24    0.51
  -6  -1   3   15.75    0.42
  -6  -1   3   15.29    0.42
  -6  -1   3   16.10    0.50
   5   1  -3   62.13    1.82
   5   1  -3   64.35    1.69
   5   1  -3   66.60    1.57
   5   1  -3   63.42    1.70
  -5  -1   3   62.95    1.58
  -5  -1   3   64.18    1.80
  -5  -1   3   63.73    1.58
  -5  -1   3   65.22    1.61
  -5  -1   3   63.09    1.66
   4   1  -3   43.00    1.06
   4   1  -3   43.90    1.06
   4   1  -3   42.86    1.15
   4   1  -3   42.78    1.24
   4   1  -3   43.60    1.15
  -4  -1   3   43.77    1.22
  -4  -1   3   44.15    1.06
  -4  -1   3   43.07    1.11
  -4  -1   3   41.92    1.06
  -4  -1   3   42.85    1.16
  -4  -1   3   42.62    1.13
  -4  -1   3   42.45    1.09
   3   1  -3   73.16    1.98
   3   1  -3   74.95    2.06
   3   1  -3   76.83    1.83
   3   1  -3   74.15    1.93
   3   1  -3   75.88    1.83
  -3  -1   3   74.42    1.83
  -3  -1   3   74.45    1.91
  -3  -1   3   75.98    1.83
  -3  -1   3   74.23    1.83
  -3  -1   3   74.48    1.86
  -3  -1   3   76.07    2.04
  -3  -1   3   74.44    1.98
   2   1  -3  178.64    4.40
   2   1  -3  168.44    4.24
   2   1  -3  171.17    4.17
   2   1  -3  173.28    4.52
   2   1  -3  176.68    4.24
   2   1  -3  177.95    4.36
   2   1  -3  180.98    4.24
   2   1  -3  171.34    4.61
  -2  -1   3  173.35    4.24
  -2  -1   3  173.82    4.62
  -2  -1   3  171.12    4.36
  -2  -1   3  169.97    4.52
  -2  -1   3  169.05    4.25
   1   1  -3  340.50    9.27
   1   1  -3  350.98    8.87
   1   1  -3  354.97    8.73
   1   1  -3  363.38    8.96
   1   1  -3  350.75    9.36
   1   1  -3  351.90    8.57
   1   1  -3  340.19    8.53
   1   1  -3  360.71    9.89
  -1  -1   3  350.16    8.85
  -1  -1   3  337.78    8.77
  -1  -1   3  346.02    8.53
  -1  -1   3  337.60    8.57
  -1  -1   3  347.77    9.30
  -1  -1   3  352.77    8.53
  -1  -1   3  348.24    9.11
   0   1  -3  405.68   10.65
   0   1  -3  372.26   11.21
   0   1  -3  406.08    9.69
   0   1  -3  407.56   10.16
   0   1  -3  405.68    9.74
   0   1  -3  372.44   10.04
   0  -1   3  396.40   10.05
   0  -1   3  384.66   10.48
   0  -1   3  385.62   10.64
   0  -1   3  410.99   11.24
   0  -1   3  408.04    9.70
   0  -1   3  400.84    9.72
   0  -1   3  390.11   10.22
  -1   1  -3  125.94    3.03
  -1   1  -3  121.42    3.52
  -1   1  -3  128.34    3.03
  -1   1  -3  122.74    3.20
  -1   1  -3  125.40    3.32
   1  -1   3  125.26    3.52
   1  -1   3  112.52    3.32
   1  -1   3  122.23    3.26
   1  -1   3  126.38    3.03
   1  -1   3  125.38    3.03
   1  -1   3  124.32    3.12
   1  -1   3  114.73    3.19
  -2   1  -3   14.65    0.42
  -2   1  -3   14.60    0.48
  -2   1  -3   15.34    0.43
  -2   1  -3   14.61    0.39
   2  -1   3   14.62    0.47
   2  -1   3   14.52    0.46
   2  -1   3   14.67    0.43
   2  -1   3   14.74    0.42
  -3   1  -3    0.49    0.05
  -3   1  -3    0.50    0.04
  -3   1  -3    0.50    0.09
  -3   1  -3    0.32    0.10
  -3   1  -3    0.62    0.12
  -3   1  -3    0.46    0.08
   3  -1   3    0.41    0.09
   3  -1   3    0.65    0.14
   3  -1   3    0.68    0.13
   3  -1   3    0.50    0.11
  -4   1  -3    2.62    0.18
  -4   1  -3    2.39    0.19
  -4   1  -3    1.91    0.16
  -4   1  -3    2.40    0.17
   4  -1   3    2.20    0.16
   4  -1   3    2.42    0.22
   4  -1   3    2.31    0.19
  -5   1  -3   49.28    1.38
  -5   1  -3   47.75    1.28
  -5   1  -3   47.15    1.47
  -5   1  -3   48.84    1.25
   5  -1   3   48.75    1.25
   5  -1   3   49.49    1.46
   5  -1   3   49.43    1.37
   5  -1   3   48.92    1.28
  -6   1  -3  103.32    2.64
  -6   1  -3  104.38    2.59
  -6   1  -3  104.93    3.06
  -6   1  -3  105.23    2.86
   6  -1   3  104.49    2.63
   6  -1   3  104.28    2.96
   6  -1   3  103.81    2.80
  -7   1  -3    9.15    0.44
  -7   1  -3    8.57    0.40
  -7   1  -3    8.16    0.41
   7  -1   3    8.35    0.52
   7  -1   3    9.10    0.39
   7  -1   3    7.64    0.47
  -8   1  -3    0.29    0.23
  -8   1  -3    0.38    0.25
  -8   1  -3    0.48    0.24
   8  -1   3    0.17    0.31
   8  -1   3    0.62    0.26
  -9   1  -3    4.82    0.35
  -9   1  -3    3.19    0.35
   9  -1   3    4.28    0.38
   9  -1   3    3.25    0.44
 -10   1  -3    0.47    0.31
 -10   1  -3    0.58    0.28
  10  -1   3    1.10    0.43
  11   0  -3    0.09    0.35
  11   0  -3    0.61    0.32
 -11   0   3    0.06    0.37
  10   0  -3    0.04    0.30
  10   0  -3   -0.03    0.34
 -10   0   3    0.04    0.16
 -10   0   3    0.36    0.30
   9   0  -3    2.53    0.29
   9   0  -3    2.46    0.36
  -9   0   3    2.88    0.18
  -9   0   3    2.57    0.23
  -9   0   3    2.60    0.32
   8   0  -3   10.23    0.55
   8   0  -3   10.41    0.46
   8   0  -3   10.31    0.38
  -8   0   3   10.61    0.35
  -8   0   3   10.85    0.43
  -8   0   3   10.22    0.50
  -8   0   3   10.56    0.40
   7   0  -3    0.10    0.18
   7   0  -3   -0.09    0.08
   7   0  -3   -0.06    0.11
   7   0  -3    0.13    0.17
  -7   0   3   -0.06    0.09
  -7   0   3   -0.01    0.13
  -7   0   3   -0.03    0.15
  -7   0   3   -0.05    0.19
  -7   0   3    0.21    0.08
   6   0  -3    0.37    0.07
   6   0  -3    0.32    0.15
   6   0  -3    0.39    0.09
   6   0  -3    0.16    0.15
  -6   0   3    0.21    0.08
  -6   0   3    0.43    0.07
  -6   0   3    0.21    0.12
  -6   0   3    0.34    0.17
  -6   0   3    0.54    0.14
   5   0  -3    0.73    0.13
   5   0  -3    0.68    0.14
   5   0  -3    0.87    0.07
   5   0  -3    0.71    0.08
  -5   0   3    0.55    0.07
  -5   0   3    0.32    0.06
  -5   0   3    0.64    0.13
  -5   0   3    0.66    0.12
   4   0  -3  116.94    3.24
   4   0  -3  122.48    3.06
   4   0  -3  122.01    2.91
  -4   0   3  119.57    3.21
  -4   0   3  116.11    3.01
  -4   0   3  117.28    2.91
  -4   0   3  118.25    3.13
   3   0  -3    5.20    0.16
   3   0  -3    5.14    0.20
   3   0  -3    5.21    0.17
   3   0  -3    5.38    0.16
   3   0  -3    5.40    0.19
  -3   0   3    5.13    0.17
  -3   0   3    5.09    0.19
  -3   0   3    5.35    0.16
  -3   0   3    5.20    0.16
  -3   0   3    5.02    0.20
  -3   0   3    5.43    0.21
   2   0  -3  152.60    3.98
   2   0  -3  155.54    3.71
   2   0  -3  154.98    3.91
   2   0  -3  154.97    3.87
   2   0  -3  153.05    3.72
   2   0  -3  145.22    4.08
  -2   0   3  150.76    4.05
  -2   0   3  153.05    3.72
  -2   0   3  149.85    3.83
  -2   0   3  152.80    3.71
  -2   0   3  154.04    3.98
  -2   0   3  151.72    3.72
  -2   0   3  152.24    3.87
   1   0  -3    0.30    0.06
   1   0  -3    0.36    0.05
   1   0  -3    0.36    0.05
   1   0  -3    0.37    0.07
   1   0  -3    0.29    0.06
  -1   0   3    0.23    0.06
  -1   0   3    0.15    0.06
  -1   0   3    0.28    0.05
  -1   0   3    0.33    0.06
  -1   0   3    0.24    0.05
   0   0  -3    4.99    0.17
   0   0  -3    5.04    0.20
   0   0  -3    5.22    0.17
   0   0  -3    4.92    0.17
   0   0  -3    5.02    0.16
   0   0  -3    4.83    0.17
   0   0   3    4.54    0.18
   0   0   3    4.92    0.20
   0   0   3    4.58    0.17
   0   0   3    4.88    0.20
   0   0   3    4.71    0.17
   0   0   3    4.92    0.17
  -1   0  -3  149.65    3.96
  -1   0  -3  145.29    3.53
  -1   0  -3  138.98    3.61
  -1   0  -3  150.77    3.62
  -1   0  -3  149.70    4.18
   1   0   3  155.96    4.18
   1   0   3  140.82    3.90
   1   0   3  147.91    3.81
   1   0   3  149.99    3.74
   1   0   3  141.29    3.61
   1   0   3  142.21    3.96
  -2   0  -3    0.96    0.06
  -2   0  -3    0.77    0.09
  -2   0  -3    0.92    0.11
  -2   0  -3    0.71    0.09
   2   0   3    0.85    0.09
   2   0   3    0.71    0.13
   2   0   3    0.59    0.10
   2   0   3    0.81    0.12
   2   0   3    0.90    0.09
  -3   0  -3   39.21    1.00
  -3   0  -3   38.63    1.03
  -3   0  -3   39.30    1.17
  -3   0  -3   39.52    0.95
   3   0   3   39.91    1.16
   3   0   3   38.52    1.09
   3   0   3   38.52    1.03
  -4   0  -3   31.96    0.89
  -4   0  -3   32.75    0.86
  -4   0  -3   32.90    1.00
   4   0   3   33.38    1.02
   4   0   3   32.00    0.95
   4   0   3   33.17    0.89
  -5   0  -3    0.96    0.17
  -5   0  -3    0.81    0.17
  -5   0  -3    0.73    0.16
   5   0   3    0.65    0.16
   5   0   3    0.69    0.18
   5   0   3    1.05    0.22
  -6   0  -3    6.74    0.33
  -6   0  -3    6.18    0.36
   6   0   3    6.93    0.34
   6   0   3    7.12    0.46
   6   0   3    6.71    0.42
  -7   0  -3    2.12    0.27
  -7   0  -3    1.63    0.25
   7   0   3    1.53    0.36
   7   0   3    2.20    0.30
  -8   0  -3    0.12    0.24
  -8   0  -3    0.01    0.23
   8   0   3    0.64    0.34
   8   0   3   -0.15    0.28
  -9   0  -3    8.46    0.51
  -9   0  -3    8.72    0.54
   9   0   3    6.96    0.57
   9   0   3    8.34    0.59
 -10   0  -3   -0.33    0.33
 -10   0  -3    0.28    0.32
  12  -1  -3    0.07    0.41
  12  -1  -3   -0.29    0.37
 -12   1   3    0.31    0.36
  11  -1  -3    0.35    0.30
  11  -1  -3    0.10    0.37
 -11   1   3    0.40    0.32
 -11   1   3    0.07    0.19
  10  -1  -3    0.59    0.32
  10  -1  -3    0.38    0.26
 -10   1   3    0.01    0.16
 -10   1   3    0.53    0.28
   9  -1  -3    3.64    0.32
   9  -1  -3    2.82    0.32
  -9   1   3    2.98    0.22
  -9   1   3    2.68    0.30
  -9   1   3    3.22    0.20
   8  -1  -3    6.70    0.26
   8  -1  -3    6.52    0.44
   8  -1  -3    6.18    0.39
  -8   1   3    5.84    0.30
  -8   1   3    6.17    0.27
  -8   1   3    5.87    0.42
   7  -1  -3   59.66    1.73
   7  -1  -3   56.76    1.60
   7  -1  -3   60.52    1.56
   7  -1  -3   60.09    1.49
  -7   1   3   58.48    1.55
  -7   1   3   59.37    1.70
  -7   1   3   58.78    1.49
  -7   1   3   60.67    1.49
   6  -1  -3   66.56    1.88
   6  -1  -3   65.06    1.73
   6  -1  -3   65.96    1.77
   6  -1  -3   68.01    1.66
  -6   1   3   67.58    1.72
  -6   1   3   68.40    1.66
  -6   1   3   65.19    1.86
  -6   1   3   65.92    1.66
   5  -1  -3   71.62    1.87
   5  -1  -3   72.97    1.77
   5  -1  -3   71.03    1.85
   5  -1  -3   73.35    1.99
  -5   1   3   71.24    1.77
  -5   1   3   70.47    1.91
  -5   1   3   70.28    1.83
  -5   1   3   72.92    1.77
  -5   1   3   68.81    1.97
   4  -1  -3    0.07    0.09
   4  -1  -3    0.13    0.08
   4  -1  -3    0.25    0.06
   4  -1  -3    0.23    0.04
   4  -1  -3    0.12    0.06
  -4   1   3    0.15    0.06
  -4   1   3    0.34    0.09
  -4   1   3    0.07    0.09
  -4   1   3    0.06    0.09
  -4   1   3   -0.01    0.06
  -4   1   3    0.04    0.09
   3  -1  -3   10.07    0.30
   3  -1  -3    9.60    0.30
   3  -1  -3    9.80    0.28
   3  -1  -3    9.94    0.26
   3  -1  -3    9.99    0.27
  -3   1   3    9.39    0.30
  -3   1   3    9.55    0.31
  -3   1   3    9.45    0.28
  -3   1   3    9.35    0.26
  -3   1   3    9.76    0.27
   2  -1  -3   22.78    0.63
   2  -1  -3   22.76    0.62
   2  -1  -3   23.10    0.59
   2  -1  -3   22.72    0.62
   2  -1  -3   22.52    0.59
   2  -1  -3   23.06    0.59
   2  -1  -3   22.95    0.62
  -2   1   3   22.96    0.59
  -2   1   3   21.65    0.62
  -2   1   3   23.13    0.57
  -2   1   3   23.22    0.60
  -2   1   3   22.85    0.59
  -2   1   3   23.42    0.63
  -2   1   3   21.28    0.63
  -2   1   3   23.86    0.62
   1  -1  -3  161.62    3.82
   1  -1  -3  154.59    4.03
   1  -1  -3  162.24    3.88
   1  -1  -3  160.80    4.08
   1  -1  -3  159.40    3.88
   1  -1  -3  153.73    4.50
  -1   1   3  165.49    4.03
  -1   1   3  160.54    3.82
  -1   1   3  161.99    3.88
  -1   1   3  145.78    3.88
  -1   1   3  155.09    4.14
  -1   1   3  156.99    4.09
   0  -1  -3  169.54    4.16
   0  -1  -3  166.77    4.16
   0  -1  -3  164.95    4.81
   0  -1  -3  165.55    4.31
   0  -1  -3  173.81    4.08
   0   1   3  169.68    4.07
   0   1   3  175.32    4.16
   0   1   3  163.13    4.80
   0   1   3  177.81    4.33
   0   1   3  168.00    4.55
   0   1   3  166.31    4.37
  -1  -1  -3  217.38    6.11
  -1  -1  -3  204.92    5.29
  -1  -1  -3  221.66    5.31
  -1  -1  -3  220.39    5.17
   1   1   3  211.77    5.17
   1   1   3  208.14    5.29
   1   1   3  212.38    5.80
   1   1   3  229.26    6.11
   1   1   3  212.68    5.56
  -2  -1  -3    2.41    0.15
  -2  -1  -3    2.13    0.14
  -2  -1  -3    1.79    0.14
  -2  -1  -3    2.21    0.11
   2   1   3    1.98    0.17
   2   1   3    1.93    0.15
   2   1   3    2.17    0.16
   2   1   3    2.59    0.14
   2   1   3    2.19    0.11
  -3  -1  -3   20.95    0.62
  -3  -1  -3   21.82    0.67
  -3  -1  -3   20.97    0.60
  -3  -1  -3   22.34    0.54
   3   1   3   22.37    0.71
   3   1   3   20.83    0.62
  -4  -1  -3    2.17    0.18
  -4  -1  -3    2.35    0.17
  -4  -1  -3    2.10    0.19
   4   1   3    1.76    0.20
   4   1   3    2.20    0.24
   4   1   3    2.41    0.19
  -5  -1  -3    4.57    0.27
  -5  -1  -3    3.96    0.26
   5   1   3    3.57    0.32
   5   1   3    4.37    0.29
   5   1   3    3.50    0.27
  -6  -1  -3   11.32    0.46
  -6  -1  -3   11.84    0.49
   6   1   3   11.26    0.54
   6   1   3   12.00    0.59
  -7  -1  -3    0.66    0.23
  -7  -1  -3    0.86    0.23
   7   1   3    0.55    0.27
   7   1   3    0.59    0.32
  -8  -1  -3    5.24    0.38
  -8  -1  -3    5.24    0.36
   8   1   3    4.69    0.49
   8   1   3    5.81    0.44
  -9  -1  -3    0.11    0.34
  -9  -1  -3    0.89    0.30
   9   1   3    0.25    0.40
   9   1   3    0.15    0.36
  12  -2  -3   -0.04    0.32
  12  -2  -3   -0.13    0.34
 -12   2   3    0.17    0.34
 -12   2   3   -0.35    0.21
  11  -2  -3    1.05    0.33
  11  -2  -3    0.69    0.29
 -11   2   3    1.45    0.33
 -11   2   3    1.37    0.22
  10  -2  -3    4.49    0.35
  10  -2  -3    4.73    0.41
 -10   2   3    4.29    0.26
 -10   2   3    4.45    0.37
 -10   2   3    4.48    0.28
   9  -2  -3   25.25    0.83
   9  -2  -3   24.93    0.87
  -9   2   3   25.12    0.86
  -9   2   3   24.58    0.72
  -9   2   3   25.18    0.72
   8  -2  -3   23.56    0.62
   8  -2  -3   21.16    0.78
   8  -2  -3   22.70    0.62
   8  -2  -3   22.36    0.71
  -8   2   3   21.99    0.64
  -8   2   3   22.40    0.63
  -8   2   3   22.10    0.78
   7  -2  -3    1.66    0.11
   7  -2  -3    1.55    0.19
   7  -2  -3    1.45    0.13
   7  -2  -3    1.50    0.20
  -7   2   3    1.50    0.15
  -7   2   3    1.53    0.14
  -7   2   3    1.81    0.13
  -7   2   3    1.82    0.20
   6  -2  -3   81.61    2.14
   6  -2  -3   83.19    2.26
   6  -2  -3   83.68    2.03
  -6   2   3   80.54    2.09
  -6   2   3   78.58    2.25
  -6   2   3   81.71    2.03
  -6   2   3   80.66    2.03
   5  -2  -3    0.87    0.09
   5  -2  -3    0.68    0.08
   5  -2  -3    0.64    0.11
   5  -2  -3    0.64    0.11
  -5   2   3    0.48    0.11
  -5   2   3    0.61    0.09
  -5   2   3    0.65    0.12
  -5   2   3    0.74    0.09
  -5   2   3    0.64    0.12
   4  -2  -3  265.97    7.19
   4  -2  -3  276.22    6.52
   4  -2  -3  273.03    6.55
   4  -2  -3  254.72    6.81
   4  -2  -3  266.45    6.88
  -4   2   3  259.05    6.46
  -4   2   3  275.21    7.00
  -4   2   3  263.36    7.20
  -4   2   3  272.02    6.55
  -4   2   3  275.44    6.56
   3  -2  -3  209.39    5.01
   3  -2  -3  203.75    5.48
   3  -2  -3  198.33    5.20
   3  -2  -3  212.19    5.25
   3  -2  -3  210.48    4.98
  -3   2   3  197.55    4.94
  -3   2   3  207.40    5.01
  -3   2   3  207.37    5.49
  -3   2   3  207.57    5.35
  -3   2   3  209.22    5.02
  -3   2   3  188.60    5.26
   2  -2  -3  292.48    7.45
   2  -2  -3  307.45    7.74
   2  -2  -3  314.19    7.83
  -2   2   3  310.94    8.18
  -2   2   3  304.29    7.83
  -2   2   3  309.82    7.46
  -2   2   3  303.99    7.95
  -2   2   3  303.50    7.45
  -2   2   3  301.24    7.34
   1  -2  -3   14.26    0.41
   1  -2  -3   15.47    0.45
   1  -2  -3   14.55    0.46
  -1   2   3   14.91    0.44
  -1   2   3   14.73    0.40
  -1   2   3   14.44    0.41
  -1   2   3   14.66    0.43
   0  -2  -3   19.76    0.62
   0  -2  -3   20.33    0.57
   0  -2  -3   20.89    0.60
   0   2   3   21.48    0.57
   0   2   3   21.15    0.54
   0   2   3   21.41    0.61
  -1  -2  -3   30.35    0.76
  -1  -2  -3   27.71    0.80
  -1  -2  -3   29.66    0.87
   1   2   3   29.87    0.76
   1   2   3   29.64    0.80
   1   2   3   30.14    0.84
   1   2   3   30.45    0.89
   1   2   3   31.41    0.88
  -2  -2  -3   20.12    0.52
  -2  -2  -3   19.98    0.57
  -2  -2  -3   19.46    0.60
  -2  -2  -3   20.28    0.58
   2   2   3   20.74    0.61
   2   2   3   20.12    0.58
   2   2   3   20.14    0.65
   2   2   3   18.77    0.52
   2   2   3   19.59    0.62
  -3  -2  -3    7.55    0.33
  -3  -2  -3    7.22    0.24
  -3  -2  -3    7.34    0.31
   3   2   3    7.26    0.28
   3   2   3    7.16    0.31
   3   2   3    7.49    0.37
   3   2   3    7.43    0.23
   3   2   3    7.34    0.34
  -4  -2  -3   32.63    0.93
  -4  -2  -3   32.69    0.93
   4   2   3   32.71    1.07
   4   2   3   33.31    0.98
   4   2   3   33.05    0.92
   4   2   3   34.62    0.83
  -5  -2  -3    2.60    0.24
  -5  -2  -3    2.85    0.27
   5   2   3    1.90    0.25
   5   2   3    1.88    0.30
  -6  -2  -3   -0.04    0.20
  -6  -2  -3    0.10    0.24
   6   2   3   -0.15    0.27
   6   2   3    0.22    0.24
  -7  -2  -3    6.92    0.44
  -7  -2  -3    6.96    0.45
   7   2   3    7.23    0.54
   7   2   3    6.56    0.51
  -8  -2  -3   -0.13    0.34
  -8  -2  -3    0.04    0.27
   8   2   3    0.51    0.35
   8   2   3    0.08    0.37
  -9  -2  -3    0.23    0.30
   9   2   3    0.89    0.39
 -13   3   3   -0.15    0.24
  12  -3  -3    1.66    0.34
  12  -3  -3    1.72    0.38
 -12   3   3    1.24    0.25
 -12   3   3    1.58    0.36
  11  -3  -3    3.44    0.41
  11  -3  -3    3.59    0.38
 -11   3   3    3.57    0.27
 -11   3   3    4.02    0.39
  10  -3  -3    0.24    0.24
  10  -3  -3    0.49    0.29
 -10   3   3    0.49    0.19
 -10   3   3    0.23    0.16
 -10   3   3    0.74    0.27
   9  -3  -3    0.21    0.21
   9  -3  -3    0.08    0.24
  -9   3   3    0.08    0.16
  -9   3   3    0.07    0.22
  -9   3   3    0.02    0.14
   8  -3  -3    8.54    0.40
   8  -3  -3    8.34    0.31
   8  -3  -3    8.22    0.38
  -8   3   3    8.21    0.31
  -8   3   3    8.74    0.42
  -8   3   3    8.31    0.34
   7  -3  -3   55.87    1.40
   7  -3  -3   55.77    1.57
   7  -3  -3   53.99    1.48
  -7   3   3   54.61    1.40
  -7   3   3   55.36    1.57
  -7   3   3   53.49    1.43
   6  -3  -3   78.51    1.97
   6  -3  -3   78.63    2.06
   6  -3  -3   79.91    2.18
  -6   3   3   78.79    2.17
  -6   3   3   75.74    1.97
  -6   3   3   79.35    1.96
   5  -3  -3  238.41    6.16
   5  -3  -3  246.71    5.92
   5  -3  -3  247.68    6.50
  -5   3   3  240.75    5.92
  -5   3   3  235.25    5.84
   4  -3  -3    4.51    0.21
   4  -3  -3    4.74    0.14
   4  -3  -3    4.89    0.15
   4  -3  -3    4.83    0.20
   4  -3  -3    4.67    0.19
  -4   3   3    4.62    0.17
  -4   3   3    4.87    0.20
  -4   3   3    4.95    0.21
  -4   3   3    4.90    0.22
   3  -3  -3  109.17    2.84
   3  -3  -3  108.32    2.85
   3  -3  -3  109.37    2.97
   3  -3  -3  108.28    2.73
  -3   3   3  109.02    2.69
  -3   3   3  109.23    2.85
  -3   3   3  110.74    2.91
  -3   3   3  117.81    2.99
  -3   3   3  110.32    2.73
   2  -3  -3  159.38    4.17
   2  -3  -3  165.08    4.00
  -2   3   3  163.95    3.95
  -2   3   3  167.21    4.37
  -2   3   3  158.84    4.20
  -2   3   3  158.92    4.26
  -2   3   3  163.58    4.00
  -2   3   3  163.74    3.94
   1  -3  -3  156.94    4.06
   1  -3  -3  156.35    4.48
   1  -3  -3  155.29    3.89
  -1   3   3  156.75    4.14
  -1   3   3  158.01    3.90
  -1   3   3  158.33    3.86
  -1   3   3  162.57    3.83
  -1   3   3  160.22    4.09
   0  -3  -3   30.97    0.88
   0  -3  -3   30.07    0.83
   0  -3  -3   31.48    0.90
   0   3   3   30.62    0.88
   0   3   3   31.84    0.83
   0   3   3   31.83    0.80
   0   3   3   31.41    0.88
  -1  -3  -3  131.47    3.26
   1   3   3  130.34    3.71
   1   3   3  130.32    3.18
   1   3   3  130.01    3.43
   1   3   3  133.40    3.27
  -2  -3  -3    6.36    0.30
  -2  -3  -3    5.61    0.28
   2   3   3    6.22    0.33
   2   3   3    5.71    0.22
   2   3   3    5.82    0.31
   2   3   3    6.03    0.28
   2   3   3    6.03    0.22
  -3  -3  -3    1.72    0.22
  -3  -3  -3    1.48    0.19
   3   3   3    1.54    0.12
   3   3   3    1.28    0.21
   3   3   3    1.83    0.19
   3   3   3    1.29    0.22
  -4  -3  -3    6.97    0.37
  -4  -3  -3    6.99    0.36
   4   3   3    7.26    0.35
   4   3   3    6.60    0.44
   4   3   3    7.67    0.44
  -5  -3  -3    4.12    0.33
  -5  -3  -3    4.11    0.29
   5   3   3    4.77    0.36
   5   3   3    3.86    0.38
  -6  -3  -3    1.98    0.27
  -6  -3  -3    1.81    0.29
   6   3   3    1.74    0.36
   6   3   3    1.93    0.31
  -7  -3  -3    1.53    0.35
  -7  -3  -3    0.72    0.27
   7   3   3    1.51    0.33
   7   3   3    1.06    0.37
  -8  -3  -3    1.87    0.37
  -8  -3  -3    1.89    0.33
   8   3   3    2.45    0.43
  13  -4  -3    0.69    0.42
 -13   4   3    0.93    0.27
 -13   4   3    0.29    0.36
  12  -4  -3    0.34    0.33
  12  -4  -3    0.14    0.31
 -12   4   3    0.29    0.24
 -12   4   3    0.26    0.36
  11  -4  -3    1.60    0.29
  11  -4  -3    1.94    0.32
 -11   4   3    2.51    0.38
 -11   4   3    1.78    0.24
  10  -4  -3    9.61    0.54
  10  -4  -3    9.01    0.46
 -10   4   3    8.99    0.54
 -10   4   3    8.91    0.35
 -10   4   3    9.29    0.42
   9  -4  -3    7.68    0.44
   9  -4  -3    7.15    0.33
   9  -4  -3    7.43    0.42
  -9   4   3    7.33    0.30
  -9   4   3    6.57    0.35
  -9   4   3    7.85    0.47
   8  -4  -3   16.38    0.59
   8  -4  -3   16.91    0.51
   8  -4  -3   17.93    0.59
  -8   4   3   16.71    0.62
  -8   4   3   16.28    0.52
  -8   4   3   16.59    0.51
   7  -4  -3   59.76    1.49
   7  -4  -3   58.56    1.65
   7  -4  -3   56.52    1.56
  -7   4   3   57.44    1.49
  -7   4   3   57.96    1.49
   6  -4  -3    9.09    0.35
   6  -4  -3    9.34    0.36
   6  -4  -3    9.45    0.32
  -6   4   3    9.71    0.35
  -6   4   3    9.54    0.33
  -6   4   3    9.70    0.39
   5  -4  -3    0.64    0.12
   5  -4  -3    0.52    0.14
   5  -4  -3    0.60    0.11
  -5   4   3    0.95    0.13
  -5   4   3    0.68    0.15
  -5   4   3    0.64    0.07
  -5   4   3    0.67    0.14
   4  -4  -3    0.97    0.08
   4  -4  -3    0.95    0.05
   4  -4  -3    0.80    0.10
   4  -4  -3    0.65    0.13
   4  -4  -3    0.91    0.12
  -4   4   3    0.85    0.12
  -4   4   3    0.60    0.11
  -4   4   3    0.69    0.08
  -4   4   3    0.78    0.14
   3  -4  -3  181.66    4.53
   3  -4  -3  173.36    4.35
   3  -4  -3  177.30    5.02
  -3   4   3  179.64    4.36
  -3   4   3  175.22    4.55
  -3   4   3  172.42    4.28
  -3   4   3  176.90    4.63
   2  -4  -3  219.76    5.49
   2  -4  -3  212.12    6.06
   2  -4  -3  217.32    5.27
  -2   4   3  210.34    5.27
  -2   4   3  214.58    5.18
  -2   4   3  209.57    5.60
  -2   4   3  213.04    5.53
  -2   4   3  217.40    5.22
   1  -4  -3   89.45    2.26
   1  -4  -3   85.63    2.43
   1  -4  -3   85.35    2.43
   1  -4  -3   83.24    2.15
  -1   4   3   85.35    2.10
  -1   4   3   85.08    2.26
  -1   4   3   84.39    2.27
  -1   4   3   86.87    2.15
   0  -4  -3    1.33    0.15
   0   4   3    1.56    0.14
   0   4   3    1.56    0.15
   0   4   3    1.74    0.14
  -1  -4  -3    3.40    0.23
   1   4   3    3.30    0.23
   1   4   3    3.54    0.20
   1   4   3    3.42    0.23
  -2  -4  -3   21.76    0.67
  -2  -4  -3   22.68    0.68
   2   4   3   22.80    0.66
   2   4   3   22.24    0.71
   2   4   3   21.16    0.75
   2   4   3   22.66    0.61
  -3  -4  -3    3.86    0.29
  -3  -4  -3    4.48    0.31
   3   4   3    5.03    0.23
   3   4   3    4.19    0.31
   3   4   3    5.01    0.30
   3   4   3    4.05    0.32
  -4  -4  -3    5.62    0.38
  -4  -4  -3    6.83    0.37
   4   4   3    5.78    0.43
   4   4   3    5.80    0.41
  -5  -4  -3    0.44    0.22
  -5  -4  -3    0.63    0.29
   5   4   3    0.62    0.31
   5   4   3    0.74    0.31
  -6  -4  -3   -0.39    0.25
  -6  -4  -3    0.10    0.32
   6   4   3   -0.27    0.33
   6   4   3   -0.10    0.34
  -7  -4  -3    0.60    0.28
  -7  -4  -3    0.59    0.37
   7   4   3    1.26    0.39
   7   4   3    0.44    0.43
  13  -5  -3   -0.42    0.36
  13  -5  -3   -0.34    0.33
 -13   5   3   -0.07    0.34
 -13   5   3   -0.26    0.26
  12  -5  -3    5.30    0.41
  12  -5  -3    5.29    0.47
 -12   5   3    5.85    0.41
 -12   5   3    6.50    0.51
  11  -5  -3    0.82    0.28
  11  -5  -3    1.73    0.32
 -11   5   3    1.50    0.24
 -11   5   3    1.54    0.34
  10  -5  -3    0.29    0.23
  10  -5  -3    0.48    0.23
 -10   5   3    0.28    0.21
 -10   5   3    0.20    0.15
 -10   5   3    0.33    0.28
   9  -5  -3    0.96    0.18
   9  -5  -3    1.00    0.22
   9  -5  -3    1.13    0.24
  -9   5   3    0.67    0.26
  -9   5   3    0.81    0.19
  -9   5   3    1.20    0.16
   8  -5  -3   16.67    0.60
   8  -5  -3   15.77    0.56
   8  -5  -3   17.39    0.53
  -8   5   3   15.96    0.54
  -8   5   3   16.34    0.53
   7  -5  -3   61.66    1.72
   7  -5  -3   59.81    1.57
   7  -5  -3   61.54    1.64
  -7   5   3   63.32    1.57
  -7   5   3   58.80    1.57
   6  -5  -3   10.17    0.38
   6  -5  -3    9.99    0.37
   6  -5  -3   10.08    0.36
  -6   5   3   10.36    0.39
  -6   5   3   10.47    0.29
  -6   5   3    9.41    0.35
  -6   5   3   10.23    0.36
   5  -5  -3  135.08    3.52
   5  -5  -3  137.29    3.38
   5  -5  -3  137.00    3.70
  -5   5   3  137.20    3.34
  -5   5   3  134.47    3.39
  -5   5   3  137.70    3.61
  -5   5   3  135.23    3.51
   4  -5  -3   86.13    2.07
   4  -5  -3   84.44    2.13
   4  -5  -3   85.03    2.23
  -4   5   3   83.13    2.10
  -4   5   3   84.68    2.13
  -4   5   3   83.19    2.27
  -4   5   3   86.25    2.21
   3  -5  -3    1.54    0.14
   3  -5  -3    2.01    0.14
   3  -5  -3    1.94    0.19
  -3   5   3    2.00    0.17
  -3   5   3    2.22    0.16
  -3   5   3    1.78    0.14
  -3   5   3    1.88    0.16
   2  -5  -3    0.31    0.16
   2  -5  -3    0.28    0.06
   2  -5  -3    0.27    0.11
  -2   5   3    0.12    0.13
  -2   5   3    0.38    0.11
  -2   5   3    0.15    0.12
  -2   5   3    0.34    0.14
  -2   5   3    0.32    0.08
   1  -5  -3   32.15    0.89
   1  -5  -3   33.27    0.97
  -1   5   3   33.67    0.96
  -1   5   3   32.39    0.93
  -1   5   3   33.90    0.90
  -1   5   3   33.43    0.88
   0  -5  -3    1.13    0.16
   0   5   3    1.60    0.16
   0   5   3    1.19    0.16
   0   5   3    1.51    0.21
   0   5   3    1.38    0.15
  -1  -5  -3   56.37    1.46
   1   5   3   55.23    1.45
   1   5   3   55.63    1.40
   1   5   3   54.90    1.52
   1   5   3   54.69    1.54
  -2  -5  -3   37.58    1.03
  -2  -5  -3   34.54    1.03
   2   5   3   36.45    0.96
   2   5   3   38.34    1.10
   2   5   3   37.10    1.03
  -3  -5  -3    0.53    0.24
  -3  -5  -3    0.23    0.20
   3   5   3    0.82    0.25
   3   5   3    0.50    0.15
   3   5   3    0.19    0.25
  -4  -5  -3    0.22    0.29
  -4  -5  -3   -0.02    0.22
   4   5   3   -0.08    0.32
   4   5   3    0.16    0.27
  -5  -5  -3    1.15    0.27
  -5  -5  -3    0.86    0.30
   5   5   3    0.44    0.31
   5   5   3    0.79    0.35
  -6  -5  -3    0.46    0.28
  -6  -5  -3    0.74    0.38
   6   5   3   -0.13    0.36
   6   5   3    0.35    0.38
  -7  -5  -3    0.82    0.32
  13  -6  -3    0.18    0.37
  13  -6  -3    0.19    0.38
 -13   6   3    0.09    0.39
 -13   6   3   -0.20    0.27
  12  -6  -3    0.30    0.29
  12  -6  -3    0.98    0.32
 -12   6   3    0.76    0.27
 -12   6   3    0.89    0.36
  11  -6  -3    1.46    0.28
  11  -6  -3    1.01    0.28
 -11   6   3    0.69    0.30
 -11   6   3    1.16    0.26
  10  -6  -3    3.91    0.28
  10  -6  -3    2.87    0.29
  10  -6  -3    3.09    0.29
 -10   6   3    3.43    0.34
 -10   6   3    3.20    0.28
 -10   6   3    3.29    0.24
 -10   6   3    3.36    0.27
   9  -6  -3    1.18    0.20
   9  -6  -3    1.24    0.25
   9  -6  -3    1.62    0.25
  -9   6   3    1.16    0.22
  -9   6   3    1.35    0.23
  -9   6   3    1.44    0.28
   8  -6  -3    1.30    0.19
   8  -6  -3    1.47    0.22
   8  -6  -3    1.13    0.21
  -8   6   3    1.36    0.20
  -8   6   3    1.36    0.20
   7  -6  -3   50.00    1.42
   7  -6  -3   48.74    1.30
   7  -6  -3   50.04    1.36
  -7   6   3   48.09    1.30
  -7   6   3   50.09    1.29
   6  -6  -3    5.60    0.30
   6  -6  -3    5.77    0.30
   6  -6  -3    5.57    0.28
  -6   6   3    5.88    0.21
  -6   6   3    5.77    0.28
  -6   6   3    6.19    0.31
  -6   6   3    6.06    0.29
   5  -6  -3    4.18    0.27
   5  -6  -3    4.50    0.15
   5  -6  -3    4.58    0.25
   5  -6  -3    4.70    0.26
  -5   6   3    4.47    0.26
  -5   6   3    4.18    0.25
  -5   6   3    4.52    0.21
  -5   6   3    4.49    0.27
   4  -6  -3   35.51    1.01
   4  -6  -3   35.33    0.88
   4  -6  -3   34.11    0.95
  -4   6   3   35.04    1.00
  -4   6   3   35.05    0.95
  -4   6   3   35.91    0.97
  -4   6   3   34.30    0.93
   3  -6  -3   13.62    0.43
   3  -6  -3   12.65    0.42
   3  -6  -3   13.44    0.49
  -3   6   3   12.80    0.42
  -3   6   3   12.44    0.44
  -3   6   3   12.33    0.44
  -3   6   3   12.76    0.43
   2  -6  -3   21.40    0.63
   2  -6  -3   20.16    0.61
   2  -6  -3   21.40    0.70
  -2   6   3   21.60    0.66
  -2   6   3   21.26    0.63
  -2   6   3   20.53    0.62
  -2   6   3   21.06    0.63
   1  -6  -3   20.34    0.70
   1  -6  -3   20.81    0.62
  -1   6   3   21.42    0.66
  -1   6   3   20.47    0.62
  -1   6   3   20.00    0.62
  -1   6   3   20.82    0.60
   0  -6  -3   42.86    1.14
   0   6   3   42.00    1.13
   0   6   3   41.63    1.09
   0   6   3   41.72    1.21
   0   6   3   41.52    1.16
  -1  -6  -3    2.87    0.29
  -1  -6  -3    2.53    0.22
   1   6   3    2.12    0.26
   1   6   3    3.02    0.21
   1   6   3    3.01    0.23
   1   6   3    3.06    0.21
  -2  -6  -3    2.71    0.30
  -2  -6  -3    3.23    0.27
   2   6   3    2.72    0.30
   2   6   3    3.41    0.23
  -3  -6  -3    0.50    0.27
  -3  -6  -3    0.09    0.22
   3   6   3   -0.10    0.30
   3   6   3    0.24    0.28
  -4  -6  -3    1.17    0.31
  -4  -6  -3    1.01    0.27
   4   6   3    0.92    0.34
   4   6   3    1.01    0.32
  -5  -6  -3    0.96    0.29
  -5  -6  -3    1.21    0.35
   5   6   3    1.36    0.44
   5   6   3    1.86    0.41
  -6  -6  -3    0.22    0.30
  13  -7  -3    0.32    0.32
  13  -7  -3   -0.25    0.36
 -13   7   3    0.20    0.38
 -13   7   3   -0.22    0.29
  12  -7  -3    5.00    0.40
  12  -7  -3    5.53    0.45
 -12   7   3    5.29    0.36
 -12   7   3    6.08    0.47
  11  -7  -3    7.27    0.47
  11  -7  -3    7.18    0.45
 -11   7   3    7.59    0.53
 -11   7   3    6.50    0.42
 -11   7   3    7.52    0.45
  10  -7  -3    9.41    0.52
  10  -7  -3    9.42    0.47
  10  -7  -3    9.97    0.45
 -10   7   3   10.17    0.46
 -10   7   3   10.05    0.54
 -10   7   3    9.57    0.44
   9  -7  -3   18.38    0.62
   9  -7  -3   19.33    0.68
   9  -7  -3   18.94    0.67
  -9   7   3   19.66    0.64
  -9   7   3   18.86    0.63
   8  -7  -3    2.84    0.26
   8  -7  -3    2.68    0.23
   8  -7  -3    2.91    0.25
  -8   7   3    2.89    0.24
  -8   7   3    2.93    0.24
   7  -7  -3    1.33    0.20
   7  -7  -3    1.74    0.23
   7  -7  -3    1.47    0.20
  -7   7   3    1.65    0.21
  -7   7   3    1.78    0.12
  -7   7   3    1.37    0.22
   6  -7  -3   41.35    1.01
   6  -7  -3   40.70    1.18
   6  -7  -3   38.83    1.08
   6  -7  -3   39.53    1.14
  -6   7   3   39.40    1.09
  -6   7   3   40.95    1.16
  -6   7   3   39.60    1.08
  -6   7   3   40.08    1.08
   5  -7  -3    5.56    0.33
   5  -7  -3    5.27    0.32
   5  -7  -3    6.19    0.20
  -5   7   3    6.16    0.31
  -5   7   3    5.69    0.31
  -5   7   3    5.83    0.26
  -5   7   3    6.03    0.34
   4  -7  -3   49.29    1.25
   4  -7  -3   49.58    1.32
   4  -7  -3   52.47    1.42
  -4   7   3   48.01    1.30
  -4   7   3   50.50    1.36
  -4   7   3   49.67    1.38
   3  -7  -3   65.99    1.82
   3  -7  -3   66.62    1.72
  -3   7   3   66.92    1.80
  -3   7   3   68.52    1.80
  -3   7   3   66.42    1.72
  -3   7   3   64.19    1.69
   2  -7  -3   68.79    1.77
   2  -7  -3   67.82    1.88
  -2   7   3   68.75    1.77
  -2   7   3   66.86    1.73
  -2   7   3   67.22    1.84
  -2   7   3   69.47    1.86
   1  -7  -3   24.91    0.74
  -1   7   3   24.29    0.71
  -1   7   3   25.15    0.78
  -1   7   3   24.63    0.73
  -1   7   3   23.92    0.72
   0  -7  -3    6.88    0.37
   0   7   3    6.63    0.35
   0   7   3    5.85    0.31
   0   7   3    6.18    0.45
  -1  -7  -3    9.90    0.45
  -1  -7  -3    9.15    0.49
   1   7   3   10.12    0.40
   1   7   3    9.47    0.50
  -2  -7  -3   18.54    0.64
  -2  -7  -3   17.54    0.69
   2   7   3   17.66    0.72
   2   7   3   18.16    0.59
  -3  -7  -3    2.65    0.36
  -3  -7  -3    3.95    0.32
   3   7   3    3.83    0.42
   3   7   3    2.79    0.39
  -4  -7  -3    1.15    0.29
  -4  -7  -3    1.31    0.39
   4   7   3    0.61    0.35
   4   7   3    0.64    0.37
  -5  -7  -3    0.12    0.29
  13  -8  -3    0.15    0.36
  13  -8  -3    0.77    0.34
 -13   8   3    0.27    0.34
 -13   8   3   -0.24    0.34
  12  -8  -3    0.07    0.28
  12  -8  -3    0.43    0.34
 -12   8   3    0.35    0.37
 -12   8   3    0.21    0.28
  11  -8  -3    0.10    0.28
  11  -8  -3    0.02    0.26
 -11   8   3    0.10    0.29
 -11   8   3    0.35    0.26
 -11   8   3    0.51    0.26
  10  -8  -3    2.88    0.31
  10  -8  -3    3.07    0.27
  10  -8  -3    2.57    0.30
 -10   8   3    2.96    0.30
 -10   8   3    2.45    0.27
   9  -8  -3    4.40    0.32
   9  -8  -3    4.65    0.31
   9  -8  -3    5.24    0.36
  -9   8   3    5.11    0.35
  -9   8   3    4.61    0.32
   8  -8  -3   28.42    0.90
   8  -8  -3   27.75    0.83
   8  -8  -3   29.30    0.88
  -8   8   3   27.47    0.84
  -8   8   3   28.75    0.83
   7  -8  -3   15.58    0.58
   7  -8  -3   15.74    0.54
   7  -8  -3   16.52    0.60
  -7   8   3   15.80    0.57
  -7   8   3   16.16    0.49
  -7   8   3   15.83    0.57
   6  -8  -3    5.53    0.32
   6  -8  -3    5.64    0.36
  -6   8   3    5.80    0.33
  -6   8   3    5.42    0.33
  -6   8   3    5.43    0.28
   5  -8  -3    0.54    0.10
   5  -8  -3    0.36    0.19
   5  -8  -3    0.25    0.24
  -5   8   3    0.40    0.20
  -5   8   3    0.82    0.19
  -5   8   3    0.58    0.18
  -5   8   3    0.70    0.16
   4  -8  -3    3.32    0.29
   4  -8  -3    3.28    0.18
   4  -8  -3    3.02    0.24
  -4   8   3    3.23    0.25
  -4   8   3    3.05    0.23
  -4   8   3    3.59    0.27
  -4   8   3    3.04    0.25
   3  -8  -3   17.57    0.65
   3  -8  -3   17.68    0.60
  -3   8   3   17.62    0.57
  -3   8   3   18.35    0.60
  -3   8   3   17.19    0.58
  -3   8   3   18.41    0.62
   2  -8  -3    0.70    0.20
   2  -8  -3    0.37    0.24
  -2   8   3    0.90    0.16
  -2   8   3    0.24    0.21
  -2   8   3    0.68    0.19
  -2   8   3    0.50    0.20
   1  -8  -3    1.57    0.22
  -1   8   3    1.70    0.22
  -1   8   3    1.90    0.23
  -1   8   3    1.23    0.28
   0  -8  -3    4.39    0.30
   0   8   3    4.31    0.37
   0   8   3    4.18    0.29
  -1  -8  -3   15.78    0.68
  -1  -8  -3   18.05    0.64
   1   8   3   17.96    0.59
   1   8   3   17.67    0.71
  -2  -8  -3    0.04    0.24
  -2  -8  -3    0.26    0.35
   2   8   3   -0.13    0.31
  -3  -8  -3    0.02    0.34
  -3  -8  -3    0.03    0.26
   3   8   3    0.01    0.38
   3   8   3    0.06    0.39
  -4  -8  -3    1.79    0.33
  13  -9  -3    0.43    0.32
  13  -9  -3   -0.04    0.32
 -13   9   3    0.27    0.42
  12  -9  -3    0.58    0.34
  12  -9  -3    0.58    0.29
 -12   9   3    0.04    0.28
 -12   9   3    0.20    0.38
  11  -9  -3    4.85    0.40
  11  -9  -3    4.99    0.40
  11  -9  -3    5.84    0.38
 -11   9   3    5.24    0.39
 -11   9   3    4.98    0.37
  10  -9  -3   10.58    0.55
  10  -9  -3   10.59    0.52
  10  -9  -3   10.95    0.55
 -10   9   3   10.05    0.53
 -10   9   3   10.61    0.53
   9  -9  -3   13.56    0.61
   9  -9  -3   14.65    0.61
   9  -9  -3   13.88    0.57
  -9   9   3   14.25    0.55
  -9   9   3   14.63    0.59
   8  -9  -3    0.05    0.23
   8  -9  -3    0.11    0.23
   8  -9  -3   -0.03    0.20
  -8   9   3    0.41    0.24
  -8   9   3   -0.10    0.22
   7  -9  -3    0.43    0.21
   7  -9  -3    0.28    0.23
  -7   9   3    0.04    0.23
  -7   9   3    0.37    0.22
   6  -9  -3   17.23    0.60
   6  -9  -3   18.22    0.66
  -6   9   3   17.69    0.58
  -6   9   3   17.29    0.60
  -6   9   3   17.68    0.61
   5  -9  -3   45.15    1.34
   5  -9  -3   44.29    1.25
  -5   9   3   46.62    1.26
  -5   9   3   44.87    1.29
  -5   9   3   45.01    1.27
  -5   9   3   45.35    1.23
   4  -9  -3   10.67    0.47
   4  -9  -3    9.96    0.56
  -4   9   3   10.30    0.41
  -4   9   3   10.49    0.47
  -4   9   3    9.97    0.48
  -4   9   3   10.79    0.47
   3  -9  -3   23.98    0.75
   3  -9  -3   22.74    0.84
  -3   9   3   22.62    0.76
  -3   9   3   23.03    0.74
  -3   9   3   23.62    0.75
   2  -9  -3    0.98    0.24
  -2   9   3    1.00    0.28
  -2   9   3    0.79    0.23
  -2   9   3    0.86    0.23
   1  -9  -3    0.11    0.22
  -1   9   3    0.05    0.24
  -1   9   3    0.13    0.29
   0  -9  -3    5.70    0.44
   0  -9  -3    6.11    0.42
   0   9   3    5.92    0.41
   0   9   3    6.69    0.46
  -1  -9  -3    0.49    0.27
  -1  -9  -3    0.06    0.36
   1   9   3    0.08    0.32
   1   9   3   -0.18    0.25
  -2  -9  -3    0.41    0.29
  -2  -9  -3    0.21    0.35
   2   9   3    0.14    0.40
   2   9   3    0.33    0.36
  13 -10  -3    1.26    0.38
  13 -10  -3    2.17    0.41
  12 -10  -3    4.26    0.42
  12 -10  -3    4.96    0.43
 -12  10   3    4.86    0.42
 -12  10   3    4.44    0.46
 -12  10   3    5.30    0.43
  11 -10  -3    0.20    0.30
  11 -10  -3    0.76    0.33
  11 -10  -3    0.71    0.31
 -11  10   3    0.63    0.31
 -11  10   3    0.31    0.27
  10 -10  -3    0.66    0.28
  10 -10  -3    0.37    0.25
  10 -10  -3    0.75    0.30
 -10  10   3    0.50    0.31
 -10  10   3    0.64    0.30
   9 -10  -3    6.52    0.49
   9 -10  -3    6.55    0.45
   9 -10  -3    7.18    0.49
  -9  10   3    6.76    0.42
  -9  10   3    7.30    0.44
   8 -10  -3   10.36    0.57
   8 -10  -3   10.93    0.53
  -8  10   3   10.86    0.54
  -8  10   3   11.14    0.55
   7 -10  -3   20.60    0.72
   7 -10  -3   20.75    0.79
  -7  10   3   20.14    0.69
   6 -10  -3   16.37    0.68
   6 -10  -3   16.56    0.63
  -6  10   3   17.37    0.61
  -6  10   3   16.45    0.58
  -6  10   3   16.04    0.61
   5 -10  -3    8.82    0.48
   5 -10  -3    8.64    0.51
  -5  10   3    8.40    0.46
  -5  10   3    8.45    0.49
  -5  10   3    8.40    0.48
   4 -10  -3    0.28    0.27
   4 -10  -3    0.37    0.25
  -4  10   3    0.21    0.24
  -4  10   3    0.57    0.22
  -4  10   3    0.40    0.25
   3 -10  -3    6.88    0.45
   3 -10  -3    5.66    0.46
  -3  10   3    6.80    0.41
  -3  10   3    6.29    0.43
   2 -10  -3   16.80    0.63
  -2  10   3   14.89    0.65
  -2  10   3   16.13    0.59
   1 -10  -3   12.20    0.58
   1 -10  -3   10.52    0.61
  -1  10   3   10.96    0.50
  -1  10   3   11.27    0.65
   0 -10  -3   -0.30    0.33
   0 -10  -3    0.44    0.28
   0  10   3    0.14    0.27
   0  10   3    0.48    0.33
  -1 -10  -3    0.34    0.30
  12 -11  -3    2.86    0.41
  12 -11  -3    2.22    0.40
 -12  11   3    2.81    0.40
  11 -11  -3    8.03    0.52
  11 -11  -3    7.51    0.50
  11 -11  -3    7.63    0.52
 -11  11   3    7.87    0.52
 -11  11   3    7.39    0.50
  10 -11  -3    4.46    0.37
  10 -11  -3    4.43    0.40
  10 -11  -3    5.92    0.46
 -10  11   3    4.59    0.39
 -10  11   3    4.66    0.38
   9 -11  -3   11.54    0.63
   9 -11  -3   12.17    0.60
  -9  11   3   11.42    0.56
  -9  11   3   11.46    0.61
   8 -11  -3    4.35    0.42
   8 -11  -3    3.95    0.35
  -8  11   3    5.01    0.39
  -8  11   3    4.16    0.36
   7 -11  -3   -0.04    0.29
   7 -11  -3    0.14    0.29
  -7  11   3   -0.05    0.29
  -7  11   3    0.09    0.26
   6 -11  -3    3.06    0.39
   6 -11  -3    3.16    0.34
  -6  11   3    3.11    0.31
  -6  11   3    2.87    0.29
  -6  11   3    2.60    0.32
   5 -11  -3    7.94    0.58
   5 -11  -3    8.62    0.51
  -5  11   3    7.89    0.50
  -5  11   3    8.11    0.48
  -5  11   3    8.08    0.48
   4 -11  -3    9.90    0.65
   4 -11  -3   11.53    0.57
  -4  11   3   11.53    0.58
  -4  11   3   11.16    0.57
   3 -11  -3    4.74    0.36
  -3  11   3    4.94    0.37
  -3  11   3    3.38    0.36
   2 -11  -3    0.57    0.28
  -2  11   3    0.76    0.32
  -2  11   3    0.75    0.31
   1 -11  -3    0.47    0.31
   1 -11  -3   -0.06    0.35
  -1  11   3    0.33    0.30
  -1  11   3    0.49    0.38
  12 -12  -3    0.26    0.40
  12 -12  -3    1.23    0.40
 -12  12   3    0.88    0.34
  11 -12  -3    3.25    0.41
  11 -12  -3    2.66    0.42
 -11  12   3    2.90    0.41
  10 -12  -3    1.40    0.33
  10 -12  -3    1.78    0.39
 -10  12   3    1.37    0.38
 -10  12   3    1.54    0.37
   9 -12  -3    1.18    0.38
   9 -12  -3    1.70    0.37
  -9  12   3    1.70    0.34
  -9  12   3    1.23    0.30
   8 -12  -3    8.60    0.57
   8 -12  -3    8.78    0.64
  -8  12   3    8.13    0.53
  -8  12   3    9.49    0.59
   7 -12  -3    2.21    0.40
   7 -12  -3    2.29    0.32
  -7  12   3    3.69    0.39
  -7  12   3    2.82    0.35
   6 -12  -3   11.65    0.60
   6 -12  -3   11.24    0.67
  -6  12   3   12.11    0.61
  -6  12   3   11.42    0.58
   5 -12  -3    1.78    0.33
   5 -12  -3    1.69    0.39
  -5  12   3    2.19    0.34
  -5  12   3    2.33    0.34
   4 -12  -3    0.26    0.31
  -4  12   3    1.03    0.34
  -4  12   3    0.48    0.29
   3 -12  -3    0.37    0.33
  -3  12   3    0.56    0.36
  -3  12   3    0.29    0.34
  -2  12   3    0.68    0.34
  11 -13  -3    1.55    0.43
  10 -13  -3    0.61    0.40
   9 -13  -3    1.75    0.42
  -9  13   3    0.87    0.38
   8 -13  -3    2.80    0.41
  -8  13   3    3.98    0.44
   7 -13  -3    2.70    0.43
   6 -13  -3   -0.18    0.33
  -5  13   3    2.79    0.38
  -4  13   3    1.92    0.40
   2 -14   4    0.40    0.35
   3 -14   4    3.88    0.40
  -4  14  -4    0.99    0.39
   4 -14   4    0.30    0.31
  -5  14  -4    0.87    0.37
   5 -14   4    1.38    0.32
  -6  14  -4    1.15    0.35
   6 -14   4    0.75    0.32
  -8  14  -4    1.81    0.38
   0 -13   4    0.51    0.36
   0 -13   4    0.28    0.24
  -1  13  -4    0.91    0.37
  -1  13  -4    1.02    0.33
   1 -13   4    0.49    0.34
   1 -13   4    0.41    0.24
  -2  13  -4   11.05    0.63
  -2  13  -4   10.17    0.69
   2 -13   4   10.24    0.52
   2 -13   4    9.41    0.51
  -3  13  -4    7.29    0.48
  -3  13  -4    7.06    0.50
   3 -13   4    7.50    0.49
   3 -13   4    6.69    0.43
  -4  13  -4    1.18    0.32
  -4  13  -4    0.89    0.35
   4 -13   4    1.05    0.29
   4 -13   4    1.29    0.27
  -5  13  -4    0.29    0.31
  -5  13  -4    0.44    0.32
   5 -13   4    0.55    0.30
   5 -13   4    0.12    0.28
  -6  13  -4   -0.15    0.29
  -6  13  -4    0.32    0.33
   6 -13   4    0.75    0.28
   6 -13   4    0.63    0.31
  -7  13  -4    0.48    0.33
  -7  13  -4    0.35    0.32
   7 -13   4    0.01    0.31
   7 -13   4    0.93    0.30
  -8  13  -4    1.48    0.37
  -8  13  -4    0.98    0.34
   8 -13   4    1.78    0.33
   8 -13   4    1.34    0.37
  -9  13  -4    7.68    0.52
  -9  13  -4    6.67    0.53
  -9  13  -4    7.49    0.48
 -10  13  -4    1.30    0.47
  -2 -12   4    0.35    0.31
   1  12  -4    0.17    0.30
  -1 -12   4   -0.06    0.21
  -1 -12   4    0.00    0.30
  -1 -12   4   -0.22    0.27
   0  12  -4    2.08    0.41
   0  12  -4    0.89    0.34
   0 -12   4    1.15    0.22
   0 -12   4    0.45    0.32
  -1  12  -4    0.30    0.29
  -1  12  -4    0.73    0.33
   1 -12   4    0.29    0.30
   1 -12   4    0.46    0.22
  -2  12  -4    0.36    0.30
  -2  12  -4    0.09    0.28
   2 -12   4    0.73    0.28
   2 -12   4    0.23    0.22
  -3  12  -4    0.59    0.29
  -3  12  -4    1.08    0.32
   3 -12   4    0.60    0.25
   3 -12   4    0.83    0.28
  -4  12  -4    0.11    0.23
  -4  12  -4   -0.02    0.30
   4 -12   4    0.20    0.26
   4 -12   4   -0.05    0.25
  -5  12  -4    2.08    0.31
  -5  12  -4    2.49    0.34
   5 -12   4    2.24    0.30
   5 -12   4    2.85    0.32
  -6  12  -4    2.79    0.33
  -6  12  -4    2.52    0.32
   6 -12   4    2.86    0.32
   6 -12   4    3.15    0.34
  -7  12  -4    3.09    0.35
  -7  12  -4    3.31    0.36
  -7  12  -4    2.87    0.36
   7 -12   4    3.34    0.33
   7 -12   4    2.29    0.31
  -8  12  -4   -0.13    0.28
  -8  12  -4   -0.45    0.32
  -8  12  -4   -0.49    0.33
   8 -12   4    0.46    0.34
   8 -12   4    0.20    0.32
  -9  12  -4   -0.28    0.30
  -9  12  -4    0.17    0.29
  -9  12  -4   -0.21    0.31
   9 -12   4   -0.24    0.33
   9 -12   4   -0.08    0.36
 -10  12  -4   -0.36    0.35
  10 -12   4    0.43    0.37
   3  11  -4    1.47    0.34
  -3 -11   4    1.77    0.35
   2  11  -4    6.95    0.53
   2  11  -4    7.69    0.52
  -2 -11   4    8.14    0.50
  -2 -11   4    6.66    0.43
   1  11  -4    0.91    0.28
   1  11  -4    1.34    0.38
  -1 -11   4    1.09    0.27
  -1 -11   4    1.32    0.21
  -1 -11   4    0.95    0.29
   0  11  -4    0.25    0.26
   0  11  -4   -0.43    0.33
   0 -11   4    0.01    0.23
   0 -11   4   -0.13    0.28
   0 -11   4   -0.12    0.18
  -1  11  -4    1.99    0.29
  -1  11  -4    1.84    0.35
   1 -11   4    2.43    0.24
   1 -11   4    2.24    0.31
   1 -11   4    2.32    0.23
  -2  11  -4    5.59    0.37
  -2  11  -4    7.28    0.45
   2 -11   4    6.75    0.39
   2 -11   4    6.01    0.38
  -3  11  -4    8.68    0.47
  -3  11  -4    8.45    0.49
   3 -11   4    8.10    0.42
   3 -11   4    7.82    0.41
  -4  11  -4    7.33    0.44
  -4  11  -4    7.19    0.42
   4 -11   4    6.74    0.38
   4 -11   4    6.49    0.44
  -5  11  -4    2.44    0.28
  -5  11  -4    2.14    0.27
  -5  11  -4    2.60    0.30
   5 -11   4    2.38    0.26
   5 -11   4    2.92    0.29
  -6  11  -4    0.77    0.27
  -6  11  -4    0.49    0.24
  -6  11  -4    0.73    0.26
   6 -11   4    0.51    0.25
   6 -11   4    0.48    0.28
   6 -11   4    0.54    0.29
  -7  11  -4    0.85    0.28
  -7  11  -4    1.21    0.31
  -7  11  -4    0.58    0.28
   7 -11   4    0.84    0.26
   7 -11   4    0.52    0.30
  -8  11  -4   -0.06    0.33
  -8  11  -4    0.18    0.31
  -8  11  -4   -0.05    0.25
   8 -11   4   -0.01    0.26
   8 -11   4    0.07    0.35
  -9  11  -4    7.84    0.48
  -9  11  -4    8.17    0.65
  -9  11  -4    7.07    0.49
   9 -11   4    8.64    0.57
   9 -11   4    7.77    0.60
 -10  11  -4    2.07    0.43
 -10  11  -4    1.70    0.39
  10 -11   4    1.64    0.40
  10 -11   4    2.16    0.38
  11 -11   4    0.37    0.36
   4  10  -4    0.05    0.25
   4  10  -4    0.86    0.40
  -4 -10   4    0.98    0.34
   3  10  -4    0.22    0.37
   3  10  -4   -0.07    0.28
  -3 -10   4    0.17    0.33
  -3 -10   4    0.44    0.29
   2  10  -4   -0.07    0.33
   2  10  -4    0.22    0.28
  -2 -10   4   -0.05    0.16
  -2 -10   4    0.03    0.25
  -2 -10   4    0.08    0.26
   1  10  -4    7.88    0.47
   1  10  -4    7.40    0.50
  -1 -10   4    7.79    0.48
  -1 -10   4    6.48    0.33
  -1 -10   4    7.44    0.40
   0  10  -4    5.47    0.39
   0  10  -4    6.17    0.39
   0 -10   4    5.60    0.33
   0 -10   4    5.54    0.38
   0 -10   4    6.15    0.33
  -1  10  -4   34.36    1.09
  -1  10  -4   34.22    1.00
  -1  10  -4   34.23    1.06
   1 -10   4   32.87    0.98
   1 -10   4   33.40    0.93
   1 -10   4   33.51    0.92
  -2  10  -4    6.26    0.38
  -2  10  -4    6.16    0.38
   2 -10   4    6.32    0.34
   2 -10   4    6.37    0.36
   2 -10   4    6.36    0.29
  -3  10  -4    0.10    0.18
  -3  10  -4    0.21    0.20
  -3  10  -4    0.16    0.21
   3 -10   4    0.14    0.19
   3 -10   4   -0.21    0.19
   3 -10   4    0.01    0.13
  -4  10  -4   12.47    0.55
  -4  10  -4   12.02    0.49
  -4  10  -4   12.04    0.48
   4 -10   4   12.15    0.49
   4 -10   4   12.54    0.50
  -5  10  -4    4.42    0.34
  -5  10  -4    5.05    0.32
  -5  10  -4    4.17    0.30
   5 -10   4    4.46    0.30
   5 -10   4    4.27    0.36
   5 -10   4    3.89    0.29
  -6  10  -4    3.83    0.33
  -6  10  -4    4.92    0.33
  -6  10  -4    4.83    0.31
   6 -10   4    5.05    0.34
   6 -10   4    4.31    0.37
  -7  10  -4    5.66    0.40
  -7  10  -4    7.07    0.48
  -7  10  -4    6.34    0.45
   7 -10   4    6.20    0.41
   7 -10   4    6.59    0.47
  -8  10  -4    0.08    0.28
  -8  10  -4    0.17    0.27
  -8  10  -4    0.62    0.24
   8 -10   4    0.08    0.34
   8 -10   4   -0.25    0.27
  -9  10  -4    0.26    0.31
  -9  10  -4    0.40    0.31
   9 -10   4    0.08    0.27
   9 -10   4    0.94    0.34
 -10  10  -4    0.00    0.32
 -10  10  -4    0.30    0.38
  10 -10   4    0.69    0.32
  10 -10   4   -0.16    0.39
  11 -10   4   -0.29    0.34
   5   9  -4    0.08    0.33
  -5  -9   4    0.16    0.33
   4   9  -4    0.73    0.36
   4   9  -4    0.41    0.26
  -4  -9   4    0.88    0.30
   3   9  -4    2.13    0.33
   3   9  -4    2.43    0.27
  -3  -9   4    2.87    0.30
  -3  -9   4    2.24    0.31
   2   9  -4    1.54    0.25
   2   9  -4    1.84    0.30
  -2  -9   4    1.87    0.17
  -2  -9   4    2.11    0.30
  -2  -9   4    2.37    0.26
   1   9  -4    3.66    0.29
   1   9  -4    3.60    0.35
  -1  -9   4    3.88    0.30
  -1  -9   4    3.59    0.24
  -1  -9   4    3.65    0.26
   0   9  -4    0.20    0.18
   0   9  -4    0.26    0.23
   0   9  -4    0.36    0.26
   0  -9   4    0.14    0.16
   0  -9   4    0.01    0.14
   0  -9   4    0.60    0.23
  -1   9  -4    0.23    0.22
  -1   9  -4   -0.08    0.17
   1  -9   4    0.13    0.14
   1  -9   4   -0.08    0.15
   1  -9   4    0.30    0.19
  -2   9  -4   13.52    0.54
  -2   9  -4   12.92    0.45
  -2   9  -4   13.83    0.49
   2  -9   4   13.34    0.46
   2  -9   4   12.56    0.49
   2  -9   4   12.76    0.40
  -3   9  -4    0.37    0.17
  -3   9  -4    0.27    0.17
  -3   9  -4    0.44    0.20
   3  -9   4    0.30    0.20
   3  -9   4    0.45    0.19
   3  -9   4    0.33    0.11
  -4   9  -4   30.93    0.86
  -4   9  -4   28.76    0.99
  -4   9  -4   30.38    0.86
   4  -9   4   31.03    0.87
   4  -9   4   29.17    0.87
   4  -9   4   29.56    0.82
  -5   9  -4   24.95    0.76
  -5   9  -4   24.87    0.88
  -5   9  -4   24.81    0.75
   5  -9   4   24.36    0.85
   5  -9   4   24.78    0.73
   5  -9   4   23.93    0.74
  -6   9  -4    5.58    0.35
  -6   9  -4    5.25    0.41
  -6   9  -4    5.39    0.33
   6  -9   4    6.24    0.43
   6  -9   4    5.58    0.39
  -7   9  -4    1.16    0.21
  -7   9  -4    1.88    0.29
  -7   9  -4    1.56    0.25
   7  -9   4    1.56    0.33
   7  -9   4    1.40    0.25
  -8   9  -4    0.68    0.21
  -8   9  -4   -0.13    0.20
  -8   9  -4    0.21    0.27
  -8   9  -4    0.01    0.26
   8  -9   4    0.62    0.30
   8  -9   4    0.18    0.27
  -9   9  -4    2.32    0.38
  -9   9  -4    1.66    0.32
   9  -9   4    1.73    0.32
   9  -9   4    2.11    0.40
 -10   9  -4    0.08    0.37
 -10   9  -4    0.04    0.29
  10  -9   4   -0.25    0.38
  10  -9   4   -0.22    0.29
 -11   9  -4    0.51    0.36
 -11   9  -4    0.43    0.41
  11  -9   4    0.78    0.31
  11  -9   4    0.76    0.44
   6   8  -4    2.50    0.46
   6   8  -4    3.03    0.38
  -6  -8   4    2.11    0.34
   5   8  -4    0.14    0.33
   5   8  -4    0.39    0.24
  -5  -8   4    0.48    0.30
   4   8  -4    2.15    0.35
   4   8  -4    1.68    0.26
  -4  -8   4    2.11    0.31
  -4  -8   4    2.39    0.30
   3   8  -4    1.65    0.28
   3   8  -4    1.11    0.22
  -3  -8   4    1.37    0.26
  -3  -8   4    1.53    0.14
  -3  -8   4    1.49    0.25
   2   8  -4    1.15    0.21
   2   8  -4    1.38    0.28
   2   8  -4    1.00    0.21
  -2  -8   4    1.32    0.13
  -2  -8   4    0.94    0.21
  -2  -8   4    1.05    0.23
   1   8  -4    0.53    0.24
   1   8  -4    0.41    0.18
   1   8  -4    0.46    0.19
  -1  -8   4    0.49    0.22
  -1  -8   4    0.40    0.17
  -1  -8   4    0.41    0.12
   0   8  -4    5.94    0.33
   0   8  -4    6.60    0.36
   0  -8   4    5.67    0.27
   0  -8   4    6.00    0.27
   0  -8   4    5.85    0.32
  -1   8  -4   16.41    0.60
  -1   8  -4   15.46    0.53
  -1   8  -4   15.82    0.49
   1  -8   4   16.05    0.50
   1  -8   4   17.00    0.47
   1  -8   4   16.22    0.55
  -2   8  -4   18.23    0.65
  -2   8  -4   17.88    0.54
  -2   8  -4   17.57    0.58
   2  -8   4   17.47    0.49
   2  -8   4   18.03    0.55
   2  -8   4   18.26    0.58
  -3   8  -4    3.55    0.27
  -3   8  -4    3.11    0.21
  -3   8  -4    3.00    0.23
   3  -8   4    3.21    0.23
   3  -8   4    3.08    0.15
   3  -8   4    3.01    0.22
   3  -8   4    3.23    0.17
  -4   8  -4    5.22    0.29
  -4   8  -4    4.30    0.33
  -4   8  -4    5.30    0.28
   4  -8   4    5.32    0.17
   4  -8   4    5.39    0.23
   4  -8   4    5.23    0.32
   4  -8   4    5.04    0.35
  -5   8  -4    5.76    0.38
  -5   8  -4    5.97    0.30
  -5   8  -4    5.77    0.31
   5  -8   4    6.03    0.36
   5  -8   4    5.12    0.26
   5  -8   4    6.06    0.39
  -6   8  -4    0.36    0.22
  -6   8  -4    0.30    0.21
  -6   8  -4    0.35    0.17
   6  -8   4    0.70    0.24
   6  -8   4    0.46    0.14
   6  -8   4   -0.04    0.20
  -7   8  -4    7.03    0.34
  -7   8  -4    7.08    0.39
  -7   8  -4    7.27    0.47
  -7   8  -4    7.04    0.33
   7  -8   4    7.00    0.43
   7  -8   4    6.97    0.32
   7  -8   4    6.88    0.47
  -8   8  -4    3.97    0.25
  -8   8  -4    3.84    0.39
  -8   8  -4    2.85    0.31
  -8   8  -4    3.69    0.27
   8  -8   4    3.46    0.33
   8  -8   4    3.74    0.26
   8  -8   4    3.10    0.36
  -9   8  -4    3.44    0.41
  -9   8  -4    2.60    0.31
   9  -8   4    3.48    0.43
   9  -8   4    3.01    0.33
 -10   8  -4    0.18    0.38
 -10   8  -4   -0.18    0.31
  10  -8   4   -0.28    0.37
  10  -8   4   -0.15    0.28
 -11   8  -4    0.14    0.35
 -11   8  -4   -0.27    0.35
  11  -8   4   -0.44    0.37
   7   7  -4    0.21    0.37
   7   7  -4    0.52    0.34
  -7  -7   4    0.74    0.35
   6   7  -4    0.04    0.27
   6   7  -4   -0.04    0.32
  -6  -7   4    0.32    0.30
   5   7  -4   -0.28    0.21
   5   7  -4    0.19    0.29
  -5  -7   4   -0.10    0.23
   4   7  -4    1.28    0.23
   4   7  -4    1.58    0.28
   4   7  -4    1.16    0.26
  -4  -7   4    1.07    0.25
  -4  -7   4    1.48    0.26
   3   7  -4    4.36    0.33
   3   7  -4    4.31    0.31
   3   7  -4    4.59    0.30
  -3  -7   4    4.83    0.33
  -3  -7   4    4.60    0.29
  -3  -7   4    4.45    0.20
   2   7  -4   44.16    1.20
   2   7  -4   45.22    1.29
   2   7  -4   45.48    1.41
  -2  -7   4   46.08    1.18
  -2  -7   4   44.92    1.22
  -2  -7   4   43.98    1.14
   1   7  -4   25.34    0.75
   1   7  -4   26.07    0.86
  -1  -7   4   25.09    0.68
  -1  -7   4   26.79    0.69
  -1  -7   4   24.74    0.75
  -1  -7   4   26.46    0.71
   0   7  -4    0.00    0.10
   0   7  -4    0.02    0.15
   0   7  -4    0.19    0.16
   0  -7   4    0.06    0.15
   0  -7   4    0.19    0.10
   0  -7   4    0.14    0.11
   0  -7   4    0.32    0.12
  -1   7  -4    6.66    0.31
  -1   7  -4    6.78    0.35
  -1   7  -4    6.31    0.26
  -1   7  -4    7.06    0.24
   1  -7   4    6.96    0.28
   1  -7   4    6.93    0.26
   1  -7   4    6.53    0.30
   1  -7   4    6.51    0.23
  -2   7  -4    5.52    0.26
  -2   7  -4    6.33    0.20
  -2   7  -4    5.39    0.28
  -2   7  -4    6.05    0.32
   2  -7   4    5.46    0.28
   2  -7   4    5.20    0.19
   2  -7   4    5.53    0.27
  -3   7  -4    2.82    0.19
  -3   7  -4    2.70    0.23
  -3   7  -4    3.28    0.21
  -3   7  -4    3.50    0.14
   3  -7   4    3.74    0.27
   3  -7   4    3.08    0.21
   3  -7   4    3.07    0.12
   3  -7   4    3.62    0.15
  -4   7  -4    7.48    0.38
  -4   7  -4    7.43    0.33
  -4   7  -4    7.08    0.32
   4  -7   4    6.52    0.25
   4  -7   4    6.94    0.37
   4  -7   4    6.89    0.33
  -5   7  -4   31.44    1.06
  -5   7  -4   33.46    0.92
  -5   7  -4   32.30    0.88
   5  -7   4   32.76    0.92
   5  -7   4   33.70    1.05
   5  -7   4   31.61    0.88
  -6   7  -4    6.64    0.30
  -6   7  -4    7.04    0.42
  -6   7  -4    6.38    0.38
   6  -7   4    7.01    0.43
   6  -7   4    7.17    0.29
   6  -7   4    6.42    0.35
  -7   7  -4    1.84    0.20
  -7   7  -4    2.02    0.18
  -7   7  -4    2.34    0.29
  -7   7  -4    1.75    0.23
   7  -7   4    2.16    0.19
   7  -7   4    1.77    0.23
   7  -7   4    2.03    0.29
  -8   7  -4    0.61    0.25
  -8   7  -4    0.17    0.29
  -8   7  -4    0.02    0.18
   8  -7   4   -0.09    0.21
   8  -7   4   -0.10    0.18
   8  -7   4   -0.25    0.27
  -9   7  -4    1.42    0.32
  -9   7  -4    1.70    0.31
   9  -7   4    1.47    0.27
   9  -7   4    1.08    0.37
   9  -7   4    1.16    0.24
 -10   7  -4    0.84    0.32
 -10   7  -4    0.61    0.38
  10  -7   4    0.64    0.29
  10  -7   4    0.41    0.39
 -11   7  -4    0.52    0.33
  11  -7   4    0.05    0.39
   8   6  -4    0.84    0.40
   8   6  -4    0.82    0.34
  -8  -6   4    1.23    0.34
   7   6  -4    0.17    0.26
   7   6  -4    0.14    0.33
  -7  -6   4    0.18    0.32
   6   6  -4    2.54    0.32
   6   6  -4    2.53    0.25
   6   6  -4    2.16    0.35
  -6  -6   4    2.55    0.30
   5   6  -4    2.44    0.28
   5   6  -4    2.92    0.25
   5   6  -4    2.69    0.28
  -5  -6   4    2.57    0.26
   4   6  -4    5.15    0.37
   4   6  -4    4.98    0.34
   4   6  -4    4.78    0.32
  -4  -6   4    5.23    0.31
  -4  -6   4    5.15    0.34
   3   6  -4    1.73    0.24
   3   6  -4    1.69    0.19
   3   6  -4    1.98    0.23
  -3  -6   4    2.11    0.19
  -3  -6   4    2.15    0.24
  -3  -6   4    2.04    0.12
  -3  -6   4    1.91    0.12
   2   6  -4    5.32    0.28
   2   6  -4    4.73    0.32
  -2  -6   4    4.93    0.28
  -2  -6   4    5.06    0.19
  -2  -6   4    5.49    0.26
   1   6  -4    0.64    0.16
   1   6  -4    0.55    0.08
   1   6  -4    0.71    0.16
  -1  -6   4    0.39    0.11
  -1  -6   4    0.52    0.09
  -1  -6   4    0.29    0.15
  -1  -6   4    0.64    0.09
   0   6  -4    8.27    0.38
   0   6  -4    7.86    0.27
   0   6  -4    8.66    0.32
   0   6  -4    8.68    0.28
   0  -6   4    8.17    0.28
   0  -6   4    8.01    0.27
   0  -6   4    7.83    0.27
   0  -6   4    7.85    0.33
  -1   6  -4   41.01    1.26
  -1   6  -4   40.72    1.05
  -1   6  -4   41.84    1.05
  -1   6  -4   39.80    1.06
   1  -6   4   40.43    1.00
   1  -6   4   38.94    1.07
   1  -6   4   41.27    1.05
   1  -6   4   40.47    1.04
  -2   6  -4   43.33    1.08
  -2   6  -4   42.06    1.10
  -2   6  -4   41.55    1.10
  -2   6  -4   42.40    1.31
   2  -6   4   42.92    1.23
   2  -6   4   41.83    1.10
   2  -6   4   41.74    1.03
  -3   6  -4   14.78    0.55
  -3   6  -4   14.59    0.46
  -3   6  -4   13.91    0.44
   3  -6   4   15.43    0.52
   3  -6   4   14.49    0.40
   3  -6   4   14.31    0.45
  -4   6  -4    4.50    0.24
  -4   6  -4    4.06    0.16
  -4   6  -4    4.11    0.24
  -4   6  -4    4.38    0.31
   4  -6   4    6.09    0.32
   4  -6   4    4.29    0.27
   4  -6   4    4.11    0.18
  -5   6  -4   15.00    0.49
  -5   6  -4   13.14    0.56
  -5   6  -4   14.13    0.44
   5  -6   4   14.08    0.56
   5  -6   4   14.48    0.36
   5  -6   4   14.68    0.48
   5  -6   4   14.07    0.43
  -6   6  -4    0.34    0.13
  -6   6  -4    0.25    0.13
  -6   6  -4    0.12    0.17
  -6   6  -4    0.34    0.23
   6  -6   4    0.25    0.21
   6  -6   4    0.24    0.19
   6  -6   4    0.12    0.13
  -7   6  -4    1.16    0.14
  -7   6  -4    1.18    0.24
  -7   6  -4    1.08    0.17
  -7   6  -4    0.76    0.24
   7  -6   4    0.80    0.20
   7  -6   4    1.19    0.18
   7  -6   4    1.10    0.27
  -8   6  -4    1.82    0.27
  -8   6  -4    1.76    0.23
  -8   6  -4    2.16    0.33
   8  -6   4    1.63    0.27
   8  -6   4    2.06    0.32
   8  -6   4    1.82    0.23
  -9   6  -4    2.29    0.29
  -9   6  -4    2.22    0.31
  -9   6  -4    2.67    0.38
   9  -6   4    2.52    0.29
   9  -6   4    1.53    0.35
   9  -6   4    2.12    0.29
 -10   6  -4    1.54    0.40
 -10   6  -4    1.69    0.33
  10  -6   4    1.14    0.37
  10  -6   4    1.42    0.31
 -11   6  -4   -0.07    0.33
  11  -6   4   -0.25    0.41
   9   5  -4    1.22    0.42
   8   5  -4    2.21    0.33
   8   5  -4    1.40    0.43
  -8  -5   4    1.85    0.32
   7   5  -4    6.16    0.46
   7   5  -4    7.34    0.54
  -7  -5   4    7.21    0.44
   6   5  -4   40.90    1.32
   6   5  -4   41.77    1.21
   6   5  -4   40.78    1.09
   6   5  -4   37.20    1.30
  -6  -5   4   41.16    1.13
   5   5  -4    0.30    0.20
   5   5  -4    0.47    0.18
   5   5  -4    0.43    0.21
  -5  -5   4    0.92    0.25
  -5  -5   4    0.86    0.22
   4   5  -4    3.33    0.26
   4   5  -4    3.13    0.22
   4   5  -4    3.23    0.26
  -4  -5   4    2.90    0.22
  -4  -5   4    3.53    0.25
   3   5  -4    5.98    0.30
   3   5  -4    6.19    0.35
  -3  -5   4    6.47    0.18
  -3  -5   4    6.40    0.29
  -3  -5   4    6.15    0.18
  -3  -5   4    5.83    0.30
   2   5  -4   26.92    0.87
   2   5  -4   26.54    0.74
   2   5  -4   25.64    0.66
  -2  -5   4   26.73    0.67
  -2  -5   4   26.23    0.67
  -2  -5   4   26.30    0.74
  -2  -5   4   26.07    0.71
  -2  -5   4   26.18    0.70
   1   5  -4   98.91    2.83
   1   5  -4   97.19    2.38
   1   5  -4   97.03    2.39
  -1  -5   4   96.24    2.48
  -1  -5   4   98.02    2.38
  -1  -5   4   96.67    2.38
  -1  -5   4   96.36    2.36
  -1  -5   4   94.64    2.52
  -1  -5   4   94.41    2.42
   0   5  -4   62.61    1.55
   0   5  -4   62.83    1.59
   0   5  -4   62.24    1.85
   0   5  -4   61.26    1.56
   0  -5   4   62.65    1.55
   0  -5   4   60.71    1.51
   0  -5   4   61.64    1.58
   0  -5   4   61.19    1.61
   0  -5   4   62.02    1.55
  -1   5  -4  210.48    5.26
  -1   5  -4  212.33    5.97
  -1   5  -4  211.72    5.11
  -1   5  -4  198.71    5.04
   1  -5   4  209.48    5.11
   1  -5   4  206.74    5.11
   1  -5   4  208.72    4.99
  -2   5  -4    0.42    0.14
  -2   5  -4    0.43    0.11
  -2   5  -4    0.45    0.11
   2  -5   4    0.43    0.12
   2  -5   4    0.23    0.09
  -3   5  -4   33.02    0.87
  -3   5  -4   33.31    0.85
  -3   5  -4   32.02    0.85
  -3   5  -4   32.70    1.03
   3  -5   4   31.65    0.87
   3  -5   4   32.19    0.97
   3  -5   4   33.18    0.85
  -4   5  -4   38.29    1.04
  -4   5  -4   38.20    1.22
  -4   5  -4   38.49    1.00
   4  -5   4   40.40    1.17
   4  -5   4   39.20    1.02
   4  -5   4   38.96    1.04
  -5   5  -4   75.05    2.03
  -5   5  -4   74.96    1.92
  -5   5  -4   77.67    2.24
  -5   5  -4   75.23    1.84
   5  -5   4   73.62    1.94
   5  -5   4   73.26    1.91
   5  -5   4   73.45    2.13
  -6   5  -4   19.47    0.73
  -6   5  -4   18.56    0.59
  -6   5  -4   18.62    0.51
  -6   5  -4   18.71    0.59
   6  -5   4   19.09    0.61
   6  -5   4   18.67    0.70
   6  -5   4   18.16    0.57
  -7   5  -4    4.91    0.37
  -7   5  -4    4.66    0.30
  -7   5  -4    4.64    0.32
   7  -5   4    5.22    0.31
   7  -5   4    4.29    0.30
   7  -5   4    4.61    0.31
   7  -5   4    4.08    0.35
  -8   5  -4    0.75    0.20
  -8   5  -4    0.60    0.23
  -8   5  -4    0.62    0.29
   8  -5   4    0.66    0.22
   8  -5   4    0.79    0.21
   8  -5   4    0.77    0.33
   8  -5   4    0.87    0.24
  -9   5  -4    0.35    0.32
  -9   5  -4    0.64    0.23
  -9   5  -4    0.06    0.27
   9  -5   4    0.11    0.31
   9  -5   4    0.43    0.25
   9  -5   4    0.62    0.26
 -10   5  -4    0.91    0.31
  10  -5   4    1.19    0.37
  10  -5   4    0.86    0.31
  11  -5   4    0.96    0.36
   9   4  -4    0.10    0.32
   9   4  -4   -0.54    0.34
  -9  -4   4    0.05    0.34
   8   4  -4    0.41    0.25
   8   4  -4   -0.01    0.31
  -8  -4   4   -0.16    0.25
   7   4  -4    1.15    0.24
   7   4  -4    0.94    0.19
   7   4  -4    0.63    0.29
  -7  -4   4    0.57    0.23
   6   4  -4    5.51    0.41
   6   4  -4    4.74    0.32
   6   4  -4    4.89    0.29
  -6  -4   4    5.43    0.34
  -6  -4   4    5.28    0.40
   5   4  -4   12.58    0.48
   5   4  -4   12.68    0.43
   5   4  -4   12.91    0.56
  -5  -4   4   12.32    0.47
  -5  -4   4   12.28    0.44
  -5  -4   4   12.96    0.53
   4   4  -4   16.85    0.55
   4   4  -4   16.29    0.48
   4   4  -4   16.62    0.51
   4   4  -4   16.37    0.61
  -4  -4   4   16.65    0.50
  -4  -4   4   16.86    0.53
  -4  -4   4   16.47    0.53
  -4  -4   4   16.75    0.59
   3   4  -4   52.81    1.55
   3   4  -4   50.65    1.31
  -3  -4   4   51.16    1.33
  -3  -4   4   51.07    1.35
  -3  -4   4   50.01    1.36
  -3  -4   4   50.18    1.29
   2   4  -4    9.23    0.25
   2   4  -4    9.53    0.25
   2   4  -4    9.41    0.40
   2   4  -4    9.48    0.34
  -2  -4   4    9.43    0.30
  -2  -4   4    9.46    0.33
  -2  -4   4    9.47    0.28
  -2  -4   4    9.43    0.25
  -2  -4   4    9.00    0.25
  -2  -4   4    9.09    0.32
   1   4  -4    0.40    0.11
   1   4  -4    0.49    0.06
   1   4  -4    0.41    0.14
  -1  -4   4    0.49    0.12
  -1  -4   4    0.52    0.12
  -1  -4   4    0.71    0.07
  -1  -4   4    0.67    0.07
  -1  -4   4    0.53    0.08
  -1  -4   4    0.61    0.08
   0   4  -4   41.70    0.99
   0   4  -4   39.29    1.11
   0   4  -4   41.33    1.03
   0   4  -4   39.00    1.23
   0   4  -4   39.44    1.03
   0   4  -4   41.10    1.02
   0  -4   4   39.81    1.04
   0  -4   4   40.00    1.02
   0  -4   4   40.02    1.06
   0  -4   4   41.54    1.02
   0  -4   4   40.07    0.99
  -1   4  -4   16.15    0.47
  -1   4  -4   16.50    0.46
  -1   4  -4   16.39    0.58
   1  -4   4   16.56    0.46
   1  -4   4   17.18    0.46
   1  -4   4   16.53    0.47
   1  -4   4   17.45    0.52
  -2   4  -4   80.06    2.32
  -2   4  -4   77.37    1.97
  -2   4  -4   76.28    1.94
  -2   4  -4   81.14    2.00
   2  -4   4   80.05    2.00
   2  -4   4   77.04    2.18
   2  -4   4   80.33    1.98
   2  -4   4   78.99    2.00
  -3   4  -4   26.80    0.75
  -3   4  -4   28.29    0.89
  -3   4  -4   27.01    0.76
  -3   4  -4   27.88    0.73
   3  -4   4   28.08    0.72
   3  -4   4   27.76    0.76
   3  -4   4   28.49    0.74
   3  -4   4   28.12    0.84
  -4   4  -4   43.68    1.33
  -4   4  -4   42.93    1.13
  -4   4  -4   42.95    1.08
  -4   4  -4   43.53    1.18
   4  -4   4   43.67    1.19
   4  -4   4   42.33    1.14
   4  -4   4   43.53    1.28
   4  -4   4   41.66    1.13
  -5   4  -4    2.52    0.23
  -5   4  -4    1.75    0.18
  -5   4  -4    2.21    0.14
  -5   4  -4    2.44    0.18
  -5   4  -4    2.37    0.14
   5  -4   4    2.59    0.17
   5  -4   4    2.71    0.21
   5  -4   4    2.61    0.25
   5  -4   4    2.49    0.20
  -6   4  -4    0.02    0.13
  -6   4  -4    0.16    0.11
  -6   4  -4    0.02    0.08
  -6   4  -4    0.21    0.19
  -6   4  -4    0.08    0.18
   6  -4   4    0.01    0.15
   6  -4   4    0.08    0.21
   6  -4   4    0.06    0.16
   6  -4   4    0.14    0.17
  -7   4  -4   16.75    0.59
  -7   4  -4   18.48    0.60
  -7   4  -4   18.50    0.73
  -7   4  -4   17.40    0.52
   7  -4   4   17.93    0.63
   7  -4   4   17.59    0.60
   7  -4   4   17.56    0.60
   7  -4   4   16.62    0.70
  -8   4  -4    6.20    0.37
  -8   4  -4    5.87    0.32
  -8   4  -4    6.06    0.42
  -8   4  -4    5.85    0.43
   8  -4   4    6.36    0.39
   8  -4   4    5.83    0.40
   8  -4   4    6.77    0.48
   8  -4   4    5.85    0.40
  -9   4  -4    1.54    0.27
  -9   4  -4    1.94    0.31
  -9   4  -4    1.46    0.31
   9  -4   4    1.34    0.35
   9  -4   4    1.44    0.27
   9  -4   4    1.22    0.30
 -10   4  -4    0.25    0.29
  10  -4   4    0.89    0.34
  10  -4   4    0.68    0.38
  11  -4   4    2.81    0.39
  10   3  -4    3.06    0.46
  10   3  -4    3.26    0.40
 -10  -3   4    3.74    0.45
 -10  -3   4    3.41    0.38
   9   3  -4    0.42    0.29
   9   3  -4    0.18    0.33
  -9  -3   4    1.30    0.29
  -9  -3   4    0.28    0.32
   8   3  -4    4.28    0.30
   8   3  -4    4.34    0.36
   8   3  -4    4.08    0.43
  -8  -3   4    4.18    0.38
  -8  -3   4    3.83    0.33
   7   3  -4    8.43    0.55
   7   3  -4    9.70    0.38
   7   3  -4    9.13    0.41
  -7  -3   4   10.23    0.55
  -7  -3   4    8.65    0.45
   6   3  -4   36.44    1.19
   6   3  -4   37.71    1.00
   6   3  -4   38.23    1.08
  -6  -3   4   37.63    1.06
  -6  -3   4   39.57    1.04
  -6  -3   4   37.15    1.17
   5   3  -4    0.85    0.19
   5   3  -4    0.60    0.14
   5   3  -4    0.91    0.16
  -5  -3   4    0.90    0.17
  -5  -3   4    0.86    0.19
  -5  -3   4    1.06    0.20
  -5  -3   4    0.73    0.16
  -4  -3   4    0.19    0.13
  -4  -3   4    0.30    0.15
  -4  -3   4    0.55    0.14
  -4  -3   4    0.39    0.14
   3   3  -4   25.35    0.82
   3   3  -4   25.18    0.70
  -3  -3   4   24.90    0.70
  -3  -3   4   26.11    0.72
  -3  -3   4   25.71    0.68
  -3  -3   4   25.64    0.70
  -3  -3   4   25.83    0.78
   2   3  -4   27.93    0.69
   2   3  -4   27.68    0.87
   2   3  -4   28.81    0.69
  -2  -3   4   26.95    0.75
  -2  -3   4   27.55    0.69
  -2  -3   4   27.90    0.80
  -2  -3   4   27.00    0.76
  -2  -3   4   27.63    0.71
  -2  -3   4   27.72    0.74
  -2  -3   4   27.36    0.69
   1   3  -4   49.09    1.22
   1   3  -4   50.49    1.48
   1   3  -4   49.37    1.21
   1   3  -4   50.45    1.26
   1   3  -4   48.25    1.34
   1   3  -4   49.32    1.35
  -1  -3   4   47.70    1.28
  -1  -3   4   47.86    1.25
  -1  -3   4   50.14    1.32
  -1  -3   4   49.83    1.22
  -1  -3   4   49.43    1.21
  -1  -3   4   48.01    1.22
   0   3  -4  159.76    3.81
   0   3  -4  152.93    4.47
   0   3  -4  155.22    3.93
   0   3  -4  158.26    3.73
   0   3  -4  156.89    4.18
   0   3  -4  156.02    4.13
   0  -3   4  153.13    3.91
   0  -3   4  151.38    3.81
   0  -3   4  156.57    3.81
   0  -3   4  155.36    4.19
  -1   3  -4  187.43    5.63
  -1   3  -4  197.71    4.71
  -1   3  -4  193.81    4.83
  -1   3  -4  204.26    4.93
  -1   3  -4  200.74    5.31
   1  -3   4  198.65    4.83
   1  -3   4  195.63    5.30
   1  -3   4  192.98    4.83
   1  -3   4  201.23    4.93
  -2   3  -4    0.08    0.11
  -2   3  -4   -0.06    0.08
  -2   3  -4    0.05    0.03
  -2   3  -4    0.09    0.04
  -2   3  -4    0.06    0.10
   2  -3   4    0.07    0.10
   2  -3   4   -0.13    0.10
   2  -3   4    0.38    0.10
   2  -3   4   -0.03    0.05
  -3   3  -4    0.14    0.07
  -3   3  -4    0.07    0.05
  -3   3  -4   -0.02    0.11
  -3   3  -4    0.10    0.06
  -3   3  -4    0.17    0.12
   3  -3   4    0.04    0.05
   3  -3   4    0.19    0.11
   3  -3   4   -0.06    0.12
   3  -3   4   -0.19    0.11
  -4   3  -4   14.76    0.48
  -4   3  -4   16.00    0.42
  -4   3  -4   17.00    0.59
  -4   3  -4   16.16    0.48
  -4   3  -4   16.62    0.43
   4  -3   4   14.85    0.56
   4  -3   4   15.64    0.50
   4  -3   4   15.86    0.53
  -5   3  -4   18.94    0.48
  -5   3  -4   18.42    0.57
  -5   3  -4   18.82    0.67
  -5   3  -4   18.87    0.58
  -5   3  -4   19.43    0.52
   5  -3   4   17.99    0.67
   5  -3   4   19.22    0.58
   5  -3   4   18.91    0.62
  -6   3  -4    5.86    0.25
  -6   3  -4    5.81    0.40
  -6   3  -4    5.94    0.35
  -6   3  -4    6.02    0.29
   6  -3   4    5.64    0.40
   6  -3   4    5.61    0.33
   6  -3   4    5.13    0.35
  -7   3  -4   22.17    0.72
  -7   3  -4   21.87    0.83
  -7   3  -4   21.25    0.64
  -7   3  -4   22.19    0.71
   7  -3   4   21.94    0.73
   7  -3   4   22.52    0.85
   7  -3   4   21.36    0.70
  -8   3  -4    1.12    0.21
  -8   3  -4    1.36    0.27
  -8   3  -4    1.25    0.30
  -8   3  -4    1.20    0.23
   8  -3   4    1.52    0.36
   8  -3   4    1.14    0.24
   8  -3   4    1.40    0.25
  -9   3  -4    0.06    0.25
  -9   3  -4    0.00    0.26
  -9   3  -4    0.25    0.23
   9  -3   4   -0.12    0.27
   9  -3   4    0.00    0.26
   9  -3   4   -0.46    0.31
 -10   3  -4   -0.04    0.31
  10  -3   4   -0.04    0.35
  10  -3   4    0.81    0.40
  11  -3   4    0.52    0.39
  11   2  -4    1.54    0.48
  10   2  -4    0.66    0.39
  10   2  -4    0.98    0.32
 -10  -2   4    0.59    0.33
 -10  -2   4    0.17    0.33
   9   2  -4    7.43    0.54
   9   2  -4    7.29    0.51
  -9  -2   4    6.76    0.44
  -9  -2   4    6.97    0.53
   8   2  -4    1.46    0.33
   8   2  -4    1.01    0.28
   8   2  -4    1.72    0.21
   8   2  -4    1.83    0.19
  -8  -2   4    0.94    0.27
  -8  -2   4    1.47    0.24
  -8  -2   4    1.40    0.09
   7   2  -4    4.61    0.36
   7   2  -4    5.31    0.34
   7   2  -4    5.72    0.31
  -7  -2   4    5.49    0.17
  -7  -2   4    5.40    0.30
  -7  -2   4    5.37    0.32
  -7  -2   4    6.10    0.39
   6   2  -4    1.67    0.20
   6   2  -4    2.35    0.24
   6   2  -4    2.17    0.18
  -6  -2   4    2.16    0.20
  -6  -2   4    2.15    0.19
  -6  -2   4    2.31    0.25
   5   2  -4   78.51    2.06
   5   2  -4   76.38    2.19
   5   2  -4   76.47    2.05
  -5  -2   4   79.42    1.97
  -5  -2   4   77.90    2.17
  -5  -2   4   79.01    1.94
  -5  -2   4   75.96    2.01
   4   2  -4   89.25    2.30
   4   2  -4   90.27    2.45
  -4  -2   4   87.85    2.34
  -4  -2   4   87.70    2.21
  -4  -2   4   87.81    2.17
  -4  -2   4   88.63    2.43
  -4  -2   4   87.03    2.27
   3   2  -4  125.23    3.19
  -3  -2   4  126.53    3.03
  -3  -2   4  123.38    3.08
  -3  -2   4  124.55    3.04
  -3  -2   4  124.91    3.36
  -3  -2   4  124.61    3.27
  -3  -2   4  124.09    3.04
  -3  -2   4  125.10    3.17
   2   2  -4  198.81    4.94
   2   2  -4  201.83    5.79
   2   2  -4  208.30    4.94
   2   2  -4  210.21    5.14
   2   2  -4  206.71    5.39
  -2  -2   4  198.27    5.29
  -2  -2   4  201.99    5.40
  -2  -2   4  202.26    5.10
  -2  -2   4  201.05    4.96
  -2  -2   4  198.21    4.95
   1   2  -4    0.20    0.06
   1   2  -4    0.25    0.05
   1   2  -4    0.16    0.05
   1   2  -4    0.16    0.10
   1   2  -4    0.14    0.05
   1   2  -4    0.16    0.05
   1   2  -4    0.18    0.04
  -1  -2   4    0.26    0.08
  -1  -2   4    0.42    0.06
  -1  -2   4    0.27    0.05
  -1  -2   4    0.21    0.06
  -1  -2   4    0.16    0.07
  -1  -2   4    0.24    0.05
   0   2  -4  403.23    9.64
   0   2  -4  387.37   10.57
   0   2  -4  394.09   10.03
   0   2  -4  387.54   11.21
   0  -2   4  399.03    9.64
   0  -2   4  412.32    9.64
   0  -2   4  387.00   10.01
   0  -2   4  387.06   10.64
   0  -2   4  398.98    9.92
  -1   2  -4   39.34    1.03
  -1   2  -4   41.09    1.12
  -1   2  -4   38.93    1.21
   1  -2   4   40.30    1.09
   1  -2   4   40.06    1.03
   1  -2   4   39.36    1.12
   1  -2   4   39.75    1.03
   1  -2   4   42.08    1.04
  -2   2  -4  133.16    3.48
  -2   2  -4  131.04    3.25
  -2   2  -4  133.63    3.16
  -2   2  -4  129.93    3.78
   2  -2   4  126.95    3.57
   2  -2   4  134.05    3.26
   2  -2   4  130.73    3.43
  -3   2  -4   24.58    0.70
  -3   2  -4   24.38    0.80
  -3   2  -4   25.27    0.64
  -3   2  -4   25.22    0.64
  -3   2  -4   24.97    0.69
   3  -2   4   25.92    0.75
   3  -2   4   24.77    0.70
   3  -2   4   25.30    0.70
   3  -2   4   25.19    0.78
  -4   2  -4   12.28    0.47
  -4   2  -4   12.05    0.40
  -4   2  -4   12.56    0.42
  -4   2  -4   12.34    0.32
  -4   2  -4   12.53    0.37
   4  -2   4   12.47    0.47
   4  -2   4   12.76    0.48
   4  -2   4   12.15    0.42
  -5   2  -4   14.27    0.44
  -5   2  -4   14.60    0.54
  -5   2  -4   13.80    0.48
  -5   2  -4   13.70    0.47
   5  -2   4   14.90    0.39
   5  -2   4   14.67    0.57
   5  -2   4   14.16    0.47
   5  -2   4   14.38    0.54
  -6   2  -4    3.62    0.29
  -6   2  -4    3.59    0.24
  -6   2  -4    3.67    0.23
  -6   2  -4    4.04    0.27
   6  -2   4    3.40    0.29
   6  -2   4    3.73    0.33
   6  -2   4    3.64    0.26
  -7   2  -4   31.01    0.95
  -7   2  -4   30.17    1.05
  -7   2  -4   30.59    0.87
  -7   2  -4   30.82    0.92
   7  -2   4   32.05    0.98
   7  -2   4   29.90    1.06
   7  -2   4   30.83    0.90
  -8   2  -4    8.11    0.43
  -8   2  -4    7.87    0.47
  -8   2  -4    7.97    0.44
   8  -2   4    7.08    0.48
   8  -2   4    7.48    0.56
  -9   2  -4    1.02    0.30
  -9   2  -4    0.09    0.25
   9  -2   4    0.47    0.35
   9  -2   4    0.42    0.29
 -10   2  -4    2.33    0.36
  10  -2   4    2.39    0.50
  11   1  -4    0.04    0.36
  11   1  -4    0.71    0.38
 -11  -1   4    0.48    0.36
  10   1  -4    1.43    0.31
  10   1  -4    0.78    0.33
 -10  -1   4    1.59    0.35
   9   1  -4   -0.25    0.24
   9   1  -4    0.24    0.27
  -9  -1   4    0.27    0.22
  -9  -1   4   -0.40    0.24
  -9  -1   4    0.15    0.11
   8   1  -4   19.64    0.61
   8   1  -4   18.01    0.77
   8   1  -4   19.87    0.68
  -8  -1   4   19.88    0.63
  -8  -1   4   19.47    0.74
  -8  -1   4   19.80    0.53
  -8  -1   4   19.43    0.63
   7   1  -4    1.02    0.20
   7   1  -4    0.96    0.23
   7   1  -4    1.40    0.15
  -7  -1   4    1.22    0.10
  -7  -1   4    1.14    0.09
  -7  -1   4    1.13    0.22
  -7  -1   4    1.08    0.19
  -7  -1   4    1.13    0.19
   6   1  -4   23.29    0.79
   6   1  -4   23.81    0.68
   6   1  -4   23.49    0.71
   6   1  -4   23.82    0.59
  -6  -1   4   24.20    0.68
  -6  -1   4   23.50    0.60
  -6  -1   4   23.91    0.70
  -6  -1   4   23.75    0.77
   5   1  -4    2.52    0.19
   5   1  -4    2.82    0.17
   5   1  -4    2.99    0.20
   5   1  -4    2.98    0.10
  -5  -1   4    2.97    0.11
  -5  -1   4    2.86    0.21
  -5  -1   4    2.84    0.19
  -5  -1   4    2.65    0.19
  -5  -1   4    3.02    0.11
   4   1  -4  147.91    4.10
   4   1  -4  152.03    3.69
   4   1  -4  152.09    3.68
   4   1  -4  154.23    3.87
  -4  -1   4  151.01    3.97
  -4  -1   4  151.12    3.72
  -4  -1   4  152.14    3.69
  -4  -1   4  149.92    3.82
  -4  -1   4  149.76    4.07
   3   1  -4   14.53    0.42
   3   1  -4   14.48    0.38
   3   1  -4   14.66    0.44
   3   1  -4   14.57    0.37
  -3  -1   4   14.51    0.38
  -3  -1   4   14.63    0.45
  -3  -1   4   14.03    0.40
  -3  -1   4   14.72    0.43
  -3  -1   4   13.82    0.43
   2   1  -4   96.20    2.45
   2   1  -4   92.67    2.32
   2   1  -4   95.20    2.73
   2   1  -4   94.77    2.32
   2   1  -4   94.50    2.41
  -2  -1   4   96.95    2.41
  -2  -1   4   94.65    2.53
  -2  -1   4   95.06    2.32
  -2  -1   4   92.75    2.33
  -2  -1   4   92.96    2.49
  -2  -1   4   94.80    2.40
  -2  -1   4   91.72    2.32
   1   1  -4   45.02    1.21
   1   1  -4   45.52    1.15
   1   1  -4   45.73    1.36
   1   1  -4   45.64    1.17
   1   1  -4   46.31    1.23
  -1  -1   4   44.46    1.15
  -1  -1   4   46.93    1.18
  -1  -1   4   45.05    1.21
  -1  -1   4   45.95    1.18
  -1  -1   4   44.90    1.15
  -1  -1   4   45.14    1.23
   0   1  -4  255.87    6.31
   0   1  -4  230.33    5.77
   0   1  -4  232.88    6.71
   0   1  -4  235.23    5.99
   0  -1   4  238.49    5.97
   0  -1   4  225.90    6.31
   0  -1   4  236.23    6.07
   0  -1   4  228.82    5.77
   0  -1   4  237.32    5.77
  -1   1  -4   16.78    0.57
  -1   1  -4   17.94    0.52
  -1   1  -4   17.21    0.49
   1  -1   4   17.35    0.48
   1  -1   4   16.42    0.52
   1  -1   4   16.94    0.52
   1  -1   4   17.56    0.48
  -2   1  -4   17.22    0.59
  -2   1  -4   20.97    0.53
   2  -1   4   17.48    0.52
   2  -1   4   17.38    0.52
   2  -1   4   17.66    0.57
   2  -1   4   17.81    0.56
  -3   1  -4   30.90    0.76
  -3   1  -4   30.14    0.79
  -3   1  -4   30.94    0.84
  -3   1  -4   30.93    0.96
   3  -1   4   29.96    0.90
   3  -1   4   31.24    0.84
   3  -1   4   30.88    0.93
  -4   1  -4    0.21    0.12
  -4   1  -4   -0.03    0.12
  -4   1  -4    0.15    0.14
   4  -1   4    0.07    0.18
   4  -1   4    0.11    0.13
   4  -1   4    0.00    0.18
  -5   1  -4    7.14    0.38
  -5   1  -4    7.14    0.30
  -5   1  -4    6.61    0.35
   5  -1   4    6.99    0.41
   5  -1   4    7.19    0.34
   5  -1   4    7.16    0.41
  -6   1  -4    6.22    0.33
  -6   1  -4    6.60    0.39
  -6   1  -4    6.65    0.38
   6  -1   4    6.45    0.36
   6  -1   4    6.57    0.43
   6  -1   4    6.21    0.45
  -7   1  -4    9.91    0.49
  -7   1  -4    9.49    0.44
   7  -1   4    9.61    0.53
   7  -1   4    9.98    0.57
  -8   1  -4   -0.23    0.26
  -8   1  -4   -0.08    0.24
   8  -1   4    0.07    0.28
   8  -1   4   -0.17    0.31
  -9   1  -4    0.32    0.30
  -9   1  -4    0.49    0.30
   9  -1   4    1.25    0.34
   9  -1   4    1.00    0.40
 -10   1  -4   -0.09    0.32
  12   0  -4    0.74    0.44
  11   0  -4    0.21    0.33
  11   0  -4   -0.29    0.29
 -11   0   4    0.28    0.34
  10   0  -4    2.75    0.33
  10   0  -4    3.02    0.38
 -10   0   4    3.95    0.29
 -10   0   4    3.31    0.38
 -10   0   4    3.23    0.20
   9   0  -4    3.12    0.30
   9   0  -4    2.94    0.36
  -9   0   4    3.12    0.33
  -9   0   4    2.78    0.17
  -9   0   4    2.81    0.25
   8   0  -4    1.03    0.14
   8   0  -4    0.86    0.22
   8   0  -4    0.45    0.21
  -8   0   4    0.80    0.17
  -8   0   4    0.84    0.12
  -8   0   4    0.58    0.25
   7   0  -4    1.60    0.20
   7   0  -4    1.79    0.24
   7   0  -4    2.18    0.14
  -7   0   4    2.13    0.13
  -7   0   4    2.33    0.20
  -7   0   4    2.20    0.24
   6   0  -4   15.45    0.51
   6   0  -4   16.40    0.56
   6   0  -4   15.94    0.46
   6   0  -4   16.43    0.42
  -6   0   4   15.07    0.49
  -6   0   4   15.62    0.55
  -6   0   4   15.82    0.43
   5   0  -4  109.37    2.70
   5   0  -4  112.15    2.85
   5   0  -4  111.80    3.02
  -5   0   4  110.21    3.00
  -5   0   4  110.79    2.92
  -5   0   4  109.61    2.71
  -5   0   4  107.77    2.81
   4   0  -4   35.60    0.95
   4   0  -4   36.77    1.00
   4   0  -4   35.25    0.88
  -4   0   4   35.23    0.94
  -4   0   4   34.50    0.88
  -4   0   4   34.65    0.90
  -4   0   4   34.87    0.88
  -4   0   4   34.70    1.00
  -4   0   4   34.73    0.97
   3   0  -4  127.56    3.04
   3   0  -4  123.56    3.17
   3   0  -4  124.82    3.34
   3   0  -4  123.08    3.05
   3   0  -4  125.44    3.20
  -3   0   4  124.36    3.15
  -3   0   4  120.00    3.04
  -3   0   4  122.78    3.05
  -3   0   4  125.75    3.33
  -3   0   4  124.28    3.27
  -3   0   4  123.49    3.05
   2   0  -4   21.89    0.59
   2   0  -4   21.55    0.56
   2   0  -4   21.07    0.58
  -2   0   4   21.55    0.58
  -2   0   4   21.10    0.55
  -2   0   4   22.38    0.59
  -2   0   4   21.54    0.56
  -2   0   4   20.51    0.61
  -2   0   4   21.20    0.56
   1   0  -4   61.30    1.79
   1   0  -4   62.37    1.59
   1   0  -4   61.67    1.54
  -1   0   4   58.55    1.62
  -1   0   4   61.92    1.54
  -1   0   4   65.23    1.59
  -1   0   4   60.55    1.54
  -1   0   4   59.08    1.65
   0   0  -4    0.69    0.07
   0   0  -4    0.48    0.09
   0   0  -4    0.52    0.09
   0   0  -4    0.89    0.09
   0   0  -4    0.51    0.09
   0   0   4    0.65    0.10
   0   0   4    0.59    0.11
   0   0   4    0.68    0.09
   0   0   4    0.55    0.07
   0   0   4    0.66    0.10
  -1   0  -4    0.94    0.11
  -1   0  -4    1.24    0.09
  -1   0  -4    1.05    0.12
   1   0   4    0.85    0.08
   1   0   4    1.03    0.11
   1   0   4    1.04    0.12
   1   0   4    0.83    0.13
  -2   0  -4   42.62    1.02
  -2   0  -4   39.19    1.08
  -2   0  -4   41.90    1.23
   2   0   4   40.01    1.08
   2   0   4   40.51    1.15
   2   0   4   41.92    1.19
  -3   0  -4  121.48    2.90
  -3   0  -4  120.62    2.94
  -3   0  -4  117.40    3.01
  -3   0  -4  121.57    3.46
   3   0   4  119.43    3.32
   3   0   4  123.82    3.01
   3   0   4  117.62    3.18
  -4   0  -4   10.95    0.43
  -4   0  -4   10.43    0.40
  -4   0  -4   11.19    0.39
   4   0   4   10.68    0.44
   4   0   4   11.33    0.50
   4   0   4   11.10    0.41
  -5   0  -4    6.36    0.36
  -5   0  -4    6.51    0.36
  -5   0  -4    6.81    0.31
   5   0   4    6.71    0.35
   5   0   4    6.82    0.42
   5   0   4    6.45    0.38
  -6   0  -4    0.02    0.20
  -6   0  -4   -0.17    0.20
   6   0   4   -0.18    0.25
   6   0   4    0.06    0.18
   6   0   4   -0.36    0.25
  -7   0  -4    1.84    0.27
  -7   0  -4    2.57    0.29
   7   0   4    2.59    0.34
   7   0   4    2.18    0.36
  -8   0  -4   -0.04    0.25
  -8   0  -4   -0.26    0.26
   8   0   4   -0.08    0.35
   8   0   4    0.00    0.28
  -9   0  -4    0.03    0.31
  -9   0  -4   -0.05    0.31
   9   0   4    0.36    0.35
   9   0   4    0.12    0.38
  12  -1  -4    1.17    0.38
  12  -1  -4    0.90    0.34
 -12   1   4    0.97    0.38
  11  -1  -4    2.01    0.36
  11  -1  -4    1.62    0.35
 -11   1   4    1.81    0.20
 -11   1   4    1.58    0.36
  10  -1  -4    2.46    0.33
  10  -1  -4    2.71    0.31
 -10   1   4    2.51    0.20
 -10   1   4    2.88    0.34
 -10   1   4    2.96    0.25
   9  -1  -4    1.51    0.29
   9  -1  -4    1.54    0.26
  -9   1   4    1.23    0.27
  -9   1   4    1.53    0.16
  -9   1   4    1.65    0.20
   8  -1  -4    5.48    0.34
   8  -1  -4    6.10    0.24
   8  -1  -4    5.75    0.36
  -8   1   4    5.99    0.29
  -8   1   4    6.12    0.26
  -8   1   4    6.49    0.39
   7  -1  -4   15.98    0.54
   7  -1  -4   16.50    0.46
   7  -1  -4   16.55    0.45
   7  -1  -4   16.55    0.59
  -7   1   4   15.64    0.58
  -7   1   4   15.86    0.46
  -7   1   4   16.50    0.46
  -7   1   4   16.06    0.51
   6  -1  -4   44.35    1.15
   6  -1  -4   43.40    1.20
   6  -1  -4   44.91    1.11
   6  -1  -4   44.90    1.27
  -6   1   4   44.03    1.11
  -6   1   4   42.94    1.11
  -6   1   4   42.92    1.22
  -6   1   4   42.19    1.16
  -6   1   4   44.32    1.27
   5  -1  -4   56.95    1.57
   5  -1  -4   56.40    1.41
   5  -1  -4   54.88    1.49
   5  -1  -4   58.16    1.47
  -5   1   4   56.21    1.41
  -5   1   4   57.13    1.54
  -5   1   4   56.35    1.48
  -5   1   4   55.56    1.58
  -5   1   4   56.98    1.41
   4  -1  -4    5.03    0.18
   4  -1  -4    5.55    0.20
   4  -1  -4    5.36    0.17
   4  -1  -4    5.41    0.17
   4  -1  -4    5.49    0.21
  -4   1   4    5.11    0.18
  -4   1   4    4.98    0.24
  -4   1   4    4.77    0.23
  -4   1   4    5.38    0.21
  -4   1   4    4.99    0.19
  -4   1   4    5.17    0.18
  -4   1   4    5.03    0.22
   3  -1  -4   31.70    0.83
   3  -1  -4   32.41    0.88
   3  -1  -4   33.83    0.88
   3  -1  -4   32.44    0.87
  -3   1   4   31.53    0.90
  -3   1   4   33.21    0.87
  -3   1   4   32.33    0.89
  -3   1   4   32.96    0.83
  -3   1   4   32.17    0.81
  -3   1   4   32.13    0.83
   2  -1  -4   75.04    1.93
   2  -1  -4   73.84    1.86
   2  -1  -4   78.61    1.96
  -2   1   4   73.51    1.99
  -2   1   4   79.00    2.00
  -2   1   4   71.56    1.85
  -2   1   4   74.20    1.86
  -2   1   4   69.97    1.96
   1  -1  -4    0.63    0.09
   1  -1  -4    0.84    0.09
   1  -1  -4    0.78    0.10
  -1   1   4    0.76    0.10
  -1   1   4    0.67    0.11
  -1   1   4    0.67    0.09
  -1   1   4    0.85    0.07
   0  -1  -4  110.02    2.69
   0  -1  -4  108.93    2.79
   0  -1  -4  106.76    3.10
   0   1   4  109.18    3.10
   0   1   4  107.83    2.69
   0   1   4  105.04    2.83
   0   1   4  108.73    2.93
  -1  -1  -4    6.88    0.28
  -1  -1  -4    6.82    0.27
  -1  -1  -4    6.96    0.23
   1   1   4    7.38    0.27
   1   1   4    7.05    0.29
   1   1   4    6.11    0.27
   1   1   4    6.70    0.31
  -2  -1  -4   16.86    0.54
  -2  -1  -4   16.83    0.45
  -2  -1  -4   16.10    0.51
   2   1   4   17.13    0.56
   2   1   4   17.02    0.51
   2   1   4   16.50    0.57
  -3  -1  -4   -0.01    0.14
  -3  -1  -4   -0.03    0.07
  -3  -1  -4    0.13    0.11
  -3  -1  -4   -0.08    0.12
   3   1   4    0.05    0.14
   3   1   4    0.20    0.16
   3   1   4    0.02    0.15
  -4  -1  -4    0.98    0.17
  -4  -1  -4    1.01    0.18
  -4  -1  -4    0.78    0.15
   4   1   4    1.13    0.24
   4   1   4    1.14    0.23
   4   1   4    1.02    0.18
  -5  -1  -4    2.75    0.26
  -5  -1  -4    2.71    0.24
   5   1   4    2.67    0.31
   5   1   4    2.29    0.23
   5   1   4    2.25    0.27
  -6  -1  -4    0.62    0.23
  -6  -1  -4    1.11    0.25
   6   1   4    1.17    0.30
   6   1   4    1.39    0.30
  -7  -1  -4    3.33    0.32
  -7  -1  -4    3.25    0.31
   7   1   4    3.21    0.36
   7   1   4    3.63    0.45
  -8  -1  -4   -0.06    0.28
  -8  -1  -4   -0.05    0.32
   8   1   4    0.67    0.39
   8   1   4    0.20    0.36
  -9  -1  -4    0.60    0.37
   9   1   4    0.77    0.39
  12  -2  -4   -0.13    0.37
  12  -2  -4    0.29    0.31
 -12   2   4    0.11    0.21
 -12   2   4    0.48    0.38
  11  -2  -4    5.81    0.42
  11  -2  -4    7.14    0.51
 -11   2   4    7.17    0.53
 -11   2   4    6.79    0.36
  10  -2  -4    0.24    0.24
  10  -2  -4    0.51    0.25
 -10   2   4    0.44    0.17
 -10   2   4    0.50    0.19
 -10   2   4    0.38    0.27
   9  -2  -4    6.72    0.41
   9  -2  -4    6.13    0.43
  -9   2   4    6.31    0.43
  -9   2   4    5.89    0.30
  -9   2   4    5.69    0.30
   8  -2  -4   17.41    0.60
   8  -2  -4   18.36    0.52
   8  -2  -4   18.23    0.65
  -8   2   4   17.88    0.56
  -8   2   4   18.73    0.66
  -8   2   4   17.71    0.53
   7  -2  -4   15.99    0.46
   7  -2  -4   15.76    0.52
   7  -2  -4   16.47    0.55
  -7   2   4   17.23    0.58
  -7   2   4   15.33    0.49
  -7   2   4   15.38    0.46
  -7   2   4   15.23    0.46
   6  -2  -4   17.07    0.46
   6  -2  -4   16.75    0.54
   6  -2  -4   18.22    0.46
   6  -2  -4   17.53    0.49
   6  -2  -4   17.33    0.56
  -6   2   4   18.14    0.53
  -6   2   4   17.95    0.59
  -6   2   4   17.75    0.49
  -6   2   4   17.14    0.56
  -6   2   4   17.20    0.49
   5  -2  -4   11.84    0.41
   5  -2  -4   13.36    0.41
   5  -2  -4   13.00    0.36
   5  -2  -4   13.02    0.35
   5  -2  -4   13.25    0.38
  -5   2   4   12.88    0.44
  -5   2   4   12.95    0.38
  -5   2   4   12.97    0.37
   4  -2  -4  213.62    5.03
   4  -2  -4  203.30    5.27
   4  -2  -4  213.82    5.07
   4  -2  -4  206.98    5.31
   4  -2  -4  206.85    5.54
  -4   2   4  204.24    5.31
  -4   2   4  201.91    5.01
  -4   2   4  209.04    5.07
  -4   2   4  209.15    5.42
  -4   2   4  194.46    5.56
  -4   2   4  211.44    5.07
   3  -2  -4   90.23    2.36
   3  -2  -4  100.74    2.47
   3  -2  -4   91.69    2.45
  -3   2   4   93.12    2.48
  -3   2   4   96.87    2.36
  -3   2   4   93.84    2.34
  -3   2   4   96.72    2.36
  -3   2   4   96.94    2.57
  -3   2   4   95.99    2.53
   2  -2  -4   34.43    0.90
   2  -2  -4   35.64    0.95
  -2   2   4   34.31    0.90
  -2   2   4   35.27    0.96
  -2   2   4   35.77    0.90
  -2   2   4   33.27    0.97
  -2   2   4   35.44    0.96
   1  -2  -4   74.44    2.21
   1  -2  -4   77.54    1.93
   1  -2  -4   78.14    2.01
  -1   2   4   76.21    2.03
  -1   2   4   76.61    1.93
  -1   2   4   76.91    2.06
  -1   2   4   77.26    1.89
   0  -2  -4   82.19    2.05
   0  -2  -4   77.66    2.33
   0  -2  -4   83.29    2.13
   0   2   4   78.78    2.04
   0   2   4   81.63    2.15
   0   2   4   81.56    1.99
   0   2   4   83.01    2.23
  -1  -2  -4    6.17    0.25
  -1  -2  -4    6.61    0.27
   1   2   4    6.17    0.23
   1   2   4    6.98    0.25
   1   2   4    6.66    0.29
   1   2   4    5.73    0.29
   1   2   4    5.84    0.31
  -2  -2  -4    0.44    0.09
  -2  -2  -4    0.37    0.13
   2   2   4    0.85    0.16
   2   2   4    0.34    0.15
   2   2   4    0.28    0.17
   2   2   4    0.50    0.09
   2   2   4    0.42    0.10
  -3  -2  -4    9.54    0.29
  -3  -2  -4    9.40    0.39
  -3  -2  -4    8.65    0.38
  -3  -2  -4    9.92    0.36
   3   2   4    9.60    0.42
   3   2   4    9.33    0.29
   3   2   4    9.23    0.38
   3   2   4    9.62    0.44
  -4  -2  -4   11.75    0.47
  -4  -2  -4   11.15    0.47
   4   2   4   11.80    0.50
   4   2   4   11.25    0.45
   4   2   4   11.81    0.58
  -5  -2  -4    1.05    0.23
  -5  -2  -4    1.21    0.24
   5   2   4    0.55    0.30
   5   2   4    0.82    0.29
  -6  -2  -4    0.94    0.28
  -6  -2  -4    0.58    0.25
   6   2   4    0.61    0.32
   6   2   4    0.23    0.27
  -7  -2  -4    0.94    0.29
  -7  -2  -4    0.65    0.31
   7   2   4    0.27    0.34
   7   2   4    0.19    0.35
  -8  -2  -4   -0.33    0.29
  -8  -2  -4   -0.20    0.35
   8   2   4    0.29    0.38
   8   2   4   -0.82    0.37
  13  -3  -4    2.71    0.48
 -13   3   4    3.47    0.29
  12  -3  -4    0.98    0.37
  12  -3  -4    0.57    0.35
 -12   3   4    0.43    0.38
 -12   3   4    0.66    0.23
  11  -3  -4    2.25    0.35
  11  -3  -4    1.70    0.33
 -11   3   4    2.11    0.35
 -11   3   4    2.33    0.23
  10  -3  -4    5.64    0.39
  10  -3  -4    5.14    0.39
 -10   3   4    5.38    0.40
 -10   3   4    5.41    0.31
 -10   3   4    4.69    0.32
   9  -3  -4    9.43    0.43
   9  -3  -4    9.27    0.47
  -9   3   4    8.83    0.47
  -9   3   4    8.32    0.35
  -9   3   4    8.42    0.36
   8  -3  -4    0.08    0.20
   8  -3  -4    0.03    0.12
   8  -3  -4    0.37    0.18
  -8   3   4   -0.12    0.14
  -8   3   4   -0.02    0.19
  -8   3   4   -0.03    0.13
   7  -3  -4    0.36    0.14
   7  -3  -4    0.67    0.18
   7  -3  -4    0.16    0.11
  -7   3   4    0.52    0.14
  -7   3   4    0.55    0.13
  -7   3   4    0.55    0.18
  -7   3   4    0.48    0.18
   6  -3  -4  102.79    2.53
   6  -3  -4  104.89    2.50
   6  -3  -4   98.47    2.65
   6  -3  -4  103.90    2.78
  -6   3   4   99.00    2.72
  -6   3   4  101.25    2.54
   5  -3  -4   82.72    2.23
   5  -3  -4   87.08    2.34
   5  -3  -4   85.50    2.21
   5  -3  -4   85.80    2.10
   5  -3  -4   86.86    2.14
  -5   3   4   85.60    2.13
  -5   3   4   84.27    2.14
  -5   3   4   86.88    2.30
  -5   3   4   86.72    2.21
   4  -3  -4  113.99    2.90
   4  -3  -4  109.87    2.89
   4  -3  -4  112.19    2.78
   4  -3  -4  114.81    3.03
  -4   3   4  111.66    2.75
  -4   3   4  115.67    3.04
  -4   3   4  109.29    2.91
  -4   3   4  110.90    2.78
  -4   3   4  111.16    2.98
   3  -3  -4  261.64    6.74
   3  -3  -4  267.20    6.49
  -3   3   4  258.24    6.81
  -3   3   4  251.35    6.92
  -3   3   4  266.76    6.50
  -3   3   4  271.81    6.39
  -3   3   4  277.31    7.10
   2  -3  -4    6.43    0.29
   2  -3  -4    6.41    0.25
  -2   3   4    6.40    0.26
  -2   3   4    6.83    0.25
  -2   3   4    6.03    0.18
  -2   3   4    6.38    0.27
  -2   3   4    6.18    0.25
   1  -3  -4   34.28    1.00
   1  -3  -4   33.86    0.95
   1  -3  -4   33.04    0.90
  -1   3   4   33.91    0.95
  -1   3   4   33.48    0.90
  -1   3   4   34.16    0.87
  -1   3   4   33.57    0.94
  -1   3   4   33.77    0.86
   0  -3  -4  148.81    3.71
   0  -3  -4  152.83    3.87
   0  -3  -4  145.97    4.24
   0   3   4  147.64    3.90
   0   3   4  146.87    3.95
   0   3   4  153.02    3.72
   0   3   4  151.25    3.63
  -1  -3  -4   91.27    2.65
  -1  -3  -4   92.20    2.36
   1   3   4   94.66    2.66
   1   3   4   94.53    2.59
   1   3   4   94.98    2.36
   1   3   4   90.24    2.48
   1   3   4   93.05    2.28
  -2  -3  -4   25.75    0.76
  -2  -3  -4   27.38    0.78
   2   3   4   26.63    0.70
   2   3   4   24.97    0.81
   2   3   4   27.85    0.81
   2   3   4   26.76    0.77
   2   3   4   25.65    0.85
  -3  -3  -4   13.39    0.51
  -3  -3  -4   13.58    0.50
   3   3   4   13.44    0.39
   3   3   4   13.19    0.56
   3   3   4   12.78    0.48
   3   3   4   12.95    0.52
  -4  -3  -4    0.09    0.21
  -4  -3  -4    0.10    0.20
   4   3   4    0.01    0.24
   4   3   4   -0.01    0.26
  -5  -3  -4   -0.04    0.22
  -5  -3  -4    0.10    0.26
   5   3   4   -0.10    0.28
   5   3   4   -0.14    0.26
  -6  -3  -4    0.59    0.27
  -6  -3  -4    0.93    0.32
   6   3   4    0.29    0.37
   6   3   4    0.71    0.35
  -7  -3  -4    0.33    0.34
  -7  -3  -4    0.17    0.30
   7   3   4    0.22    0.37
   7   3   4    0.76    0.43
  13  -4  -4    0.69    0.35
 -13   4   4    0.91    0.26
 -13   4   4    1.27    0.39
  12  -4  -4   -0.23    0.32
  12  -4  -4    0.13    0.30
 -12   4   4    0.21    0.33
 -12   4   4    0.22    0.22
  11  -4  -4    0.37    0.26
  11  -4  -4    0.44    0.30
 -11   4   4    0.13    0.29
 -11   4   4    0.30    0.21
  10  -4  -4    4.73    0.35
  10  -4  -4    4.92    0.34
 -10   4   4    5.02    0.31
 -10   4   4    4.78    0.30
 -10   4   4    3.98    0.36
   9  -4  -4   16.73    0.60
   9  -4  -4   15.71    0.51
   9  -4  -4   14.85    0.56
  -9   4   4   14.62    0.50
  -9   4   4   15.06    0.51
  -9   4   4   15.97    0.63
   8  -4  -4   74.09    1.87
   8  -4  -4   74.89    1.97
   8  -4  -4   73.31    2.07
  -8   4   4   72.04    1.87
  -8   4   4   74.96    2.10
  -8   4   4   71.78    1.92
   7  -4  -4    0.97    0.15
   7  -4  -4    1.00    0.16
   7  -4  -4    0.69    0.17
  -7   4   4    0.23    0.13
  -7   4   4    0.88    0.17
  -7   4   4    0.57    0.20
   6  -4  -4   11.14    0.30
   6  -4  -4   11.06    0.38
   6  -4  -4   10.65    0.37
   6  -4  -4   10.59    0.41
  -6   4   4   10.79    0.38
  -6   4   4   11.69    0.43
  -6   4   4   10.76    0.40
   5  -4  -4    8.95    0.27
   5  -4  -4    9.05    0.32
   5  -4  -4    9.13    0.31
   5  -4  -4    8.72    0.34
  -5   4   4    8.58    0.33
  -5   4   4    9.24    0.33
  -5   4   4    8.46    0.35
  -5   4   4    8.72    0.30
   4  -4  -4    0.40    0.11
   4  -4  -4    0.26    0.13
  -4   4   4    0.48    0.13
  -4   4   4    0.34    0.14
  -4   4   4    0.32    0.10
  -4   4   4    0.20    0.12
   3  -4  -4   72.91    1.84
   3  -4  -4   72.96    1.93
  -3   4   4   74.35    1.85
  -3   4   4   72.76    1.97
  -3   4   4   72.15    1.82
  -3   4   4   72.70    1.93
   2  -4  -4   51.13    1.35
   2  -4  -4   53.32    1.43
  -2   4   4   52.16    1.35
  -2   4   4   51.10    1.43
  -2   4   4   52.94    1.30
  -2   4   4   53.39    1.42
  -2   4   4   51.78    1.32
   1  -4  -4  131.32    3.70
   1  -4  -4  132.26    3.39
   1  -4  -4  127.19    3.24
  -1   4   4  128.46    3.41
  -1   4   4  134.03    3.25
  -1   4   4  129.25    3.44
  -1   4   4  128.19    3.17
   0  -4  -4   33.87    0.94
   0   4   4   35.30    0.90
   0   4   4   35.46    1.00
   0   4   4   33.62    0.99
   0   4   4   33.61    0.94
  -1  -4  -4    2.11    0.21
   1   4   4    2.12    0.16
   1   4   4    2.03    0.22
   1   4   4    2.14    0.20
  -2  -4  -4    9.54    0.41
  -2  -4  -4    9.05    0.44
   2   4   4    8.70    0.44
   2   4   4    8.82    0.32
   2   4   4    8.40    0.43
   2   4   4    8.65    0.39
  -3  -4  -4   12.00    0.54
  -3  -4  -4   13.74    0.52
   3   4   4   13.44    0.50
   3   4   4   12.84    0.55
   3   4   4   12.88    0.62
  -4  -4  -4   11.63    0.53
  -4  -4  -4   11.96    0.53
   4   4   4   12.33    0.62
   4   4   4   11.84    0.56
  -5  -4  -4    6.76    0.47
  -5  -4  -4    7.23    0.48
   5   4   4    7.87    0.52
   5   4   4    6.89    0.51
  -6  -4  -4    1.80    0.32
  -6  -4  -4    1.57    0.34
   6   4   4    1.52    0.40
   6   4   4    0.97    0.36
  -7  -4  -4    0.15    0.33
  13  -5  -4    0.14    0.37
  13  -5  -4    0.66    0.34
 -13   5   4    0.51    0.27
 -13   5   4    0.45    0.42
  12  -5  -4    2.24    0.37
  12  -5  -4    1.75    0.35
 -12   5   4    1.55    0.27
 -12   5   4    1.72    0.37
  11  -5  -4    3.19    0.35
  11  -5  -4    2.75    0.32
 -11   5   4    3.26    0.28
 -11   5   4    3.49    0.38
  10  -5  -4   11.47    0.50
  10  -5  -4   11.35    0.51
 -10   5   4   10.79    0.56
 -10   5   4   10.82    0.45
 -10   5   4   11.27    0.43
   9  -5  -4    0.39    0.20
   9  -5  -4    0.38    0.21
   9  -5  -4    0.43    0.17
  -9   5   4    0.61    0.19
  -9   5   4    0.62    0.18
  -9   5   4    0.89    0.25
   8  -5  -4   12.08    0.46
   8  -5  -4   11.57    0.42
   8  -5  -4   11.37    0.46
  -8   5   4   11.40    0.44
  -8   5   4   12.03    0.44
   7  -5  -4    9.21    0.35
   7  -5  -4    8.95    0.35
   7  -5  -4    9.06    0.37
  -7   5   4    8.74    0.40
  -7   5   4    8.45    0.36
  -7   5   4    8.70    0.37
   6  -5  -4   13.52    0.47
   6  -5  -4   13.82    0.35
   6  -5  -4   13.43    0.43
   6  -5  -4   14.07    0.46
  -6   5   4   13.06    0.40
  -6   5   4   13.24    0.48
  -6   5   4   13.44    0.47
  -6   5   4   13.81    0.45
   5  -5  -4  108.82    2.90
   5  -5  -4  106.83    2.78
   5  -5  -4  104.54    2.66
  -5   5   4  102.64    2.67
  -5   5   4  106.82    2.77
  -5   5   4  109.44    2.85
  -5   5   4  106.11    2.63
   4  -5  -4   34.94    0.99
   4  -5  -4   33.30    0.92
  -4   5   4   35.05    0.92
  -4   5   4   33.96    0.95
  -4   5   4   34.88    0.99
  -4   5   4   33.76    0.92
   3  -5  -4   41.53    1.15
   3  -5  -4   40.16    1.08
  -3   5   4   41.13    1.07
  -3   5   4   40.56    1.12
  -3   5   4   39.44    1.08
  -3   5   4   41.43    1.14
   2  -5  -4    0.55    0.09
   2  -5  -4    0.49    0.07
   2  -5  -4    0.53    0.15
   2  -5  -4    0.58    0.17
  -2   5   4    0.60    0.14
  -2   5   4    0.68    0.15
  -2   5   4    0.85    0.09
  -2   5   4    0.42    0.14
  -2   5   4    0.52    0.14
   1  -5  -4   17.50    0.60
   1  -5  -4   17.04    0.54
  -1   5   4   17.62    0.53
  -1   5   4   16.90    0.55
  -1   5   4   17.43    0.57
  -1   5   4   17.23    0.56
   0  -5  -4    5.50    0.32
   0   5   4    6.32    0.35
   0   5   4    5.73    0.28
   0   5   4    6.32    0.33
   0   5   4    5.39    0.30
  -1  -5  -4    6.53    0.36
   1   5   4    6.23    0.43
   1   5   4    6.05    0.29
   1   5   4    6.83    0.37
   1   5   4    6.47    0.34
  -2  -5  -4    0.37    0.21
  -2  -5  -4    0.55    0.23
   2   5   4    0.95    0.16
   2   5   4    0.80    0.20
   2   5   4    0.56    0.24
   2   5   4    0.77    0.20
   2   5   4    0.63    0.27
  -3  -5  -4   11.10    0.53
  -3  -5  -4   12.73    0.51
   3   5   4   11.35    0.57
   3   5   4   11.86    0.64
  -4  -5  -4    0.95    0.29
  -4  -5  -4    1.17    0.27
   4   5   4    0.54    0.32
   4   5   4    1.17    0.32
  -5  -5  -4    0.64    0.29
  -5  -5  -4    0.98    0.36
   5   5   4    0.53    0.36
   5   5   4    1.11    0.35
  -6  -5  -4    2.20    0.35
  13  -6  -4    4.11    0.42
  13  -6  -4    4.08    0.45
 -13   6   4    4.39    0.51
 -13   6   4    4.88    0.36
  12  -6  -4    1.57    0.31
  12  -6  -4    2.27    0.36
 -12   6   4    2.23    0.41
 -12   6   4    1.45    0.28
  11  -6  -4    1.34    0.28
  11  -6  -4    1.01    0.26
 -11   6   4    1.06    0.24
 -11   6   4    1.36    0.33
  10  -6  -4    0.64    0.24
  10  -6  -4    0.51    0.21
 -10   6   4    0.61    0.22
 -10   6   4    0.86    0.20
 -10   6   4    0.83    0.28
   9  -6  -4   40.30    1.13
   9  -6  -4   40.50    1.20
   9  -6  -4   42.65    1.25
  -9   6   4   43.04    1.15
  -9   6   4   41.01    1.16
   8  -6  -4   57.48    1.63
   8  -6  -4   58.09    1.50
   8  -6  -4   57.69    1.57
  -8   6   4   55.61    1.50
  -8   6   4   57.18    1.51
   7  -6  -4   50.39    1.34
   7  -6  -4   49.26    1.45
   7  -6  -4   51.47    1.41
  -7   6   4   52.72    1.34
  -7   6   4   52.15    1.46
  -7   6   4   50.23    1.34
  -7   6   4   50.73    1.35
   6  -6  -4   21.02    0.66
   6  -6  -4   20.83    0.63
   6  -6  -4   21.47    0.68
  -6   6   4   21.86    0.66
  -6   6   4   21.73    0.61
  -6   6   4   21.73    0.69
  -6   6   4   22.45    0.65
   5  -6  -4    2.79    0.23
   5  -6  -4    2.84    0.22
  -5   6   4    2.63    0.22
  -5   6   4    2.68    0.22
  -5   6   4    2.43    0.17
  -5   6   4    2.79    0.22
   4  -6  -4   -0.03    0.17
   4  -6  -4   -0.02    0.14
  -4   6   4    0.40    0.13
  -4   6   4    0.12    0.15
  -4   6   4   -0.08    0.17
  -4   6   4    0.18    0.15
   3  -6  -4   17.97    0.55
   3  -6  -4   16.67    0.61
   3  -6  -4   17.87    0.56
  -3   6   4   17.56    0.47
  -3   6   4   17.98    0.57
  -3   6   4   17.13    0.54
  -3   6   4   17.41    0.56
   2  -6  -4  143.19    3.62
   2  -6  -4  149.58    3.80
   2  -6  -4  145.14    4.10
   2  -6  -4  141.85    4.10
  -2   6   4  149.48    3.81
  -2   6   4  139.35    3.55
  -2   6   4  145.99    3.62
  -2   6   4  144.19    3.83
   1  -6  -4   46.31    1.24
   1  -6  -4   46.11    1.33
  -1   6   4   45.99    1.31
  -1   6   4   46.50    1.29
  -1   6   4   46.21    1.21
  -1   6   4   45.52    1.24
   0  -6  -4   37.44    1.05
   0   6   4   37.29    1.05
   0   6   4   38.22    1.08
   0   6   4   37.64    1.13
   0   6   4   36.57    1.00
  -1  -6  -4    3.14    0.27
   1   6   4    2.47    0.22
   1   6   4    2.62    0.32
   1   6   4    3.19    0.24
   1   6   4    2.50    0.25
  -2  -6  -4    1.29    0.25
  -2  -6  -4    1.30    0.28
   2   6   4    1.19    0.29
   2   6   4    1.57    0.21
   2   6   4    1.24    0.32
  -3  -6  -4    5.21    0.35
  -3  -6  -4    4.96    0.40
   3   6   4    4.64    0.40
   3   6   4    4.61    0.45
  -4  -6  -4    0.66    0.28
  -4  -6  -4    1.04    0.33
   4   6   4    1.07    0.40
   4   6   4    0.90    0.35
  -5  -6  -4    0.92    0.32
   5   6   4    0.97    0.46
  13  -7  -4    0.22    0.33
  13  -7  -4    0.11    0.34
 -13   7   4    0.29    0.40
 -13   7   4    0.33    0.29
  12  -7  -4    1.11    0.28
  12  -7  -4    0.50    0.34
 -12   7   4    0.80    0.27
 -12   7   4    0.87    0.39
  11  -7  -4    4.89    0.37
  11  -7  -4    4.29    0.37
 -11   7   4    4.70    0.43
 -11   7   4    4.76    0.34
  10  -7  -4    7.01    0.41
  10  -7  -4    7.22    0.43
  10  -7  -4    7.79    0.40
 -10   7   4    7.45    0.45
 -10   7   4    6.89    0.42
   9  -7  -4    1.72    0.23
   9  -7  -4    1.58    0.21
   9  -7  -4    1.60    0.25
  -9   7   4    1.98    0.25
  -9   7   4    1.67    0.24
   8  -7  -4   10.47    0.47
   8  -7  -4   11.17    0.46
   8  -7  -4   10.53    0.44
  -8   7   4   11.88    0.48
  -8   7   4   10.97    0.47
   7  -7  -4    1.31    0.19
   7  -7  -4    1.24    0.21
   7  -7  -4    1.61    0.25
  -7   7   4    1.61    0.25
  -7   7   4    1.40    0.21
  -7   7   4    1.38    0.13
  -7   7   4    1.66    0.22
   6  -7  -4    5.95    0.32
   6  -7  -4    5.85    0.36
  -6   7   4    6.38    0.28
  -6   7   4    6.49    0.36
  -6   7   4    6.92    0.35
  -6   7   4    6.30    0.36
   5  -7  -4   16.04    0.60
   5  -7  -4   15.41    0.53
  -5   7   4   15.28    0.54
  -5   7   4   15.58    0.52
  -5   7   4   15.99    0.53
  -5   7   4   15.28    0.50
   4  -7  -4   71.71    1.90
   4  -7  -4   67.91    1.78
  -4   7   4   69.21    1.85
  -4   7   4   68.67    1.88
  -4   7   4   65.54    1.75
  -4   7   4   69.26    1.78
   3  -7  -4    0.20    0.22
   3  -7  -4    0.32    0.19
  -3   7   4    0.60    0.19
  -3   7   4    0.55    0.19
  -3   7   4    0.39    0.19
  -3   7   4    0.57    0.17
   2  -7  -4    0.61    0.19
   2  -7  -4    0.34    0.25
  -2   7   4   -0.26    0.22
  -2   7   4    0.55    0.18
  -2   7   4    0.52    0.19
  -2   7   4    0.51    0.16
   1  -7  -4    0.99    0.22
  -1   7   4    1.25    0.21
  -1   7   4    1.28    0.27
  -1   7   4    1.39    0.22
  -1   7   4    1.15    0.18
   0  -7  -4    1.03    0.23
   0   7   4    0.73    0.21
   0   7   4    0.74    0.21
   0   7   4    0.99    0.29
  -1  -7  -4    5.08    0.34
  -1  -7  -4    4.47    0.38
   1   7   4    4.69    0.38
   1   7   4    5.60    0.34
  -2  -7  -4    2.49    0.35
  -2  -7  -4    2.17    0.30
   2   7   4    2.27    0.39
   2   7   4    2.51    0.39
  -3  -7  -4    4.74    0.36
  -3  -7  -4    4.00    0.42
   3   7   4    4.09    0.44
   3   7   4    4.24    0.43
  -4  -7  -4    0.60    0.31
   4   7   4   -0.35    0.37
  13  -8  -4    5.63    0.49
  13  -8  -4    5.27    0.46
 -13   8   4    5.66    0.54
  12  -8  -4    0.33    0.29
  12  -8  -4    0.11    0.33
 -12   8   4    0.17    0.28
 -12   8   4    0.35    0.35
  11  -8  -4    0.17    0.30
  11  -8  -4    0.41    0.27
 -11   8   4    0.28    0.27
 -11   8   4    0.69    0.36
 -11   8   4    0.38    0.27
  10  -8  -4    0.57    0.24
  10  -8  -4    0.59    0.25
  10  -8  -4    0.55    0.26
 -10   8   4    0.56    0.27
 -10   8   4    0.23    0.25
   9  -8  -4    4.53    0.34
   9  -8  -4    5.12    0.33
   9  -8  -4    4.43    0.32
  -9   8   4    4.95    0.34
  -9   8   4    4.35    0.33
   8  -8  -4    9.79    0.45
   8  -8  -4    9.75    0.46
   8  -8  -4    9.33    0.45
  -8   8   4    9.16    0.44
  -8   8   4    9.54    0.46
   7  -8  -4   36.06    1.08
   7  -8  -4   35.83    1.01
  -7   8   4   36.76    1.02
  -7   8   4   36.53    1.09
  -7   8   4   34.96    1.02
   6  -8  -4   45.10    1.26
   6  -8  -4   46.93    1.35
  -6   8   4   48.20    1.35
  -6   8   4   45.53    1.27
  -6   8   4   47.44    1.29
  -6   8   4   47.51    1.27
   5  -8  -4    6.54    0.46
   5  -8  -4    7.17    0.40
  -5   8   4    7.80    0.38
  -5   8   4    6.43    0.40
  -5   8   4    6.93    0.36
  -5   8   4    7.06    0.38
   4  -8  -4    0.00    0.23
   4  -8  -4   -0.14    0.20
  -4   8   4    0.16    0.20
  -4   8   4    0.52    0.20
  -4   8   4    0.24    0.18
  -4   8   4    0.24    0.19
   3  -8  -4   -0.02    0.26
   3  -8  -4    0.18    0.21
  -3   8   4    0.35    0.22
  -3   8   4    0.17    0.23
  -3   8   4    0.30    0.18
  -3   8   4    0.24    0.17
   2  -8  -4   10.52    0.53
   2  -8  -4    9.93    0.46
  -2   8   4    9.69    0.46
  -2   8   4   10.14    0.41
  -2   8   4   10.02    0.47
  -2   8   4    9.39    0.43
   1  -8  -4    1.02    0.24
  -1   8   4    1.54    0.24
  -1   8   4    1.31    0.25
  -1   8   4    1.12    0.30
   0  -8  -4    3.82    0.32
   0   8   4    4.04    0.39
   0   8   4    4.10    0.30
  -1  -8  -4   -0.10    0.30
  -1  -8  -4   -0.19    0.25
   1   8   4    0.09    0.22
   1   8   4    0.60    0.36
  -2  -8  -4   -0.47    0.32
  -2  -8  -4    0.31    0.27
   2   8   4    0.07    0.34
   2   8   4   -0.11    0.32
  -3  -8  -4    2.92    0.36
   3   8   4    3.19    0.49
  13  -9  -4    0.16    0.37
  13  -9  -4   -0.16    0.33
  12  -9  -4    2.02    0.37
  12  -9  -4    1.43    0.33
 -12   9   4    2.25    0.36
 -12   9   4    1.32    0.32
 -12   9   4    1.68    0.43
  11  -9  -4    3.26    0.34
  11  -9  -4    3.02    0.35
 -11   9   4    3.49    0.34
 -11   9   4    4.13    0.37
  10  -9  -4   12.63    0.57
  10  -9  -4   12.80    0.56
  10  -9  -4   14.23    0.59
 -10   9   4   12.00    0.54
 -10   9   4   13.45    0.59
   9  -9  -4    5.79    0.38
   9  -9  -4    6.20    0.44
   9  -9  -4    5.47    0.41
  -9   9   4    5.89    0.40
  -9   9   4    5.78    0.40
   8  -9  -4    6.25    0.44
   8  -9  -4    6.91    0.44
  -8   9   4    6.76    0.46
  -8   9   4    6.37    0.41
   7  -9  -4   -0.19    0.23
   7  -9  -4   -0.50    0.20
  -7   9   4   -0.01    0.23
  -7   9   4    0.06    0.22
   6  -9  -4    5.74    0.37
   6  -9  -4    5.93    0.43
  -6   9   4    6.07    0.38
  -6   9   4    6.02    0.38
  -6   9   4    5.96    0.33
  -6   9   4    6.48    0.40
   5  -9  -4    9.37    0.44
   5  -9  -4   10.65    0.53
  -5   9   4    9.34    0.45
  -5   9   4    9.34    0.43
  -5   9   4    9.85    0.45
  -5   9   4    9.80    0.43
   4  -9  -4   22.32    0.74
   4  -9  -4   23.04    0.83
  -4   9   4   21.14    0.71
  -4   9   4   22.76    0.74
  -4   9   4   20.89    0.71
  -4   9   4   22.24    0.74
   3  -9  -4   18.98    0.67
   3  -9  -4   19.10    0.74
  -3   9   4   19.36    0.71
  -3   9   4   18.94    0.67
  -3   9   4   18.18    0.66
   2  -9  -4    9.39    0.49
  -2   9   4    8.74    0.54
  -2   9   4    9.08    0.48
   1  -9  -4    0.01    0.26
  -1   9   4    0.20    0.32
  -1   9   4    0.19    0.26
   0  -9  -4    3.83    0.43
   0  -9  -4    4.16    0.35
   0   9   4    4.22    0.40
   0   9   4    3.79    0.32
  -1  -9  -4    0.33    0.30
  -1  -9  -4    0.49    0.40
   1   9   4    0.25    0.35
  13 -10  -4    4.72    0.44
  12 -10  -4    2.57    0.33
  12 -10  -4    2.79    0.38
 -12  10   4    2.52    0.38
 -12  10   4    3.31    0.39
  11 -10  -4    1.49    0.33
  11 -10  -4    1.97    0.33
  11 -10  -4    1.26    0.28
 -11  10   4    1.60    0.35
 -11  10   4    1.84    0.35
  10 -10  -4    0.91    0.34
  10 -10  -4    0.83    0.27
  10 -10  -4    1.15    0.30
 -10  10   4    0.65    0.28
 -10  10   4    0.85    0.31
   9 -10  -4    0.74    0.33
   9 -10  -4    0.29    0.28
  -9  10   4    0.38    0.26
  -9  10   4    0.61    0.27
   8 -10  -4    1.45    0.29
   8 -10  -4    1.39    0.33
  -8  10   4    1.25    0.31
  -8  10   4    1.42    0.29
   7 -10  -4   21.91    0.75
   7 -10  -4   20.78    0.79
  -7  10   4   20.91    0.73
   6 -10  -4    8.64    0.50
   6 -10  -4    9.20    0.59
  -6  10   4    9.01    0.52
  -6  10   4    9.11    0.46
  -6  10   4    8.37    0.42
  -6  10   4    8.47    0.44
   5 -10  -4   11.51    0.56
   5 -10  -4   12.01    0.60
  -5  10   4   11.19    0.52
  -5  10   4   11.52    0.53
  -5  10   4   12.15    0.53
   4 -10  -4    3.97    0.39
   4 -10  -4    3.89    0.34
  -4  10   4    3.91    0.33
  -4  10   4    3.37    0.34
  -4  10   4    3.46    0.32
   3 -10  -4    0.14    0.27
  -3  10   4    0.06    0.28
  -3  10   4    0.06    0.25
   2 -10  -4    3.41    0.34
  -2  10   4    3.44    0.35
  -2  10   4    2.99    0.36
   1 -10  -4    0.03    0.34
   1 -10  -4    0.87    0.29
  -1  10   4    0.18    0.28
  -1  10   4    0.53    0.33
   0 -10  -4    3.82    0.38
   0 -10  -4    2.79    0.44
   0  10   4    3.65    0.47
  12 -11  -4    1.37    0.36
  12 -11  -4    1.55    0.36
 -12  11   4    2.24    0.39
  11 -11  -4    0.24    0.31
  11 -11  -4   -0.18    0.33
  11 -11  -4    0.03    0.36
 -11  11   4    0.50    0.31
 -11  11   4   -0.29    0.35
  10 -11  -4    8.65    0.55
  10 -11  -4    8.84    0.51
 -10  11   4    8.85    0.59
 -10  11   4    8.32    0.57
   9 -11  -4   14.83    0.65
   9 -11  -4   13.41    0.65
  -9  11   4   14.67    0.63
  -9  11   4   14.05    0.67
   8 -11  -4    9.83    0.56
   8 -11  -4    8.46    0.56
  -8  11   4    8.67    0.53
  -8  11   4    9.68    0.57
   7 -11  -4    3.27    0.34
   7 -11  -4    4.44    0.46
  -7  11   4    4.56    0.41
  -7  11   4    4.33    0.40
   6 -11  -4    0.81    0.36
   6 -11  -4    0.42    0.29
  -6  11   4    0.33    0.30
  -6  11   4    0.20    0.28
   5 -11  -4    0.65    0.30
   5 -11  -4    0.83    0.33
  -5  11   4    0.90    0.28
  -5  11   4    0.17    0.28
  -5  11   4    0.08    0.28
   4 -11  -4    3.40    0.37
   4 -11  -4    3.30    0.45
  -4  11   4    3.24    0.37
  -4  11   4    3.53    0.35
   3 -11  -4    3.75    0.38
  -3  11   4    3.01    0.36
  -3  11   4    3.60    0.35
   2 -11  -4    4.45    0.40
  -2  11   4    4.58    0.39
  -2  11   4    4.45    0.46
  -1  11   4    0.92    0.29
  11 -12  -4    1.29    0.38
  11 -12  -4    1.10    0.41
  10 -12  -4    1.11    0.40
  10 -12  -4    1.48    0.36
 -10  12   4    1.43    0.35
 -10  12   4    1.47    0.39
   9 -12  -4   -0.02    0.32
   9 -12  -4   -0.41    0.28
  -9  12   4    0.01    0.30
  -9  12   4   -0.31    0.35
   8 -12  -4    0.58    0.39
   8 -12  -4    0.80    0.31
  -8  12   4    0.59    0.33
  -8  12   4    0.72    0.32
   7 -12  -4    4.40    0.41
   7 -12  -4    3.86    0.47
  -7  12   4    4.77    0.41
  -7  12   4    3.94    0.43
   6 -12  -4   11.52    0.65
   6 -12  -4   12.40    0.64
  -6  12   4   10.56    0.59
  -6  12   4   11.18    0.66
   5 -12  -4    9.45    0.69
   5 -12  -4    8.86    0.60
  -5  12   4    9.31    0.62
  -5  12   4   10.49    0.63
  -4  12   4    4.42    0.43
  -4  12   4    4.07    0.43
  -3  12   4    0.92    0.40
   9 -13  -4    1.75    0.44
  -9  13   4    1.28    0.39
   8 -13  -4    2.46    0.45
  -8  13   4    3.61    0.44
   7 -13  -4   -0.10    0.35
   3 -14   5    5.19    0.44
  -4  14  -5    3.98    0.47
   4 -14   5    3.20    0.39
  -5  14  -5    0.19    0.36
   5 -14   5   -0.09    0.32
   6 -14   5    0.64    0.34
  -7  14  -5    1.66    0.35
   7 -14   5    0.62    0.34
  -8  14  -5   -0.16    0.38
   8 -14   5    0.36    0.34
   0 -13   5    1.33    0.41
   0 -13   5    0.80    0.24
  -1  13  -5    0.86    0.42
   1 -13   5    1.24    0.26
   1 -13   5    1.40    0.36
  -2  13  -5    0.74    0.36
  -2  13  -5    0.33    0.39
   2 -13   5    0.31    0.26
   2 -13   5   -0.04    0.31
  -3  13  -5   -0.10    0.31
  -3  13  -5    0.45    0.32
   3 -13   5    0.07    0.26
   3 -13   5    0.12    0.27
  -4  13  -5    1.72    0.37
   4 -13   5    1.46    0.32
   4 -13   5    1.34    0.30
  -5  13  -5    1.24    0.31
  -5  13  -5    1.00    0.32
   5 -13   5    1.32    0.33
   5 -13   5    1.21    0.32
  -6  13  -5    0.05    0.30
  -6  13  -5    0.39    0.31
   6 -13   5    0.49    0.31
   6 -13   5    0.33    0.31
  -7  13  -5   -0.57    0.33
  -7  13  -5    0.49    0.31
   7 -13   5    0.04    0.31
   7 -13   5    0.50    0.32
  -8  13  -5    0.91    0.37
  -8  13  -5    0.22    0.33
   8 -13   5    0.19    0.33
  -9  13  -5    1.11    0.40
   1  12  -5    1.98    0.41
   1  12  -5    2.27    0.35
  -1 -12   5    2.48    0.36
   0  12  -5    2.81    0.35
   0  12  -5    2.81    0.40
   0 -12   5    2.47    0.25
   0 -12   5    2.91    0.38
  -1  12  -5    0.45    0.32
  -1  12  -5    0.36    0.37
   1 -12   5    0.70    0.31
   1 -12   5    0.62    0.22
  -2  12  -5    1.73    0.34
  -2  12  -5    1.37    0.34
   2 -12   5    1.63    0.26
   2 -12   5    2.00    0.30
  -3  12  -5    1.81    0.34
  -3  12  -5    1.70    0.28
   3 -12   5    1.85    0.31
   3 -12   5    1.37    0.27
  -4  12  -5   -0.28    0.26
  -4  12  -5   -0.20    0.27
   4 -12   5   -0.41    0.27
   4 -12   5   -0.21    0.25
  -5  12  -5    2.16    0.32
  -5  12  -5    1.72    0.30
   5 -12   5    1.82    0.31
   5 -12   5    1.97    0.32
  -6  12  -5    2.15    0.31
  -6  12  -5    1.79    0.34
   6 -12   5    1.98    0.33
   6 -12   5    2.44    0.34
  -7  12  -5    0.67    0.30
  -7  12  -5    0.02    0.30
  -7  12  -5    0.55    0.30
   7 -12   5    0.31    0.31
   7 -12   5    0.23    0.34
  -8  12  -5    3.54    0.41
  -8  12  -5    4.73    0.39
  -8  12  -5    4.39    0.35
   8 -12   5    4.76    0.42
   8 -12   5    4.39    0.49
  -9  12  -5    1.18    0.37
  -9  12  -5    1.83    0.39
   9 -12   5    0.94    0.34
   9 -12   5    1.05    0.41
 -10  12  -5   -0.26    0.38
   4  11  -5    0.25    0.33
   3  11  -5    0.50    0.33
  -3 -11   5    0.36    0.40
  -3 -11   5    0.69    0.31
   2  11  -5    1.15    0.40
   2  11  -5    0.49    0.32
  -2 -11   5    0.13    0.27
  -2 -11   5    0.34    0.34
   1  11  -5    2.17    0.35
   1  11  -5    1.82    0.36
  -1 -11   5    2.43    0.36
  -1 -11   5    2.83    0.28
  -1 -11   5    1.83    0.21
   0  11  -5    3.33    0.40
   0  11  -5    2.72    0.32
   0 -11   5    3.10    0.33
   0 -11   5    2.79    0.24
  -1  11  -5    0.40    0.30
  -1  11  -5    0.17    0.26
   1 -11   5    0.49    0.20
   1 -11   5    0.43    0.25
  -2  11  -5    2.38    0.29
  -2  11  -5    3.17    0.34
   2 -11   5    2.31    0.25
   2 -11   5    2.74    0.32
  -3  11  -5   12.00    0.53
  -3  11  -5   11.57    0.57
   3 -11   5   13.00    0.50
   3 -11   5   12.15    0.52
  -4  11  -5    3.84    0.34
  -4  11  -5    4.20    0.33
   4 -11   5    4.17    0.34
   4 -11   5    3.13    0.29
  -5  11  -5    0.29    0.22
  -5  11  -5    0.14    0.23
  -5  11  -5    0.26    0.27
   5 -11   5    0.57    0.28
   5 -11   5    0.05    0.25
  -6  11  -5    0.91    0.31
  -6  11  -5    1.11    0.28
  -6  11  -5    0.95    0.28
   6 -11   5    0.87    0.29
   6 -11   5    0.93    0.31
  -7  11  -5    0.11    0.32
  -7  11  -5    0.34    0.29
  -7  11  -5   -0.26    0.23
   7 -11   5    0.14    0.28
   7 -11   5    0.26    0.31
  -8  11  -5    2.29    0.33
  -8  11  -5    2.45    0.30
  -8  11  -5    2.62    0.37
   8 -11   5    2.22    0.39
   8 -11   5    2.63    0.37
  -9  11  -5   -0.31    0.33
  -9  11  -5   -0.14    0.30
   9 -11   5   -0.14    0.35
   9 -11   5    0.01    0.33
 -10  11  -5    0.13    0.37
  10 -11   5    0.10    0.36
   4  10  -5    0.85    0.27
   4  10  -5    0.68    0.39
  -4 -10   5    0.93    0.32
  -4 -10   5    0.15    0.32
   3  10  -5    1.71    0.29
   3  10  -5    2.35    0.40
  -3 -10   5    1.28    0.30
  -3 -10   5    1.87    0.37
   2  10  -5    0.11    0.25
   2  10  -5   -0.13    0.29
  -2 -10   5   -0.15    0.23
  -2 -10   5    0.16    0.15
  -2 -10   5   -0.11    0.29
   1  10  -5    0.20    0.32
   1  10  -5    0.01    0.24
  -1 -10   5   -0.07    0.21
  -1 -10   5    0.14    0.24
  -1 -10   5   -0.02    0.15
   0  10  -5    6.86    0.43
   0  10  -5    5.99    0.41
   0 -10   5    6.29    0.44
   0 -10   5    6.41    0.32
   0 -10   5    5.96    0.33
  -1  10  -5    4.50    0.37
  -1  10  -5    4.56    0.33
   1 -10   5    4.60    0.32
   1 -10   5    4.51    0.31
   1 -10   5    4.79    0.28
  -2  10  -5    6.98    0.41
  -2  10  -5    7.33    0.44
   2 -10   5    7.16    0.36
   2 -10   5    7.59    0.43
  -3  10  -5   21.39    0.69
  -3  10  -5   21.00    0.79
   3 -10   5   21.05    0.69
   3 -10   5   21.07    0.69
  -4  10  -5   14.72    0.59
  -4  10  -5   14.80    0.65
  -4  10  -5   15.36    0.54
   4 -10   5   15.03    0.56
   4 -10   5   15.07    0.59
  -5  10  -5    0.12    0.26
  -5  10  -5    0.38    0.21
  -5  10  -5    0.01    0.21
   5 -10   5   -0.02    0.22
   5 -10   5    0.17    0.29
  -6  10  -5    8.40    0.47
  -6  10  -5    7.27    0.49
  -6  10  -5    7.71    0.44
   6 -10   5    8.16    0.52
   6 -10   5    8.36    0.47
  -7  10  -5    7.68    0.53
  -7  10  -5    7.40    0.43
  -7  10  -5    7.21    0.43
   7 -10   5    8.38    0.55
   7 -10   5    8.24    0.50
  -8  10  -5    1.29    0.33
  -8  10  -5    2.14    0.27
  -8  10  -5    2.29    0.33
   8 -10   5    1.79    0.33
   8 -10   5    2.44    0.41
  -9  10  -5    0.97    0.39
  -9  10  -5    1.12    0.31
   9 -10   5    0.98    0.36
   9 -10   5    0.80    0.32
 -10  10  -5    0.66    0.37
 -10  10  -5   -0.04    0.31
  10 -10   5   -0.22    0.30
  10 -10   5    0.45    0.42
  11 -10   5   -0.05    0.36
   5   9  -5    0.09    0.28
   5   9  -5    0.03    0.32
  -5  -9   5    0.22    0.31
   4   9  -5    0.07    0.30
   4   9  -5    0.05    0.26
  -4  -9   5    0.46    0.28
  -4  -9   5   -0.06    0.28
   3   9  -5    1.33    0.26
   3   9  -5    1.78    0.32
  -3  -9   5    2.13    0.28
  -3  -9   5    1.59    0.30
   2   9  -5    3.41    0.32
   2   9  -5    3.32    0.34
  -2  -9   5    3.16    0.22
  -2  -9   5    2.76    0.30
  -2  -9   5    2.73    0.26
   1   9  -5    2.62    0.27
   1   9  -5    2.53    0.27
  -1  -9   5    2.67    0.28
  -1  -9   5    2.79    0.18
  -1  -9   5    3.14    0.23
   0   9  -5   17.31    0.66
   0   9  -5   16.49    0.59
   0  -9   5   17.08    0.60
   0  -9   5   17.80    0.53
   0  -9   5   17.89    0.53
  -1   9  -5    1.86    0.24
  -1   9  -5    2.00    0.24
   1  -9   5    1.91    0.17
   1  -9   5    1.81    0.18
   1  -9   5    2.33    0.27
  -2   9  -5    1.36    0.18
  -2   9  -5    1.41    0.23
  -2   9  -5    1.51    0.25
   2  -9   5    1.59    0.23
   2  -9   5    1.57    0.13
   2  -9   5    1.37    0.20
  -3   9  -5   16.28    0.55
  -3   9  -5   17.66    0.58
  -3   9  -5   17.42    0.68
   3  -9   5   16.91    0.56
   3  -9   5   16.35    0.57
  -4   9  -5   17.92    0.60
  -4   9  -5   18.52    0.60
  -4   9  -5   18.95    0.73
   4  -9   5   18.35    0.61
   4  -9   5   18.47    0.70
  -5   9  -5    8.97    0.43
  -5   9  -5    8.17    0.39
  -5   9  -5    8.86    0.52
   5  -9   5    9.81    0.46
   5  -9   5    9.43    0.50
  -6   9  -5    4.83    0.34
  -6   9  -5    4.44    0.29
  -6   9  -5    4.68    0.39
   6  -9   5    4.40    0.37
   6  -9   5    4.31    0.32
  -7   9  -5    9.04    0.54
  -7   9  -5    8.77    0.49
  -7   9  -5    8.54    0.40
   7  -9   5    8.02    0.49
   7  -9   5    8.90    0.54
  -8   9  -5    1.05    0.31
  -8   9  -5    1.03    0.31
   8  -9   5    0.37    0.35
   8  -9   5    0.66    0.29
  -9   9  -5    1.78    0.35
  -9   9  -5    1.58    0.36
   9  -9   5    1.96    0.31
   9  -9   5    1.76    0.37
 -10   9  -5    4.16    0.46
 -10   9  -5    4.14    0.43
  10  -9   5    3.80    0.48
  10  -9   5    4.56    0.41
   6   8  -5    0.32    0.35
   6   8  -5    0.88    0.35
  -6  -8   5    0.86    0.31
   5   8  -5    1.18    0.27
   5   8  -5    1.52    0.32
  -5  -8   5    1.05    0.31
  -5  -8   5    0.98    0.27
   4   8  -5    2.51    0.32
   4   8  -5    2.39    0.28
  -4  -8   5    2.53    0.27
  -4  -8   5    2.47    0.31
   3   8  -5    2.42    0.30
   3   8  -5    1.82    0.25
   3   8  -5    2.19    0.27
  -3  -8   5    1.88    0.25
  -3  -8   5    2.20    0.13
  -3  -8   5    2.13    0.27
   2   8  -5    7.25    0.45
   2   8  -5    8.98    0.47
   2   8  -5    8.05    0.40
  -2  -8   5    8.81    0.37
  -2  -8   5    8.00    0.28
  -2  -8   5    8.21    0.41
   1   8  -5    0.68    0.21
   1   8  -5    0.76    0.21
  -1  -8   5    1.01    0.21
  -1  -8   5    1.09    0.13
  -1  -8   5    0.84    0.17
   0   8  -5    6.40    0.35
   0   8  -5    6.79    0.39
   0  -8   5    6.19    0.27
   0  -8   5    6.02    0.36
   0  -8   5    6.03    0.27
  -1   8  -5   28.96    0.82
  -1   8  -5   27.69    0.95
  -1   8  -5   29.23    0.78
   1  -8   5   27.66    0.78
   1  -8   5   28.03    0.73
   1  -8   5   27.88    0.83
  -2   8  -5   16.53    0.62
  -2   8  -5   15.74    0.49
  -2   8  -5   15.54    0.53
   2  -8   5   15.62    0.53
   2  -8   5   15.87    0.43
   2  -8   5   16.05    0.51
  -3   8  -5   14.55    0.61
  -3   8  -5   14.79    0.50
  -3   8  -5   14.47    0.48
   3  -8   5   14.22    0.57
   3  -8   5   14.12    0.37
   3  -8   5   14.83    0.50
  -4   8  -5    0.22    0.18
  -4   8  -5    0.42    0.20
  -4   8  -5    0.56    0.17
   4  -8   5    0.02    0.16
   4  -8   5    0.45    0.23
  -5   8  -5    0.45    0.22
  -5   8  -5    0.40    0.18
  -5   8  -5    0.20    0.18
   5  -8   5    0.16    0.18
   5  -8   5    0.47    0.23
  -6   8  -5    2.05    0.21
  -6   8  -5    2.16    0.27
  -6   8  -5    1.90    0.28
   6  -8   5    2.25    0.29
   6  -8   5    2.01    0.25
  -7   8  -5    6.22    0.35
  -7   8  -5    5.97    0.44
  -7   8  -5    6.54    0.40
   7  -8   5    6.48    0.44
   7  -8   5    6.43    0.48
  -8   8  -5    5.73    0.38
  -8   8  -5    5.78    0.44
   8  -8   5    5.91    0.40
   8  -8   5    4.80    0.43
  -9   8  -5    1.17    0.32
  -9   8  -5    1.18    0.35
   9  -8   5    0.81    0.31
   9  -8   5    0.80    0.33
 -10   8  -5    1.02    0.38
 -10   8  -5    0.71    0.35
  10  -8   5    0.18    0.37
  10  -8   5    0.91    0.30
   8   7  -5    0.72    0.36
   7   7  -5    0.37    0.33
   7   7  -5   -0.23    0.34
  -7  -7   5    0.22    0.34
   6   7  -5    1.35    0.26
   6   7  -5    0.79    0.32
   6   7  -5    1.05    0.37
  -6  -7   5    1.22    0.29
   5   7  -5    0.04    0.22
   5   7  -5   -0.42    0.27
  -5  -7   5    0.43    0.26
  -5  -7   5   -0.02    0.25
   4   7  -5    0.11    0.19
   4   7  -5   -0.36    0.23
   4   7  -5   -0.37    0.22
  -4  -7   5    0.03    0.21
  -4  -7   5    0.47    0.24
   3   7  -5    8.11    0.46
   3   7  -5    9.03    0.47
   3   7  -5    7.88    0.41
  -3  -7   5    8.73    0.38
  -3  -7   5    8.46    0.26
   2   7  -5    2.27    0.25
   2   7  -5    1.93    0.24
  -2  -7   5    2.13    0.23
  -2  -7   5    2.40    0.20
  -2  -7   5    1.97    0.12
   1   7  -5    2.54    0.23
   1   7  -5    3.35    0.27
  -1  -7   5    3.64    0.14
  -1  -7   5    4.03    0.23
  -1  -7   5    3.61    0.20
  -1  -7   5    3.55    0.25
   0   7  -5   32.99    0.85
   0   7  -5   30.32    0.89
   0   7  -5   33.39    0.87
   0   7  -5   32.39    1.05
   0  -7   5   33.33    0.85
   0  -7   5   31.80    0.85
   0  -7   5   31.36    0.90
   0  -7   5   31.30    0.83
  -1   7  -5    5.96    0.37
  -1   7  -5    5.88    0.26
  -1   7  -5    6.48    0.20
   1  -7   5    5.94    0.30
   1  -7   5    5.69    0.21
   1  -7   5    6.32    0.28
  -2   7  -5    0.23    0.17
  -2   7  -5    0.12    0.15
  -2   7  -5    0.17    0.13
   2  -7   5    0.11    0.14
   2  -7   5    0.03    0.06
  -3   7  -5    0.19    0.15
  -3   7  -5    0.37    0.20
  -3   7  -5    0.30    0.15
   3  -7   5    0.22    0.17
   3  -7   5    0.10    0.14
  -4   7  -5   15.38    0.51
  -4   7  -5   15.52    0.63
  -4   7  -5   15.65    0.50
   4  -7   5   15.25    0.50
   4  -7   5   15.06    0.58
   4  -7   5   15.33    0.43
  -5   7  -5    0.40    0.20
  -5   7  -5    0.56    0.22
  -5   7  -5    0.70    0.16
   5  -7   5    0.31    0.11
   5  -7   5    0.55    0.20
   5  -7   5    0.44    0.25
  -6   7  -5    5.10    0.32
  -6   7  -5    4.83    0.27
  -6   7  -5    4.78    0.36
  -6   7  -5    4.88    0.26
   6  -7   5    4.95    0.25
   6  -7   5    5.21    0.32
   6  -7   5    4.75    0.36
  -7   7  -5   -0.19    0.24
  -7   7  -5   -0.20    0.15
  -7   7  -5    0.10    0.25
   7  -7   5    0.09    0.15
   7  -7   5   -0.10    0.28
   7  -7   5    0.09    0.21
  -8   7  -5    0.23    0.28
  -8   7  -5   -0.12    0.27
   8  -7   5    0.25    0.24
   8  -7   5    0.00    0.32
  -9   7  -5    0.76    0.37
  -9   7  -5    0.92    0.32
   9  -7   5    0.27    0.37
   9  -7   5    0.52    0.27
 -10   7  -5    0.69    0.34
 -10   7  -5    0.87    0.37
  10  -7   5    0.11    0.32
  10  -7   5    0.47    0.38
   8   6  -5    2.21    0.35
   8   6  -5    1.41    0.44
  -8  -6   5    1.87    0.34
   7   6  -5    0.60    0.26
   7   6  -5    0.62    0.33
  -7  -6   5    0.40    0.31
   6   6  -5   16.98    0.67
   6   6  -5   15.95    0.57
   6   6  -5   16.41    0.72
   6   6  -5   15.65    0.72
  -6  -6   5   16.50    0.61
   5   6  -5   45.59    1.24
   5   6  -5   44.28    1.33
   5   6  -5   44.83    1.47
  -5  -6   5   47.13    1.25
  -5  -6   5   47.08    1.30
   4   6  -5   15.31    0.63
   4   6  -5   14.53    0.56
   4   6  -5   14.94    0.54
  -4  -6   5   15.19    0.54
  -4  -6   5   15.11    0.50
   3   6  -5    5.70    0.39
   3   6  -5    5.48    0.34
  -3  -6   5    5.39    0.30
  -3  -6   5    6.40    0.36
  -3  -6   5    5.67    0.18
  -3  -6   5    5.60    0.18
   2   6  -5    1.90    0.20
   2   6  -5    2.09    0.24
  -2  -6   5    2.20    0.11
  -2  -6   5    1.69    0.12
  -2  -6   5    2.18    0.13
  -2  -6   5    2.33    0.17
  -2  -6   5    2.19    0.22
   1   6  -5    1.14    0.10
   1   6  -5    1.50    0.18
   1   6  -5    0.54    0.18
  -1  -6   5    1.17    0.19
  -1  -6   5    1.07    0.13
  -1  -6   5    1.14    0.11
  -1  -6   5    0.99    0.10
  -1  -6   5    0.94    0.10
   0   6  -5   22.64    0.80
   0   6  -5   23.37    0.62
   0   6  -5   23.90    0.62
   0   6  -5   21.86    0.66
   0  -6   5   22.81    0.62
   0  -6   5   22.20    0.66
   0  -6   5   23.09    0.60
   0  -6   5   23.72    0.62
  -1   6  -5   49.15    1.53
  -1   6  -5   50.45    1.29
  -1   6  -5   47.85    1.27
   1  -6   5   51.95    1.27
   1  -6   5   49.20    1.21
   1  -6   5   49.45    1.31
   1  -6   5   49.88    1.28
  -2   6  -5   85.16    2.16
  -2   6  -5   88.84    2.57
  -2   6  -5   86.79    2.17
   2  -6   5   85.28    2.41
   2  -6   5   86.22    2.18
  -3   6  -5   25.84    0.72
  -3   6  -5   25.37    0.72
  -3   6  -5   27.05    0.88
   3  -6   5   25.72    0.82
   3  -6   5   26.03    0.73
  -4   6  -5   47.03    1.30
  -4   6  -5   49.88    1.55
  -4   6  -5   49.61    1.27
  -4   6  -5   50.11    1.27
   4  -6   5   49.53    1.31
   4  -6   5   49.64    1.47
   4  -6   5   50.12    1.28
  -5   6  -5    1.79    0.25
  -5   6  -5    1.71    0.17
  -5   6  -5    1.75    0.14
  -5   6  -5    1.74    0.20
   5  -6   5    1.99    0.22
   5  -6   5    1.73    0.26
   5  -6   5    1.63    0.14
  -6   6  -5    4.41    0.24
  -6   6  -5    4.77    0.26
  -6   6  -5    4.50    0.32
  -6   6  -5    5.23    0.38
   6  -6   5    5.03    0.32
   6  -6   5    4.44    0.35
   6  -6   5    4.66    0.25
  -7   6  -5    5.16    0.30
  -7   6  -5    5.29    0.41
  -7   6  -5    5.50    0.35
   7  -6   5    4.44    0.39
   7  -6   5    5.78    0.40
   7  -6   5    5.05    0.31
  -8   6  -5    1.54    0.36
  -8   6  -5    1.21    0.29
   8  -6   5    1.26    0.23
   8  -6   5    1.24    0.25
   8  -6   5    1.21    0.32
  -9   6  -5    0.32    0.31
  -9   6  -5    0.56    0.30
   9  -6   5    0.26    0.37
   9  -6   5    0.57    0.27
   9  -6   5    0.82    0.27
 -10   6  -5    0.44    0.40
 -10   6  -5    0.56    0.34
  10  -6   5   -0.06    0.36
   9   5  -5    0.50    0.32
   9   5  -5    0.69    0.43
  -9  -5   5   -0.32    0.31
   8   5  -5    1.03    0.29
   8   5  -5    0.40    0.34
   8   5  -5    0.65    0.34
  -8  -5   5    1.40    0.34
   7   5  -5    5.26    0.35
   7   5  -5    5.23    0.36
   7   5  -5    5.06    0.39
   7   5  -5    5.05    0.46
  -7  -5   5    5.68    0.39
[truncated: 1,295,900 more chars]
