# Supplementary material for: Isotypic crystal structures of 1-benzyl-4-(4-bromo­phen­yl)-2-imino-1,2,5,6,7,8,9,10-octa­hydro­cyclo­octa­[b]pyridine-3-carbo­nitrile and 1-benzyl-4-(4-fluoro­phen­yl)-2-imino-1,2,5,6,7,8,9,10-octa­hydro­cyclo­octa­[b]pyridine-3-carbo­nitrile
Source: Acta Crystallogr Sect E Struct Rep Online. 2014 Oct 18;70(Pt 11):344–7. doi: 10.1107/S1600536814022016 (PMC4257254; doi:10.1107/S1600536814022016)
Supplement: Supplementary file 2 [file e-70-00344-Isup2.hkl]

#
# h,k,l, Fc-squared, Fo-squared, sigma(Fo-squared), status flag
#
data_I
_shelx_title ' NH4BR in P-1'
_shelx_refln_list_code          4
_shelx_F_calc_maximum      128.51
_exptl_crystal_F_000       460.00
_reflns_d_resolution_high  0.7828

loop_
 _space_group_symop_operation_xyz
 'x, y, z'
 '-x, -y, -z'

_cell_length_a    10.2103
_cell_length_b    10.7643
_cell_length_c    11.6942
_cell_angle_alpha 101.074
_cell_angle_beta  106.726
_cell_angle_gamma 115.058

_shelx_F_squared_multiplier     1.000

loop_
 _refln_index_h
 _refln_index_k
 _refln_index_l
 _refln_F_squared_calc
 _refln_F_squared_meas
 _refln_F_squared_sigma
 _refln_observed_status
   1   0   0       1752.28       1606.98        43.05 o
   2   0   0       1208.44       1360.61         9.22 o
   3   0   0       1012.28       1037.06         8.37 o
   4   0   0        608.53        612.38         5.32 o
   5   0   0       1005.83        980.18         8.39 o
   6   0   0        496.53        498.71         4.49 o
   7   0   0        405.75        401.17         5.61 o
   8   0   0         36.47         48.03         2.53 o
   9   0   0         12.36         14.84         1.90 o
  10   0   0          0.20         -1.00         2.08 o
 -11   1   0          1.45          0.90         2.35 o
 -10   1   0         17.84         15.62         2.12 o
  -9   1   0         84.91         83.21         2.46 o
  -8   1   0         30.72         31.72         1.77 o
  -7   1   0         44.47         42.52         2.10 o
  -6   1   0         27.46         31.61         1.01 o
  -5   1   0         29.11         36.14         0.76 o
  -4   1   0         45.01         87.81         1.09 o
  -3   1   0        418.21        426.46         2.74 o
  -2   1   0       5570.75       5201.37        55.29 o
  -1   1   0        106.46         95.35         2.43 o
   0   1   0         37.06         24.28         0.69 o
   1   1   0         34.67         58.01         0.56 o
   2   1   0         65.27         63.85         0.65 o
   3   1   0       6233.90       6346.82        53.50 o
   4   1   0       2464.86       2513.45        22.40 o
   5   1   0        988.62       1003.56         9.23 o
   6   1   0        349.11        361.76         4.04 o
   7   1   0          6.93          2.98         1.40 o
   8   1   0         72.30         76.87         2.47 o
   9   1   0          1.91          2.96         1.84 o
  10   1   0          0.29          5.28         2.78 o
 -11   2   0         13.55         21.43         2.96 o
 -10   2   0          0.70         -1.46         2.15 o
  -9   2   0          2.13          1.84         1.59 o
  -8   2   0         39.07         40.93         1.77 o
  -7   2   0        880.54        867.51         8.17 o
  -6   2   0        289.83        303.08         3.05 o
  -5   2   0       1945.66       2045.42        15.61 o
  -4   2   0       1819.88       1926.13        14.15 o
  -3   2   0          0.78          1.77         0.36 o
  -2   2   0        768.89        824.72         6.37 o
  -1   2   0       1366.49       1365.25         9.34 o
   0   2   0       1476.06       1410.30         9.52 o
   1   2   0       4846.88       4769.65        33.92 o
   2   2   0        153.21        149.36         1.64 o
   3   2   0        992.67       1042.09         9.51 o
   4   2   0        196.29        176.01         2.06 o
   5   2   0        154.48        175.68         2.17 o
   6   2   0        524.86        519.14         6.93 o
   7   2   0        127.75        105.26         3.09 o
   8   2   0         82.10         83.02         2.95 o
   9   2   0          8.20          7.24         2.19 o
 -11   3   0          1.35         -2.24         2.24 o
 -10   3   0         42.20         42.27         2.55 o
  -9   3   0        108.39        117.92         4.31 o
  -8   3   0        109.73        103.96         2.58 o
  -7   3   0         17.78         20.59         0.82 o
  -6   3   0          2.77          7.65         0.50 o
  -5   3   0        446.54        569.83         4.61 o
  -4   3   0        430.08        396.38         3.56 o
  -3   3   0       6494.48       6431.40        73.01 o
  -2   3   0       1129.37       1158.34         8.32 o
  -1   3   0       5403.10       5357.31        36.50 o
   0   3   0         94.05         80.60         0.74 o
   1   3   0        818.71        838.10         7.09 o
   2   3   0         30.82         26.31         0.73 o
   3   3   0        271.47        252.44         2.80 o
   4   3   0        757.34        731.37         7.30 o
   5   3   0        178.45        186.71         3.04 o
   6   3   0         43.33         52.52         2.22 o
   7   3   0          8.38          9.53         1.92 o
   8   3   0          0.78         -1.02         1.92 o
   9   3   0         13.55         15.39         3.87 o
 -12   4   0         46.86         46.48         3.18 o
 -11   4   0        120.73        121.52         4.18 o
 -10   4   0         25.59         19.90         2.22 o
  -9   4   0        281.32        264.04         4.35 o
  -8   4   0         37.08         31.75         1.05 o
  -7   4   0        188.38        177.54         2.20 o
  -6   4   0        290.61        272.68         2.75 o
  -5   4   0       1235.17       1258.76        12.44 o
  -4   4   0        522.45        489.82         5.49 o
  -3   4   0          8.08          7.65         0.57 o
  -2   4   0       1322.28       1355.85        10.58 o
  -1   4   0        209.18        239.14         2.01 o
   0   4   0         15.46         26.07         0.73 o
   1   4   0        490.38        413.81         3.71 o
   2   4   0       2228.71       2397.12        22.79 o
   3   4   0        572.79        556.97         5.68 o
   4   4   0         55.99         58.44         2.11 o
   5   4   0          5.62          7.49         1.23 o
   6   4   0          1.74          6.28         1.75 o
   7   4   0          8.47          6.72         2.09 o
   8   4   0          5.79          5.66         2.63 o
 -12   5   0          2.05          2.28         2.49 o
 -11   5   0          0.02         -0.55         2.30 o
 -10   5   0          5.62          6.23         2.00 o
  -9   5   0          6.05          7.78         1.52 o
  -8   5   0        929.86        932.57         9.46 o
  -7   5   0        714.60        687.91         6.61 o
  -6   5   0         23.86         23.73         2.19 o
  -5   5   0          6.38          1.51         0.58 o
  -4   5   0        195.10        220.18         2.81 o
  -3   5   0         19.20         16.12         1.00 o
  -2   5   0       1102.04       1064.49         9.79 o
  -1   5   0        318.27        317.59         2.71 o
   0   5   0       2451.19       2440.09        21.82 o
   1   5   0        454.77        496.17         4.46 o
   2   5   0         40.42         37.54         1.18 o
   3   5   0        159.59        146.93         2.56 o
   4   5   0          3.77          6.09         1.29 o
   5   5   0         50.91         58.24         2.42 o
   6   5   0         97.97        100.91         3.80 o
   7   5   0         34.57         31.54         3.31 o
 -12   6   0          3.66          4.03         2.52 o
 -11   6   0         48.40         48.62         2.78 o
 -10   6   0        181.54        173.15         3.68 o
  -9   6   0          1.70          0.98         1.32 o
  -8   6   0          1.24          2.35         0.89 o
  -7   6   0        126.85        131.63         2.13 o
  -6   6   0        446.48        462.18         4.99 o
  -5   6   0       1148.65       1155.19        12.47 o
  -4   6   0       2777.24       2921.27        30.62 o
  -3   6   0       1053.50       1025.54        10.10 o
  -2   6   0        178.08        171.64         1.98 o
  -1   6   0         33.27         36.59         1.81 o
   0   6   0        266.02        285.18         3.14 o
   1   6   0        368.02        333.69         3.42 o
   2   6   0        215.69        211.58         3.70 o
   3   6   0        163.14        158.03         3.23 o
   4   6   0          7.39          8.97         1.51 o
   5   6   0          3.11          4.85         2.02 o
   6   6   0         38.27         42.20         2.74 o
 -12   7   0          8.17          7.40         2.68 o
 -11   7   0         67.16         63.79         2.98 o
 -10   7   0         31.48         27.53         2.02 o
  -9   7   0         57.16         61.37         1.98 o
  -8   7   0         78.58         90.66         2.44 o
  -7   7   0       1175.96       1145.31        12.57 o
  -6   7   0        129.73        119.12         2.26 o
  -5   7   0         25.69         39.31         1.36 o
  -4   7   0        409.63        441.46         4.73 o
  -3   7   0         56.97         62.94         1.42 o
  -2   7   0        938.76        921.84         8.63 o
  -1   7   0        760.54        788.33         8.06 o
   0   7   0        665.40        651.52         6.65 o
   1   7   0        136.01        142.59         2.71 o
   2   7   0         18.35         15.26         1.65 o
   3   7   0         15.61         15.80         1.75 o
   4   7   0         66.41         66.19         2.77 o
   5   7   0          8.36          7.80         2.32 o
 -12   8   0          2.99          5.56         2.70 o
 -11   8   0          1.58          2.83         2.21 o
 -10   8   0        151.46        151.91         3.20 o
  -9   8   0        748.99        728.02         9.23 o
  -8   8   0        978.87        938.00        11.40 o
  -7   8   0         15.65         18.47         1.36 o
  -6   8   0         58.12         73.46         2.32 o
  -5   8   0        533.32        509.34         5.17 o
  -4   8   0       1558.60       1582.76        15.52 o
  -3   8   0       1318.89       1271.76        13.50 o
  -2   8   0        350.57        345.98         3.96 o
  -1   8   0         10.20         10.03         1.23 o
   0   8   0        129.44        129.71         2.80 o
   1   8   0         86.61         83.64         2.79 o
   2   8   0        143.83        144.29         3.61 o
   3   8   0        192.83        186.85         4.17 o
   4   8   0         23.68         25.47         2.82 o
 -12   9   0          2.77          2.55         2.62 o
 -11   9   0          1.23          0.84         2.06 o
 -10   9   0         21.73         26.60         2.11 o
  -9   9   0        316.22        321.05         4.96 o
  -8   9   0         62.37         59.94         2.81 o
  -7   9   0        134.89        138.06         2.49 o
  -6   9   0        447.51        431.69         4.63 o
  -5   9   0        838.87        779.17         8.07 o
  -4   9   0        121.95        116.02         2.11 o
  -3   9   0        154.12        169.67         2.79 o
  -2   9   0        424.81        427.87         5.67 o
  -1   9   0        196.77        200.99         3.53 o
   0   9   0        172.53        171.24         3.31 o
   1   9   0         82.43         81.86         3.72 o
   2   9   0          4.26          1.58         2.24 o
   3   9   0          0.96          1.60         2.62 o
 -11  10   0         58.62         58.70         2.73 o
 -10  10   0         27.43         30.43         2.25 o
  -9  10   0         26.28         25.30         2.08 o
  -8  10   0         54.60         39.92         3.06 o
  -7  10   0          0.21         -1.07         1.21 o
  -6  10   0         56.24         67.42         1.80 o
  -5  10   0         75.05         81.75         2.03 o
  -4  10   0         71.11         69.59         2.36 o
  -3  10   0         10.74         13.70         1.44 o
  -2  10   0        547.51        539.25         7.88 o
  -1  10   0         60.89         54.28         2.13 o
   0  10   0          2.30         -0.07         2.24 o
   1  10   0          1.79          3.25         2.57 o
   2  10   0         17.19         16.70         2.39 o
 -11  11   0         27.93         25.80         2.71 o
 -10  11   0          0.31         -0.16         2.07 o
  -9  11   0         25.76         27.26         2.34 o
  -8  11   0        102.86        102.30         3.17 o
  -7  11   0        209.40        225.28         6.63 o
  -6  11   0        123.95        121.33         3.34 o
  -5  11   0         92.70         84.78         2.27 o
  -4  11   0         86.76         75.61         2.45 o
  -3  11   0        109.95        114.81         3.46 o
  -2  11   0        107.66        114.04         3.15 o
  -1  11   0         59.32         65.82         2.55 o
   0  11   0         35.32         32.77         2.53 o
   1  11   0         22.82         27.97         2.76 o
 -10  12   0         57.59         63.96         3.85 o
  -9  12   0         36.71         35.97         2.70 o
  -8  12   0         11.52         14.38         2.80 o
  -7  12   0         27.32         19.00         2.50 o
  -6  12   0          6.08          1.14         1.97 o
  -5  12   0         20.68         19.91         2.34 o
  -4  12   0         13.66         15.02         2.82 o
  -3  12   0          2.46          3.10         2.30 o
  -2  12   0         54.05         54.85         3.78 o
  -1  12   0         25.55         24.54         2.74 o
  -9  13   0          0.22         -3.02         3.02 o
  -8  13   0         19.62         22.89         3.20 o
  -7  13   0        156.61        163.82         6.28 o
  -6  13   0         36.70         39.27         3.39 o
  -5  13   0         32.85         34.47         3.67 o
  -4  13   0         10.10          4.29         2.54 o
   3 -13   1          4.84          2.68         2.54 o
   4 -13   1          0.16         -0.83         2.89 o
   5 -13   1          8.64          4.88         2.88 o
   6 -13   1         31.72         31.49         3.05 o
   7 -13   1          3.98          3.18         3.54 o
   8 -13   1         26.40         38.46         4.07 o
   9 -13   1         17.80         20.60         3.28 o
   1 -12   1         18.61         19.89         2.76 o
   2 -12   1         24.54         27.06         2.17 o
   3 -12   1        382.93        388.16         5.78 o
   4 -12   1        295.25        321.19         5.71 o
   5 -12   1         39.39         47.60         2.27 o
   6 -12   1          7.62          9.36         2.24 o
   7 -12   1          9.64          8.02         2.20 o
   8 -12   1         23.79         14.20         3.19 o
   9 -12   1         46.28         38.06         2.74 o
  10 -12   1         26.05         27.42         2.74 o
  -1 -11   1          3.06          2.95         2.34 o
   0 -11   1         25.18         25.07         2.29 o
   1 -11   1         93.22        102.25         3.02 o
   2 -11   1          8.85         10.34         1.83 o
   3 -11   1         29.83         19.81         1.77 o
   4 -11   1          3.29          0.31         1.59 o
   5 -11   1         32.91         26.48         1.53 o
   6 -11   1        125.09        128.02         2.61 o
   7 -11   1         81.88         81.95         2.17 o
   8 -11   1        123.18        129.56         4.91 o
   9 -11   1          1.52         -0.79         2.50 o
  10 -11   1          2.92          0.38         2.31 o
  11 -11   1          0.09          0.16         2.60 o
  -2 -10   1         31.59         29.14         2.35 o
  -1 -10   1         79.73         76.27         2.80 o
   0 -10   1         42.55         43.06         2.05 o
   1 -10   1          1.03         -0.08         1.58 o
   2 -10   1          1.28          1.60         1.51 o
   3 -10   1        210.87        208.13         3.59 o
   4 -10   1        232.87        218.76         3.12 o
   5 -10   1        209.97        229.44         4.56 o
   6 -10   1         33.05         37.12         1.48 o
   7 -10   1         23.47         16.01         1.39 o
   8 -10   1          3.84          6.23         1.63 o
   9 -10   1          0.93          0.14         1.66 o
  10 -10   1         44.63         48.63         2.40 o
  11 -10   1          1.84          4.11         2.61 o
  -4  -9   1          7.83         15.56         4.17 o
  -3  -9   1          0.28          2.67         2.31 o
  -2  -9   1         65.55         64.65         2.59 o
  -1  -9   1         71.62         75.65         2.26 o
   0  -9   1        159.57        154.41         3.69 o
   1  -9   1        423.19        418.90         5.60 o
   2  -9   1        230.92        246.41         3.42 o
   3  -9   1        399.45        412.83         4.67 o
   4  -9   1          2.98          4.23         1.04 o
   5  -9   1         51.14         42.12         1.37 o
   6  -9   1        473.74        436.98         5.54 o
   7  -9   1        368.94        359.20         4.84 o
   8  -9   1        407.04        425.76         5.64 o
   9  -9   1         12.85          9.34         1.63 o
  10  -9   1         73.10         64.67         2.52 o
  11  -9   1          1.43         -2.07         2.07 o
  12  -9   1          4.84          6.56         2.73 o
  -5  -8   1          6.31          9.85         3.50 o
  -4  -8   1          0.99         -0.73         2.42 o
  -3  -8   1          7.39          7.02         1.78 o
  -2  -8   1        134.83        137.12         3.34 o
  -1  -8   1        195.90        183.20         3.23 o
   0  -8   1        155.89        159.34         2.90 o
   1  -8   1         30.23         29.64         1.50 o
   2  -8   1         37.98         27.31         1.22 o
   3  -8   1         89.52         89.16         2.12 o
   4  -8   1         75.13         50.71         1.50 o
   5  -8   1        913.47        908.95        10.90 o
   6  -8   1       1063.46       1092.85        12.05 o
   7  -8   1         92.41         97.59         2.30 o
   8  -8   1        149.56        164.25         3.05 o
   9  -8   1         33.61         32.52         1.64 o
  10  -8   1         87.37         95.69         2.94 o
  11  -8   1         94.30         91.88         3.33 o
  12  -8   1         11.54         13.37         2.80 o
  -6  -7   1          0.98          2.52         3.08 o
  -5  -7   1          2.00          3.54         2.17 o
  -4  -7   1        231.44        218.96         4.19 o
  -3  -7   1        106.20        102.03         2.83 o
  -2  -7   1        149.21        156.54         3.04 o
  -1  -7   1         15.91         15.40         1.02 o
   0  -7   1          3.36          3.52         0.72 o
   1  -7   1        298.77        298.69         3.63 o
   2  -7   1        598.32        595.39         5.74 o
   3  -7   1       1747.62       1882.06        22.37 o
   4  -7   1        465.92        494.09         5.75 o
   5  -7   1         17.06         12.37         1.03 o
   6  -7   1        146.75        128.55         2.38 o
   7  -7   1        240.63        225.53         3.32 o
   8  -7   1         69.84         68.14         2.05 o
   9  -7   1        534.29        521.19         6.43 o
  10  -7   1        120.43        112.72         3.25 o
  11  -7   1         23.24         23.06         2.54 o
  12  -7   1          7.68          8.92         2.72 o
  -7  -6   1         10.22         10.64         3.28 o
  -6  -6   1          7.00          7.50         2.17 o
  -5  -6   1          0.20          1.69         1.79 o
  -4  -6   1         15.90         13.42         1.52 o
  -3  -6   1         33.60         43.84         1.72 o
  -2  -6   1        148.07        137.30         2.05 o
  -1  -6   1        673.54        674.02         6.35 o
   0  -6   1       1058.56       1123.79        10.22 o
   1  -6   1       1576.25       1639.55        14.11 o
   2  -6   1        250.92        298.12         3.25 o
   3  -6   1        268.98        231.22         2.71 o
   4  -6   1        360.57        326.22         3.95 o
   5  -6   1        511.11        472.94         5.49 o
   6  -6   1        613.05        609.04         6.94 o
   7  -6   1        153.42        165.85         2.69 o
   8  -6   1        285.38        279.56         3.64 o
   9  -6   1         66.38         55.18         2.32 o
  10  -6   1         47.78         47.39         2.23 o
  11  -6   1          0.63          4.05         2.41 o
  12  -6   1         22.41         18.94         2.85 o
  -7  -5   1          1.75          6.51         2.76 o
  -6  -5   1         42.45         41.66         2.31 o
  -5  -5   1         62.29         56.53         2.83 o
  -4  -5   1        150.68        140.19         3.17 o
  -3  -5   1        187.97        185.97         2.35 o
  -2  -5   1          6.76          3.85         0.60 o
  -1  -5   1        282.95        333.78         3.31 o
   0  -5   1        224.34        226.95         2.24 o
   1  -5   1        446.16        454.99         4.11 o
   2  -5   1       2923.63       2820.77        24.28 o
   3  -5   1        723.99        709.37         7.14 o
   4  -5   1        925.26        960.99        10.35 o
   5  -5   1        372.24        424.73         4.56 o
   6  -5   1          0.40          1.89         0.86 o
   7  -5   1        176.47        138.59         2.41 o
   8  -5   1        259.03        265.42         3.69 o
   9  -5   1        119.90        119.60         3.06 o
  10  -5   1        175.86        166.27         4.80 o
  11  -5   1          4.02          2.78         2.46 o
  12  -5   1          1.60         -0.66         2.69 o
  -8  -4   1          4.60          8.27         3.08 o
  -7  -4   1        122.65        118.99         3.45 o
  -6  -4   1        149.90        156.46         3.51 o
  -5  -4   1       1176.68       1110.61        13.09 o
  -4  -4   1          3.83          4.11         0.71 o
  -3  -4   1         20.99         24.51         0.74 o
  -2  -4   1        353.84        366.64         3.35 o
  -1  -4   1       3139.55       3109.48        27.42 o
   0  -4   1       1508.51       1672.21        14.19 o
   1  -4   1       1381.44       1415.47        11.51 o
   2  -4   1         40.09         42.08         0.72 o
   3  -4   1        413.35        414.17         4.26 o
   4  -4   1        334.47        293.37         3.20 o
   5  -4   1        261.43        252.46         2.92 o
   6  -4   1       1644.55       1586.47        14.69 o
   7  -4   1         29.65         31.23         1.04 o
   8  -4   1         82.71         82.15         2.43 o
   9  -4   1          3.53          1.96         1.59 o
  10  -4   1         10.20          8.86         2.26 o
  11  -4   1          1.17          3.48         2.50 o
  -9  -3   1          7.64         10.03         3.11 o
  -8  -3   1          4.62          2.81         1.83 o
  -7  -3   1         15.96         21.20         2.78 o
  -6  -3   1        812.22        830.99        10.04 o
  -5  -3   1        284.84        286.29         3.55 o
  -4  -3   1        194.96        188.71         2.49 o
  -3  -3   1       1039.03       1000.43        11.26 o
  -2  -3   1       2929.89       2860.02        26.78 o
  -1  -3   1        981.82       1053.96         9.42 o
   0  -3   1        383.14        392.17         3.69 o
   1  -3   1       3596.01       3721.09        28.26 o
   2  -3   1       3113.69       3108.75        22.81 o
   3  -3   1       2046.62       2074.33        16.58 o
   4  -3   1        668.69        671.14         5.07 o
   5  -3   1         96.74         97.11         1.20 o
   6  -3   1         19.09         27.43         0.78 o
   7  -3   1         10.12          7.89         1.09 o
   8  -3   1        172.38        175.80         2.98 o
   9  -3   1         67.94         71.40         2.70 o
  10  -3   1         10.85          8.32         2.26 o
  11  -3   1          9.94          9.47         2.57 o
 -10  -2   1         16.93         15.11         4.52 o
  -9  -2   1          0.02          1.85         1.91 o
  -8  -2   1         27.48         33.01         1.89 o
  -7  -2   1          2.42          4.04         1.47 o
  -6  -2   1         21.36         21.49         1.07 o
  -5  -2   1        478.88        481.14         4.68 o
  -4  -2   1        567.51        594.47         6.01 o
  -3  -2   1        173.49        210.17         2.33 o
  -2  -2   1        524.88        611.26         5.54 o
  -1  -2   1      15142.49      13349.88       133.59 o
   0  -2   1       2506.25       2659.71        18.35 o
   1  -2   1       2469.27       2528.02        18.56 o
   2  -2   1       1057.43       1188.01         8.45 o
   3  -2   1         14.13         15.53         0.33 o
   4  -2   1         37.29         69.29         0.84 o
   5  -2   1         20.52         13.21         0.54 o
   6  -2   1        503.69        484.88         5.61 o
   7  -2   1        174.82        170.80         2.75 o
   8  -2   1         19.11         19.06         1.46 o
   9  -2   1         47.78         47.14         1.94 o
  10  -2   1         11.42          9.48         2.14 o
  11  -2   1         11.76         12.18         2.79 o
 -10  -1   1         74.47         77.75         3.04 o
  -9  -1   1         62.52         73.97         2.67 o
  -8  -1   1         77.75         75.48         2.37 o
  -7  -1   1         80.99         76.04         2.16 o
  -6  -1   1          0.69          1.83         0.64 o
  -5  -1   1         78.27         86.17         2.71 o
  -4  -1   1       1176.67       1304.69        11.75 o
  -3  -1   1       1375.71       1443.20        12.25 o
  -2  -1   1       4881.60       4887.11        33.76 o
  -1  -1   1       8433.38       7564.14        65.40 o
   0  -1   1        156.91        156.80         3.93 o
   1  -1   1       6218.23       5791.43        47.91 o
   2  -1   1       9156.32       8527.71        93.88 o
   3  -1   1       5133.84       5142.52        45.92 o
   4  -1   1       2178.78       2257.22        19.28 o
   5  -1   1         13.08         14.67         0.65 o
   6  -1   1         20.32         21.58         0.94 o
   7  -1   1         62.38         57.11         1.65 o
   8  -1   1          2.59         -0.77         1.49 o
   9  -1   1         49.28         48.58         2.27 o
  10  -1   1         61.59         73.66         3.88 o
 -11   0   1          0.87          2.82         2.38 o
 -10   0   1          8.30         11.69         2.04 o
  -9   0   1          0.06         -1.45         1.45 o
  -8   0   1         76.43         76.46         2.30 o
  -7   0   1          5.07          6.38         0.85 o
  -6   0   1        436.10        447.00         4.62 o
  -5   0   1         75.09         50.19         0.89 o
  -4   0   1        824.49        822.84         6.74 o
  -3   0   1       1614.11       1660.37        11.71 o
  -2   0   1       4314.13       4413.09        38.42 o
  -1   0   1        713.12        558.97        18.84 o
   1   0   1       1005.00       1060.53         7.59 o
   2   0   1      16513.69      14465.33       222.43 o
   3   0   1       1555.14       1634.45        13.44 o
   4   0   1         49.75         59.86         1.07 o
   5   0   1        973.37        990.11         9.85 o
   6   0   1         83.94         74.71         2.59 o
   7   0   1         72.09         79.92         2.48 o
   8   0   1        101.65         89.67         2.79 o
   9   0   1         39.10         35.64         2.32 o
  10   0   1          4.38          3.03         2.40 o
 -11   1   1         10.22         12.05         2.50 o
 -10   1   1          0.47          0.35         1.82 o
  -9   1   1          8.15          9.09         2.35 o
  -8   1   1         24.03         24.60         1.39 o
  -7   1   1        183.75        187.80         2.19 o
  -6   1   1        316.04        293.85         3.07 o
  -5   1   1         65.03         99.21         1.55 o
  -4   1   1       4024.10       4398.16        31.78 o
  -3   1   1       1082.15       1138.75         7.76 o
  -2   1   1        940.24        931.35         6.83 o
  -1   1   1       1837.28       1913.66        13.39 o
   0   1   1        892.78       1007.62         7.42 o
   1   1   1      11831.12      10450.56       235.53 o
   2   1   1          2.64          3.43         0.63 o
   3   1   1        373.12        345.71         3.21 o
   4   1   1        880.92        869.40         8.02 o
   5   1   1       1117.61       1108.38        10.21 o
   6   1   1       1778.02       1732.19        18.50 o
   7   1   1         42.13         40.60         2.69 o
   8   1   1          1.58          3.51         2.00 o
   9   1   1          2.01          1.52         2.19 o
 -11   2   1          2.92          3.05         2.38 o
 -10   2   1          2.60          5.48         2.06 o
  -9   2   1        200.16        190.26         4.23 o
  -8   2   1          0.03         -0.75         0.89 o
  -7   2   1         57.78         68.39         1.22 o
  -6   2   1        756.58        808.23         6.72 o
  -5   2   1        968.52        892.99         7.65 o
  -4   2   1         20.46         21.15         0.67 o
  -3   2   1        366.89        367.36         2.85 o
  -2   2   1        245.27        258.44         1.98 o
  -1   2   1        580.06        679.70         4.48 o
   0   2   1       8763.64       7788.03        55.89 o
   1   2   1       3507.01       3716.24        35.00 o
   2   2   1         30.46         16.20         0.96 o
   3   2   1         55.96         52.38         0.90 o
   4   2   1         72.02         80.15         1.42 o
   5   2   1        108.45        122.37         2.04 o
   6   2   1          8.27          7.72         1.61 o
   7   2   1          5.58         11.55         2.64 o
   8   2   1        149.64        153.05         4.17 o
   9   2   1         11.47          8.66         2.48 o
 -12   3   1         17.66         18.66         2.81 o
 -11   3   1         27.61         24.40         2.56 o
 -10   3   1         63.40         58.89         2.62 o
  -9   3   1        446.04        448.19         7.12 o
  -8   3   1        256.40        244.35         3.07 o
  -7   3   1        320.03        332.80         3.45 o
  -6   3   1        373.81        355.70         3.35 o
  -5   3   1        178.21        186.51         2.32 o
  -4   3   1        127.28        120.31         1.49 o
  -3   3   1        673.66        727.81         5.69 o
  -2   3   1       3528.43       3715.57        24.27 o
  -1   3   1       9192.85       8621.76        57.90 o
   0   3   1        235.84        264.63         2.41 o
   1   3   1       1263.14       1540.43        17.19 o
   2   3   1        285.25        325.58         3.44 o
   3   3   1        179.97        185.15         2.16 o
   4   3   1        132.25        134.48         2.01 o
   5   3   1        363.96        365.13         5.81 o
   6   3   1         99.51         97.07         3.26 o
   7   3   1         19.67         24.06         2.25 o
   8   3   1         16.85         19.99         2.43 o
 -12   4   1          7.06          7.06         2.61 o
 -11   4   1         20.80         18.33         2.41 o
 -10   4   1         46.11         44.70         2.43 o
  -9   4   1        591.01        548.41         7.30 o
  -8   4   1         28.45         29.97         1.31 o
  -7   4   1        402.67        417.04         4.20 o
  -6   4   1       1175.54       1281.13        13.46 o
  -5   4   1       1669.27       1652.16        17.17 o
  -4   4   1       2235.93       2251.34        23.25 o
  -3   4   1       1219.70       1209.94        11.15 o
  -2   4   1        353.79        414.69         3.56 o
  -1   4   1        341.31        443.30         3.59 o
   0   4   1         76.53         55.87         0.99 o
   1   4   1       2982.96       3143.52        31.61 o
   2   4   1        361.26        325.38         3.32 o
   3   4   1        361.36        337.74         3.56 o
   4   4   1         82.12         86.45         2.25 o
   5   4   1          4.93         -0.07         1.70 o
   6   4   1          0.10          1.40         1.98 o
   7   4   1         11.32         14.75         3.16 o
 -12   5   1         52.02         51.07         3.06 o
 -11   5   1         14.87         13.77         2.40 o
 -10   5   1          0.09          0.37         1.85 o
  -9   5   1        129.63        136.97         2.64 o
  -8   5   1       1114.32       1097.63        11.03 o
  -7   5   1        128.36        128.12         2.03 o
  -6   5   1       1306.96       1351.99        14.24 o
  -5   5   1        406.53        378.40         4.34 o
  -4   5   1         30.34         27.34         0.90 o
  -3   5   1       3365.80       3551.16        34.17 o
  -2   5   1        920.38        954.48         7.95 o
  -1   5   1       2826.17       2855.26        25.63 o
   0   5   1        614.51        571.42         5.72 o
   1   5   1          3.93          4.84         0.67 o
   2   5   1          3.82          3.50         0.87 o
   3   5   1         41.67         38.64         1.73 o
   4   5   1        151.17        143.87         2.99 o
   5   5   1         71.54         73.85         2.85 o
   6   5   1          0.56         -0.64         2.17 o
   7   5   1          0.26          2.04         2.55 o
 -12   6   1         14.18         20.44         3.29 o
 -11   6   1        156.41        161.35         4.75 o
 -10   6   1         76.39         82.95         3.00 o
  -9   6   1         44.81         40.70         1.67 o
  -8   6   1          4.27          3.20         1.27 o
  -7   6   1        111.83         99.91         1.61 o
  -6   6   1        148.18        161.35         2.35 o
  -5   6   1       1448.80       1439.52        15.14 o
  -4   6   1        422.98        387.75         3.91 o
  -3   6   1        933.59        900.54         8.39 o
  -2   6   1        230.83        279.62         2.95 o
  -1   6   1          4.86          8.70         0.63 o
   0   6   1         22.15         24.70         1.08 o
   1   6   1          6.14          7.04         0.88 o
   2   6   1        419.96        421.00         6.18 o
   3   6   1         15.82         17.34         1.65 o
   4   6   1         72.22         69.98         2.83 o
   5   6   1         40.18         33.32         2.47 o
   6   6   1          0.46          1.56         4.27 o
 -12   7   1         14.74         14.02         2.59 o
 -11   7   1          4.85          1.26         2.15 o
 -10   7   1         10.90         11.49         1.60 o
  -9   7   1        245.14        231.61         3.60 o
  -8   7   1       1061.71       1109.25        13.23 o
  -7   7   1       1277.86       1286.79        13.74 o
  -6   7   1        947.67        887.85         9.64 o
  -5   7   1       1132.57       1178.60        11.57 o
  -4   7   1         22.91         15.98         1.27 o
  -3   7   1        122.98        117.93         2.26 o
  -2   7   1        769.37        735.12         8.69 o
  -1   7   1        318.28        323.50         3.92 o
   0   7   1       1117.84       1058.66        14.65 o
   1   7   1        276.52        268.33         4.50 o
   2   7   1        120.71        109.78         3.02 o
   3   7   1          6.79          5.73         1.83 o
   4   7   1          1.11          4.19         2.24 o
   5   7   1          6.76          6.56         2.43 o
 -12   8   1          1.87          0.64         2.73 o
 -11   8   1         13.03         16.01         2.46 o
 -10   8   1         26.97         30.94         1.86 o
  -9   8   1          7.81          6.24         1.63 o
  -8   8   1         17.22         19.53         1.63 o
  -7   8   1        272.82        261.84         3.58 o
  -6   8   1        192.91        167.54         2.43 o
  -5   8   1         47.27         45.45         1.39 o
  -4   8   1        517.87        533.90         6.10 o
  -3   8   1       1089.78       1035.71        11.04 o
  -2   8   1        338.22        343.71         4.44 o
  -1   8   1        136.83        132.24         2.67 o
   0   8   1          7.74          7.89         1.62 o
   1   8   1        220.89        233.48         4.46 o
   2   8   1         47.08         47.49         3.59 o
   3   8   1         15.11         19.83         2.70 o
   4   8   1         27.96         24.26         2.69 o
 -12   9   1         76.33         79.52         3.39 o
 -11   9   1          3.52          4.12         2.07 o
 -10   9   1          0.83         -1.82         1.82 o
  -9   9   1         17.27         17.62         1.87 o
  -8   9   1         25.45         30.69         1.89 o
  -7   9   1        120.80        131.07         2.31 o
  -6   9   1        155.48        147.76         3.23 o
  -5   9   1         68.97         75.14         1.90 o
  -4   9   1        133.12        121.99         2.40 o
  -3   9   1        648.45        600.74         6.90 o
  -2   9   1        189.73        182.85         3.26 o
  -1   9   1         92.86        101.98         3.05 o
   0   9   1         53.97         50.77         2.38 o
   1   9   1        223.05        212.41         4.46 o
   2   9   1         61.45         56.20         3.54 o
   3   9   1         17.24         20.11         3.10 o
 -12  10   1          0.72          3.41         2.54 o
 -11  10   1         34.77         42.41         2.58 o
 -10  10   1         83.72         94.34         2.94 o
  -9  10   1        275.94        283.12         5.03 o
  -8  10   1        308.33        308.17         5.01 o
  -7  10   1          5.85          5.90         1.58 o
  -6  10   1         32.31         35.99         1.89 o
  -5  10   1         66.27         76.14         2.11 o
  -4  10   1        147.48        153.35         2.89 o
  -3  10   1        519.69        528.69         7.84 o
  -2  10   1         19.92         21.35         1.98 o
  -1  10   1         44.35         45.55         2.53 o
   0  10   1         22.94         20.66         2.55 o
   1  10   1          0.25         -1.25         2.19 o
 -11  11   1         65.65         58.93         2.85 o
 -10  11   1         61.15         54.61         2.60 o
  -9  11   1          0.17         -2.05         2.05 o
  -8  11   1         20.82         24.99         2.41 o
  -7  11   1          2.72          4.72         2.09 o
  -6  11   1        249.22        258.52         5.71 o
  -5  11   1        254.39        246.72         5.62 o
  -4  11   1         59.93         53.15         3.99 o
  -3  11   1         47.95         48.32         3.02 o
  -2  11   1          6.83          8.70         2.26 o
  -1  11   1         25.60         22.92         2.47 o
   0  11   1         33.82         35.66         2.98 o
 -10  12   1         58.79         65.72         3.25 o
  -9  12   1         55.09         56.75         3.29 o
  -8  12   1        247.58        251.28         5.51 o
  -7  12   1        106.07         98.15         3.71 o
  -6  12   1          7.99          7.15         2.09 o
  -5  12   1          7.15          7.77         2.32 o
  -4  12   1         30.98         30.56         2.88 o
  -3  12   1         33.96         31.41         7.56 o
  -2  12   1         46.02         44.12         2.77 o
  -8  13   1          4.30          9.61         2.67 o
  -7  13   1         23.20         26.06         3.26 o
  -6  13   1         93.41         99.33        10.88 o
  -5  13   1        103.33        108.81         5.81 o
   2 -13   2         32.08         36.77         3.29 o
   3 -13   2         43.02         43.06         2.76 o
   4 -13   2         19.14         14.39         2.86 o
   5 -13   2         22.36         23.07         3.10 o
   6 -13   2         62.48         60.61         3.45 o
   7 -13   2         61.72         51.55         8.89 o
   8 -13   2         15.54         15.39         2.66 o
   0 -12   2         10.05         12.36         2.13 o
   1 -12   2          4.98          3.35         2.00 o
   2 -12   2         20.13         16.80         2.89 o
   3 -12   2          3.32          3.57         1.84 o
   4 -12   2         84.02         80.94         2.91 o
   5 -12   2        133.21        145.98         3.99 o
   6 -12   2         61.93         66.83         2.21 o
   7 -12   2          4.88          6.20         1.74 o
   8 -12   2          6.01          3.59         2.11 o
   9 -12   2         38.90         44.84         2.67 o
  10 -12   2          1.24         -0.03         2.46 o
  -1 -11   2          8.56          8.92         2.54 o
   0 -11   2         16.43         20.97         2.68 o
   1 -11   2         10.65         13.37         2.06 o
   2 -11   2        324.61        328.67         5.16 o
   3 -11   2        254.74        275.34         6.43 o
   4 -11   2         84.65        102.39         2.56 o
   5 -11   2          2.57         -0.41         1.29 o
   6 -11   2         19.96         17.30         1.51 o
   7 -11   2        144.16        141.84         3.31 o
   8 -11   2         66.64         69.49         2.62 o
   9 -11   2        203.13        218.56         4.65 o
  10 -11   2         46.87         50.88         2.75 o
  -3 -10   2         82.45         85.63         6.66 o
  -2 -10   2         36.96         43.51         2.44 o
  -1 -10   2          5.34          7.95         1.71 o
   0 -10   2         58.43         58.41         2.14 o
   1 -10   2          0.50          0.68         1.93 o
   2 -10   2         29.26         25.33         1.65 o
   3 -10   2         45.66         37.85         1.57 o
   4 -10   2        308.46        296.58         3.78 o
   5 -10   2        285.07        290.80         4.01 o
   6 -10   2         77.68         74.37         1.95 o
   7 -10   2         91.85        112.81         2.88 o
   8 -10   2        125.65        107.97         2.88 o
   9 -10   2        151.60        145.62         3.74 o
  10 -10   2          8.91         11.64         2.14 o
  11 -10   2         13.59         12.12         2.64 o
  -4  -9   2         30.76         32.62         4.11 o
  -3  -9   2         52.03         59.99         2.77 o
  -2  -9   2        177.59        169.97         3.52 o
  -1  -9   2          0.82         -0.05         1.43 o
   0  -9   2         93.55         92.55         2.49 o
   1  -9   2        306.77        281.43         3.81 o
   2  -9   2        490.95        505.26         5.46 o
   3  -9   2        352.92        349.47         4.39 o
   4  -9   2        147.11        169.16         2.72 o
   5  -9   2         97.48        120.05         2.29 o
   6  -9   2          9.27          4.00         1.31 o
   7  -9   2         21.01         17.94         1.51 o
   8  -9   2        233.67        220.69         3.63 o
   9  -9   2        206.22        197.76         5.42 o
  10  -9   2         70.07         74.41         2.52 o
  11  -9   2          5.51          1.67         2.54 o
  -5  -8   2          2.49          3.85         2.90 o
  -4  -8   2          1.89         -0.94         1.98 o
  -3  -8   2         57.48         51.66         3.03 o
  -2  -8   2        137.68        135.48         2.82 o
  -1  -8   2        196.97        201.30         4.06 o
   0  -8   2        410.38        421.25         5.05 o
   1  -8   2        422.65        429.31         4.68 o
   2  -8   2          3.35          0.74         0.82 o
   3  -8   2         62.33         45.63         1.43 o
   4  -8   2        759.23        725.03         8.15 o
   5  -8   2        408.39        408.19         5.43 o
   6  -8   2        305.11        297.40         4.07 o
   7  -8   2        390.93        399.12         5.45 o
   8  -8   2         28.26         36.81         1.72 o
   9  -8   2          2.38          0.87         1.38 o
  10  -8   2          9.60         10.94         2.00 o
  11  -8   2         37.25         38.47         3.92 o
  -6  -7   2          4.97          2.63         2.99 o
  -5  -7   2         24.42         31.10         3.16 o
  -4  -7   2         40.83         37.81         1.88 o
  -3  -7   2         40.37         35.38         1.57 o
  -2  -7   2         85.64         90.42         1.94 o
  -1  -7   2        172.42        178.05         2.43 o
   0  -7   2         56.67         61.77         1.29 o
   1  -7   2        412.13        362.83         3.60 o
   2  -7   2        235.42        228.91         2.70 o
   3  -7   2        339.25        328.00         3.99 o
   4  -7   2        679.95        725.97         8.10 o
   5  -7   2         64.46         73.12         1.82 o
   6  -7   2          4.31          9.02         1.11 o
   7  -7   2         91.68         86.96         2.38 o
   8  -7   2         85.19         80.75         2.01 o
   9  -7   2         43.94         40.15         2.01 o
  10  -7   2          2.21          0.80         1.89 o
  11  -7   2         75.19         71.37         3.19 o
  -7  -6   2          5.41          9.16         3.12 o
  -6  -6   2         29.35         19.24         3.85 o
  -5  -6   2          1.77          0.59         1.27 o
  -4  -6   2          2.08          0.23         1.26 o
  -3  -6   2          2.16          3.30         1.28 o
  -2  -6   2        426.05        424.54         4.23 o
  -1  -6   2         90.57         74.87         1.28 o
   0  -6   2        132.45        105.53         1.54 o
   1  -6   2        507.40        445.39         4.26 o
   2  -6   2        125.47        139.46         2.02 o
   3  -6   2        158.77        185.01         2.30 o
   4  -6   2          2.22         10.26         2.19 o
   5  -6   2        324.37        273.25         3.15 o
   6  -6   2         85.37         76.41         1.49 o
   7  -6   2        328.07        321.04         3.93 o
   8  -6   2         45.67         42.47         1.50 o
   9  -6   2         25.83         28.33         1.75 o
  10  -6   2          1.06          3.71         2.07 o
  11  -6   2         26.92         27.16         5.09 o
  -8  -5   2          3.45          5.31         4.18 o
  -7  -5   2          0.42          2.98         2.64 o
  -6  -5   2          8.60          7.63         1.52 o
  -5  -5   2          3.93          2.19         1.18 o
  -4  -5   2        632.82        640.06         7.89 o
  -3  -5   2        809.62        813.35         8.11 o
  -2  -5   2        756.96        767.18         7.61 o
  -1  -5   2        249.74        279.22         2.82 o
   0  -5   2        145.95        185.19         2.15 o
   1  -5   2        850.94        859.08         7.80 o
   2  -5   2        624.00        559.23         5.38 o
   3  -5   2        186.50        152.23         2.05 o
   4  -5   2       2395.43       2463.64        23.83 o
   5  -5   2        400.03        390.52         3.86 o
   6  -5   2        151.58        177.17         2.50 o
   7  -5   2          4.32          3.71         0.94 o
   8  -5   2          1.66          0.28         1.31 o
   9  -5   2          1.17         -0.03         1.60 o
  10  -5   2         25.75         27.40         3.52 o
  11  -5   2          6.78          1.81         2.92 o
  -9  -4   2          0.10         -0.90         3.09 o
  -8  -4   2         13.46         11.29         2.94 o
  -7  -4   2         12.20         18.03         1.64 o
  -6  -4   2        112.84        104.66         2.39 o
  -5  -4   2          2.66          0.83         0.99 o
  -4  -4   2        243.79        231.43         2.55 o
  -3  -4   2        102.28        101.47         1.24 o
  -2  -4   2        330.69        331.42         3.50 o
  -1  -4   2        419.26        390.08         3.90 o
   0  -4   2       1758.29       1852.77        16.70 o
   1  -4   2       3738.26       3848.28        30.66 o
   2  -4   2        794.57        843.52         7.29 o
   3  -4   2        110.84        134.98         1.54 o
   4  -4   2       1402.09       1517.39        13.72 o
   5  -4   2       1437.58       1523.61        13.17 o
   6  -4   2         34.43         22.15         0.76 o
   7  -4   2        117.15        117.43         1.92 o
   8  -4   2        263.05        245.78         3.44 o
   9  -4   2         90.73         82.91         2.97 o
  10  -4   2          0.25         -0.86         2.20 o
  11  -4   2          1.11          0.58         2.58 o
  -9  -3   2          1.11          0.71         2.80 o
  -8  -3   2         34.21         33.06         2.01 o
  -7  -3   2         40.69         48.09         1.92 o
  -6  -3   2        399.81        355.20         4.48 o
  -5  -3   2          2.23          2.32         0.64 o
  -4  -3   2         37.26         33.16         0.71 o
  -3  -3   2       1475.75       1494.69        11.86 o
  -2  -3   2        716.14        740.63         5.98 o
  -1  -3   2       2237.84       2372.88        18.66 o
   0  -3   2       5085.00       5015.56        34.68 o
   1  -3   2       3202.67       3619.20        24.48 o
   2  -3   2       2561.46       2590.33        19.58 o
   3  -3   2        165.96        124.73         1.37 o
   4  -3   2        622.89        592.59         4.72 o
   5  -3   2       1068.97       1120.49         9.21 o
   6  -3   2        354.85        360.06         3.55 o
   7  -3   2         36.99         37.53         1.62 o
   8  -3   2        166.85        167.11         2.74 o
   9  -3   2         19.91         27.05         1.76 o
  10  -3   2         40.20         42.28         2.81 o
  11  -3   2          0.47          3.05         2.67 o
 -10  -2   2          0.22          3.52         2.82 o
  -9  -2   2          3.35          5.09         1.66 o
  -8  -2   2          1.08          2.03         1.46 o
  -7  -2   2        474.56        492.14         5.90 o
  -6  -2   2        276.22        273.09         3.56 o
  -5  -2   2        871.60        892.54         8.23 o
  -4  -2   2        348.40        336.55         2.92 o
  -3  -2   2        114.81        116.85         1.30 o
  -2  -2   2         70.58         61.96         1.27 o
  -1  -2   2       1076.66       1120.94         7.87 o
   0  -2   2      14968.21      12508.52       190.43 o
   1  -2   2       9720.22       9065.63        64.34 o
   2  -2   2        867.54        861.73         5.77 o
   3  -2   2       1487.73       1594.21        12.87 o
   4  -2   2         10.57         12.01         0.82 o
   5  -2   2        388.65        428.40         4.31 o
   6  -2   2        359.10        362.47         3.84 o
   7  -2   2        283.30        279.76         3.87 o
   8  -2   2          4.29          3.66         1.55 o
   9  -2   2         61.22         64.50         3.19 o
  10  -2   2          0.50          0.77         2.12 o
 -10  -1   2         15.12         17.38         2.00 o
  -9  -1   2         87.11         91.79         2.52 o
  -8  -1   2         81.39         76.32         2.28 o
  -7  -1   2        615.70        626.53         7.14 o
  -6  -1   2        105.25        107.33         1.99 o
  -5  -1   2        193.39        217.39         2.54 o
  -4  -1   2         46.43         65.71         1.06 o
  -3  -1   2        365.76        285.43         2.31 o
  -2  -1   2       4664.77       4640.82        36.76 o
  -1  -1   2         21.65         26.23         0.50 o
   0  -1   2       9897.02       8194.80        88.70 o
   1  -1   2       1599.79       1764.89        13.30 o
   2  -1   2        844.61        822.36         6.28 o
   3  -1   2       3514.53       3492.02        28.70 o
   4  -1   2       1946.80       1955.76        17.90 o
   5  -1   2       1395.13       1368.81        12.76 o
   6  -1   2         14.69         14.29         1.14 o
   7  -1   2         68.33         64.96         1.83 o
   8  -1   2         11.10          6.18         1.68 o
   9  -1   2         83.67         89.12         2.84 o
  10  -1   2          8.39          4.79         2.39 o
 -11   0   2         34.53         46.48         4.08 o
 -10   0   2          9.20          9.51         1.90 o
  -9   0   2         46.05         46.40         2.04 o
  -8   0   2          1.27          0.51         1.17 o
  -7   0   2         44.49         46.58         1.22 o
  -6   0   2        719.94        709.72         6.32 o
  -5   0   2        444.53        484.37         4.36 o
  -4   0   2       6113.44       6138.50        68.96 o
  -3   0   2        675.93        710.00         5.11 o
  -2   0   2       1383.63       1627.28        10.66 o
  -1   0   2       1631.67       1620.24        12.27 o
   0   0   2        389.58        358.44         2.92 o
   1   0   2        393.84        334.66         2.78 o
   2   0   2        795.10        763.50         6.09 o
   3   0   2       1805.26       1871.36        18.03 o
   4   0   2       1477.58       1506.48        13.93 o
   5   0   2        316.13        332.90         4.16 o
   6   0   2        309.96        326.39         4.29 o
   7   0   2       1470.03       1483.90        17.86 o
   8   0   2         27.47         22.70         1.96 o
   9   0   2         33.35         39.40         2.74 o
 -11   1   2          5.00          3.88         2.25 o
 -10   1   2         27.07         23.84         3.05 o
  -9   1   2         62.22         59.28         2.56 o
  -8   1   2        232.72        217.78         3.19 o
  -7   1   2         78.80         63.92         1.22 o
  -6   1   2        396.60        393.82         4.16 o
  -5   1   2        290.50        319.17         2.96 o
  -4   1   2         30.77         25.85         0.53 o
  -3   1   2       3271.23       3243.19        22.69 o
  -2   1   2       3489.07       3424.92        22.23 o
  -1   1   2        415.27        449.87         3.36 o
   0   1   2        518.33        615.24         5.31 o
   1   1   2        282.07        277.58         2.71 o
   2   1   2         14.07          9.33         0.42 o
   3   1   2        173.86        218.59         2.08 o
   4   1   2        228.17        235.02         2.78 o
   5   1   2          3.99          4.21         1.12 o
   6   1   2         51.36         47.97         3.61 o
   7   1   2          3.77          2.69         1.87 o
   8   1   2         93.68         80.84         3.06 o
   9   1   2          8.47          7.15         2.52 o
 -12   2   2         12.00          6.57         2.58 o
 -11   2   2         57.56         57.12         2.84 o
 -10   2   2        155.96        151.31         3.90 o
  -9   2   2         19.55         12.54         1.42 o
  -8   2   2          9.40          8.70         0.94 o
  -7   2   2          4.03          5.06         0.68 o
  -6   2   2        312.31        302.98         3.28 o
  -5   2   2        971.32       1054.32        10.34 o
  -4   2   2        253.51        239.32         2.63 o
  -3   2   2       4295.24       4256.77        42.74 o
  -2   2   2        261.24        282.36         2.12 o
  -1   2   2        411.44        499.01         3.60 o
   0   2   2       4633.45       4536.94        40.07 o
   1   2   2         27.51         21.40         1.22 o
   2   2   2       3664.42       3728.04        31.21 o
   3   2   2        367.87        375.20         3.52 o
   4   2   2        170.69        170.23         2.64 o
   5   2   2         68.88         68.00         2.04 o
   6   2   2         38.87         35.44         2.17 o
   7   2   2          0.63          1.88         2.04 o
   8   2   2         13.20         12.28         2.41 o
 -12   3   2         15.60         13.47         2.66 o
 -11   3   2          5.20          3.68         2.46 o
 -10   3   2         19.87         11.88         2.31 o
  -9   3   2        176.41        176.47         3.41 o
  -8   3   2        230.26        235.20         4.02 o
  -7   3   2       1261.67       1282.00        13.77 o
  -6   3   2        772.59        715.88         7.22 o
  -5   3   2        551.10        610.40         6.57 o
  -4   3   2         95.34        118.70         1.41 o
  -3   3   2        103.22        103.10         1.16 o
  -2   3   2       2242.19       2270.55        19.08 o
  -1   3   2        142.50         90.85         1.15 o
   0   3   2        307.85        356.92         3.69 o
   1   3   2        303.33        272.71         3.49 o
   2   3   2        127.86        127.47         1.86 o
   3   3   2        139.32        130.31         1.81 o
   4   3   2         70.82         67.60         1.74 o
   5   3   2         97.43         90.81         3.19 o
   6   3   2         91.41         96.97         5.32 o
   7   3   2         42.14         47.75         2.77 o
   8   3   2          7.10          7.56         2.66 o
 -12   4   2          0.39         -2.40         2.40 o
 -11   4   2          6.16          8.34         2.22 o
 -10   4   2         80.30         81.86         2.91 o
  -9   4   2        153.18        154.20         2.69 o
  -8   4   2        320.77        325.13         4.14 o
  -7   4   2        271.54        261.98         3.17 o
  -6   4   2        241.35        229.64         3.24 o
  -5   4   2       2641.11       2746.78        28.30 o
  -4   4   2       4383.42       4593.63        43.82 o
  -3   4   2       1651.10       1762.65        14.32 o
  -2   4   2        939.83        921.97         7.94 o
  -1   4   2       1421.46       1530.97        14.90 o
   0   4   2        220.94        316.42         4.01 o
   1   4   2       1189.91       1264.65        16.05 o
   2   4   2        143.28        135.37         2.39 o
   3   4   2        374.68        354.77         4.43 o
   4   4   2          3.89          4.05         1.26 o
   5   4   2         38.39         35.94         2.35 o
   6   4   2          2.49          2.27         2.25 o
   7   4   2         30.38         28.67         3.08 o
 -12   5   2          7.74          5.03         2.51 o
 -11   5   2         15.87         16.84         2.44 o
 -10   5   2         66.38         50.56         2.45 o
  -9   5   2         14.78         19.79         1.36 o
  -8   5   2         14.61         12.03         1.04 o
  -7   5   2        149.50        144.20         2.61 o
  -6   5   2       1381.26       1382.47        13.45 o
  -5   5   2         73.18         60.52         1.27 o
  -4   5   2       1268.41       1331.95        12.09 o
  -3   5   2        137.57        228.69         2.44 o
  -2   5   2         71.11         79.26         1.12 o
  -1   5   2       4636.46       4419.72        45.19 o
   0   5   2        972.56       1056.79        12.22 o
   1   5   2        249.16        259.93         3.63 o
   2   5   2        281.59        296.04         4.19 o
   3   5   2         48.27         42.85         1.74 o
   4   5   2          2.26          5.71         1.92 o
   5   5   2         15.83         16.92         2.34 o
   6   5   2         48.46         53.85         3.12 o
 -12   6   2         20.75         23.37         2.71 o
 -11   6   2          0.76          1.33         2.09 o
 -10   6   2        147.19        150.94         3.03 o
  -9   6   2        608.64        576.55         6.28 o
  -8   6   2       1161.21       1139.33        13.46 o
  -7   6   2         66.39         60.67         1.60 o
  -6   6   2          6.43          6.67         0.84 o
  -5   6   2        142.50        138.40         2.00 o
  -4   6   2       1499.11       1556.22        14.98 o
  -3   6   2       2048.99       2118.11        19.21 o
  -2   6   2        790.77        808.97         7.63 o
  -1   6   2        119.30        120.90         2.26 o
   0   6   2         44.92         53.25         1.56 o
   1   6   2         19.35         19.29         1.17 o
   2   6   2        419.08        407.61         6.17 o
   3   6   2        413.84        383.09         5.64 o
   4   6   2        109.15        107.52         3.66 o
   5   6   2         13.21          9.07         2.48 o
 -12   7   2          1.35         -1.20         2.39 o
 -11   7   2         57.23         64.56         2.94 o
 -10   7   2         44.40         41.56         1.83 o
  -9   7   2         83.23         78.98         2.96 o
  -8   7   2         11.97         16.72         2.45 o
  -7   7   2         51.80         48.74         1.39 o
  -6   7   2        799.65        804.65         8.83 o
  -5   7   2       1342.36       1333.42        13.92 o
  -4   7   2       1112.14       1065.09        10.50 o
  -3   7   2        154.74        159.33         2.22 o
  -2   7   2         67.28         69.47         1.66 o
  -1   7   2         87.60         77.29         2.16 o
   0   7   2       1438.38       1428.06        16.70 o
   1   7   2         17.03         17.97         1.80 o
   2   7   2          2.63          7.87         1.83 o
   3   7   2          0.66         -0.58         2.09 o
   4   7   2          0.09          1.69         2.45 o
 -12   8   2          0.02         -2.53         2.53 o
 -11   8   2         27.49         26.23         2.21 o
 -10   8   2        105.44        115.90         3.25 o
  -9   8   2        261.46        253.94         4.18 o
  -8   8   2         99.53         95.56         2.67 o
  -7   8   2        158.10        150.05         2.61 o
  -6   8   2         29.65         30.38         1.54 o
  -5   8   2          7.17          2.93         1.00 o
  -4   8   2         41.86         41.51         1.32 o
  -3   8   2        169.91        169.02         2.52 o
  -2   8   2       1571.27       1570.23        18.40 o
  -1   8   2        617.33        630.93         8.81 o
   0   8   2         98.05        103.06         3.15 o
   1   8   2        167.00        152.20         3.85 o
   2   8   2          1.23          0.78         2.01 o
   3   8   2        114.61        111.88         3.85 o
 -12   9   2         27.18         25.22         2.77 o
 -11   9   2         81.31         82.77         3.96 o
 -10   9   2         23.29         23.75         2.09 o
  -9   9   2          3.79          5.08         1.71 o
  -8   9   2         39.34         42.45         1.93 o
  -7   9   2        589.23        610.57         7.16 o
  -6   9   2        223.46        214.37         3.66 o
  -5   9   2        158.56        167.48         3.04 o
  -4   9   2         48.97         46.18         1.58 o
  -3   9   2        163.96        163.10         2.78 o
  -2   9   2        105.13        107.20         3.36 o
  -1   9   2         57.81         58.60         3.97 o
   0   9   2         18.23         17.83         2.25 o
   1   9   2         92.74         82.88         3.03 o
   2   9   2         19.29         21.01         3.08 o
 -12  10   2          0.15         -1.18         2.70 o
 -11  10   2          0.02         -1.46         2.09 o
 -10  10   2         50.34         52.75         3.17 o
  -9  10   2        284.26        305.26         5.70 o
  -8  10   2        180.02        180.44         3.87 o
  -7  10   2        244.03        232.85         4.54 o
  -6  10   2        211.55        199.64         4.03 o
  -5  10   2          5.91          6.13         1.67 o
  -4  10   2         46.14         45.93         2.08 o
  -3  10   2         58.19         59.10         2.33 o
  -2  10   2         98.18         97.20         3.79 o
  -1  10   2         67.18         71.89         3.22 o
   0  10   2          1.14          0.06         2.87 o
   1  10   2         10.34          7.27         3.54 o
 -11  11   2         34.90         41.10         2.62 o
 -10  11   2         50.70         48.66         2.68 o
  -9  11   2         10.06         11.46         2.45 o
  -8  11   2         43.42         39.46         2.62 o
  -7  11   2        108.73        112.77         4.45 o
  -6  11   2        158.00        164.31         4.12 o
  -5  11   2        215.44        226.36         4.70 o
  -4  11   2        207.22        226.11         7.79 o
  -3  11   2         51.80         47.89         3.06 o
  -2  11   2         29.13         22.82         2.86 o
  -1  11   2          6.12          3.70         3.01 o
 -10  12   2          0.22          0.60         2.66 o
  -9  12   2         37.26         45.49         2.97 o
  -8  12   2        129.21        149.80         5.79 o
  -7  12   2        122.22        125.78         5.62 o
  -6  12   2         22.27         25.70         2.25 o
  -5  12   2         19.71         18.07         2.51 o
  -4  12   2          0.92         -0.47         2.67 o
  -3  12   2         33.62         33.91         3.85 o
  -7  13   2          8.98          2.45         3.00 o
   2 -13   3          2.64          0.56         2.38 o
   3 -13   3          2.04          2.89         2.39 o
   4 -13   3         36.84         46.04         2.86 o
   5 -13   3          2.39          6.31         2.39 o
   6 -13   3         30.28         32.11         2.64 o
   7 -13   3         24.16         25.44         2.60 o
   8 -13   3         43.92         44.06         3.05 o
   0 -12   3         14.23         18.40         2.34 o
   1 -12   3         35.77         38.20         2.22 o
   2 -12   3         47.67         52.81         2.67 o
   3 -12   3         71.49         64.66         2.80 o
   4 -12   3         40.04         40.29         2.56 o
   5 -12   3         55.31         55.11         2.36 o
   6 -12   3        108.55        118.57         3.33 o
   7 -12   3         70.07         83.25         2.75 o
   8 -12   3          9.72         10.39         2.19 o
   9 -12   3          0.56          1.07         2.22 o
  -2 -11   3         44.96         36.31         2.82 o
  -1 -11   3          6.26          1.27         1.83 o
   0 -11   3         11.00          9.73         1.80 o
   1 -11   3         85.15         83.01         2.65 o
   2 -11   3         10.32         13.35         1.71 o
   3 -11   3         10.75         15.60         1.51 o
   4 -11   3         20.65         27.37         2.05 o
   5 -11   3         53.69         60.45         2.91 o
   6 -11   3          0.31          2.10         1.63 o
   7 -11   3         33.70         32.25         2.17 o
   8 -11   3         51.01         47.85         2.53 o
   9 -11   3          9.60          9.01         2.16 o
  10 -11   3          0.86          0.28         2.76 o
  -3 -10   3         10.19         10.00         2.81 o
  -2 -10   3          8.65          9.26         2.22 o
  -1 -10   3        223.82        225.31         3.99 o
   0 -10   3        168.58        162.24         3.25 o
   1 -10   3         11.80         16.92         1.61 o
   2 -10   3         13.49         17.41         1.35 o
   3 -10   3         16.95         12.06         1.25 o
   4 -10   3         34.12         27.52         1.48 o
   5 -10   3        145.35        141.15         2.78 o
   6 -10   3        236.42        237.99         4.23 o
   7 -10   3         52.13         53.93         2.25 o
   8 -10   3        165.77        172.11         3.94 o
   9 -10   3         51.52         53.18         2.53 o
  10 -10   3          2.97          0.48         2.58 o
  11 -10   3         26.17         22.09         3.50 o
  -4  -9   3          7.42          4.99         2.57 o
  -3  -9   3        109.69        108.41         2.93 o
  -2  -9   3         81.57         85.23         2.66 o
  -1  -9   3         26.47         28.65         1.61 o
   0  -9   3          7.24          6.33         1.18 o
   1  -9   3          1.17          0.99         1.12 o
   2  -9   3        289.07        260.84         3.53 o
   3  -9   3        690.88        665.08         6.86 o
   4  -9   3        140.33        149.59         2.62 o
   5  -9   3         19.11         21.24         1.39 o
   6  -9   3          3.70          8.42         1.32 o
   7  -9   3         72.23         65.93         2.03 o
   8  -9   3         79.05         67.36         2.09 o
   9  -9   3         50.04         52.78         2.76 o
  10  -9   3        122.94        121.73         3.91 o
  11  -9   3         14.06          9.49         3.21 o
  -5  -8   3         20.92         19.00         3.18 o
  -4  -8   3         14.43         12.56         2.34 o
  -3  -8   3          0.98          0.68         1.93 o
  -2  -8   3         33.71         36.88         1.68 o
  -1  -8   3         69.73         80.86         1.99 o
   0  -8   3        765.24        753.49         8.38 o
   1  -8   3        269.94        289.02         4.62 o
   2  -8   3        659.88        661.94         7.29 o
   3  -8   3        152.99        179.64         2.68 o
   4  -8   3         36.85         47.51         1.46 o
   5  -8   3        188.85        166.72         3.20 o
   6  -8   3        352.99        327.15         4.36 o
   7  -8   3        146.52        154.13         2.94 o
   8  -8   3         52.11         52.01         1.80 o
   9  -8   3         14.03         15.93         1.79 o
  10  -8   3          5.47          3.16         1.82 o
  11  -8   3          3.02          1.70         3.88 o
  -6  -7   3         20.57         20.51         3.02 o
  -5  -7   3          4.57          5.89         2.03 o
  -4  -7   3         19.53         20.03         1.54 o
  -3  -7   3         60.76         63.02         1.95 o
  -2  -7   3        154.81        152.35         3.81 o
  -1  -7   3         60.47         54.75         1.25 o
   0  -7   3         55.65         64.66         1.36 o
   1  -7   3         25.08         12.02         0.66 o
   2  -7   3         92.31         84.78         1.80 o
   3  -7   3       2468.90       2374.61        23.10 o
   4  -7   3        236.69        219.14         4.79 o
   5  -7   3        511.17        517.72         5.50 o
   6  -7   3         71.72         83.45         2.14 o
   7  -7   3         75.61         65.39         1.71 o
   8  -7   3         38.37         39.70         1.51 o
   9  -7   3         64.97         68.49         2.71 o
  10  -7   3        133.13        125.17         3.31 o
  11  -7   3          5.41          5.40         3.63 o
  -7  -6   3         33.77         30.02         3.22 o
  -6  -6   3         48.36         42.14         3.11 o
  -5  -6   3        398.04        397.55         6.83 o
  -4  -6   3         70.77         61.12         1.68 o
  -3  -6   3         45.68         48.81         1.48 o
  -2  -6   3         12.18         13.45         0.78 o
  -1  -6   3        499.56        541.96         5.48 o
   0  -6   3       1200.74       1188.69        10.74 o
   1  -6   3        803.37        825.10         7.54 o
   2  -6   3        169.02        144.28         1.70 o
   3  -6   3          5.11          6.16         0.62 o
   4  -6   3         88.62         78.47         1.23 o
   5  -6   3         17.55         27.91         0.84 o
   6  -6   3        677.25        712.58         7.49 o
   7  -6   3        194.59        185.72         2.80 o
   8  -6   3        201.44        199.98         3.48 o
   9  -6   3          1.50          2.62         1.56 o
  10  -6   3          7.68          2.68         2.25 o
  11  -6   3          0.04         -2.99         2.99 o
  -8  -5   3         25.78         35.13         3.44 o
  -7  -5   3          8.71          9.67         2.68 o
  -6  -5   3        125.78        131.64         3.11 o
  -5  -5   3         13.12         17.20         0.99 o
  -4  -5   3        135.07        146.06         2.04 o
  -3  -5   3        435.87        410.38         4.36 o
  -2  -5   3        746.55        777.65         7.73 o
  -1  -5   3       1862.46       1866.05        17.70 o
   0  -5   3        612.52        662.26         6.10 o
   1  -5   3        761.88        800.54         7.80 o
   2  -5   3        126.68        116.32         1.38 o
   3  -5   3       1745.12       1805.14        17.58 o
   4  -5   3        949.18        964.35         8.89 o
   5  -5   3          8.53         17.99         0.72 o
   6  -5   3          8.23         10.04         0.93 o
   7  -5   3         46.34         57.10         2.87 o
   8  -5   3          0.31          1.31         1.19 o
   9  -5   3         77.63         85.38         3.32 o
  10  -5   3         12.63         14.43         2.41 o
  11  -5   3         20.80         18.70         3.35 o
  -9  -4   3          9.16         14.84         3.13 o
  -8  -4   3          0.27          1.90         2.70 o
  -7  -4   3          3.71          0.10         2.27 o
  -6  -4   3         69.31         62.46         2.43 o
  -5  -4   3        646.50        645.12         9.10 o
  -4  -4   3        152.57        153.78         2.49 o
  -3  -4   3        264.57        255.77         2.71 o
  -2  -4   3        130.60        150.89         1.59 o
  -1  -4   3        353.68        370.04         3.54 o
   0  -4   3        965.30        871.62         7.41 o
   1  -4   3       2592.88       2605.06        23.19 o
   2  -4   3       5819.15       5921.29        56.68 o
   3  -4   3        961.31        996.59         9.09 o
   4  -4   3        273.14        280.14         2.89 o
   5  -4   3         84.72        113.15         1.66 o
   6  -4   3        506.20        526.14         5.30 o
   7  -4   3        157.36        167.50         2.72 o
   8  -4   3         82.92         79.56         2.17 o
   9  -4   3          0.92         -1.95         1.96 o
  10  -4   3          1.63          4.71         2.36 o
  11  -4   3         16.76         13.44         3.34 o
  -9  -3   3          2.61          5.42         2.69 o
  -8  -3   3        179.51        193.46         4.54 o
  -7  -3   3         31.47         28.07         1.16 o
  -6  -3   3         91.11         98.66         1.66 o
  -5  -3   3         23.00         18.21         1.28 o
  -4  -3   3        122.88        109.63         1.72 o
  -3  -3   3        456.52        486.81         5.39 o
  -2  -3   3        520.08        478.34         4.24 o
  -1  -3   3       1134.72       1139.70         8.71 o
   0  -3   3         62.73         64.74         0.68 o
   1  -3   3       3746.49       3934.16        33.24 o
   2  -3   3        418.38        519.68         4.86 o
   3  -3   3        144.95        124.12         1.48 o
   4  -3   3       1555.96       1527.89        13.09 o
   5  -3   3        815.59        811.18         7.69 o
   6  -3   3        195.86        189.81         2.69 o
   7  -3   3          1.19          1.20         1.10 o
   8  -3   3          3.98          5.23         1.31 o
   9  -3   3          0.31         -1.19         1.60 o
  10  -3   3         24.20         28.11         2.37 o
 -10  -2   3         75.31         68.54         3.50 o
  -9  -2   3         18.16         16.74         2.15 o
  -8  -2   3          2.07          2.51         2.45 o
  -7  -2   3         36.41         42.02         1.88 o
  -6  -2   3         33.28         34.15         0.96 o
  -5  -2   3       1347.59       1369.77        14.32 o
  -4  -2   3       1124.11       1110.04        11.95 o
  -3  -2   3        962.67       1023.91        11.75 o
  -2  -2   3         75.05         80.66         0.95 o
  -1  -2   3         13.39         31.39         0.42 o
   0  -2   3       2471.63       2853.91        18.81 o
   1  -2   3        307.09        284.69         2.20 o
   2  -2   3       1695.07       1731.37        14.76 o
   3  -2   3       3423.16       3551.90        38.79 o
   4  -2   3          5.31          9.62         0.61 o
   5  -2   3          2.80          4.98         0.65 o
   6  -2   3         64.83         72.41         1.79 o
   7  -2   3        126.53        122.22         2.42 o
   8  -2   3        150.25        165.76         3.59 o
   9  -2   3         19.57         16.12         2.04 o
  10  -2   3          2.05          0.46         2.30 o
 -11  -1   3          0.04         -3.45         4.47 o
 -10  -1   3          8.86         13.31         2.62 o
  -9  -1   3          2.79          2.63         2.32 o
  -8  -1   3          1.86          0.15         1.14 o
  -7  -1   3        367.36        371.71         4.32 o
  -6  -1   3        253.93        256.30         2.59 o
  -5  -1   3       1016.53       1034.76         8.94 o
  -4  -1   3        641.52        696.15         5.22 o
  -3  -1   3       1233.78       1210.93         8.88 o
  -2  -1   3       2706.00       2805.01        19.53 o
  -1  -1   3       6257.61       5635.97        37.12 o
   0  -1   3       7102.26       6408.76        52.63 o
   1  -1   3       1816.71       1990.88        16.61 o
   2  -1   3        190.84        237.94         2.48 o
   3  -1   3         13.32          8.12         0.42 o
   4  -1   3         54.45         37.45         1.09 o
   5  -1   3        759.94        787.04         7.62 o
   6  -1   3       1647.08       1685.35        16.96 o
   7  -1   3        141.74        138.47         3.22 o
   8  -1   3          5.93          6.36         1.84 o
   9  -1   3         57.18         65.62         6.20 o
 -11   0   3          4.32          4.33         3.22 o
 -10   0   3          1.79          1.52         1.93 o
  -9   0   3         52.37         43.43         1.82 o
  -8   0   3        181.56        169.45         2.59 o
  -7   0   3          0.22          0.23         0.60 o
  -6   0   3          3.19          5.76         0.54 o
  -5   0   3          7.47         10.74         0.63 o
  -4   0   3       1969.25       1923.00        18.68 o
  -3   0   3         70.94         84.63         0.86 o
  -2   0   3       2437.51       2463.58        17.26 o
  -1   0   3          9.04          4.92         0.29 o
   0   0   3         39.69         78.97         0.82 o
   1   0   3       2435.63       2366.88        22.70 o
   2   0   3         17.81         13.68         0.56 o
   3   0   3        650.70        631.39         6.43 o
   4   0   3        533.48        527.98         6.13 o
   5   0   3         16.01         13.22         1.15 o
   6   0   3        136.13        108.64         2.69 o
   7   0   3         34.28         31.11         2.70 o
   8   0   3          0.41          2.03         2.13 o
   9   0   3        124.48        132.60         5.00 o
 -11   1   3          0.66          3.42         2.16 o
 -10   1   3          7.26          5.06         2.01 o
  -9   1   3         45.23         50.17         2.40 o
  -8   1   3         89.38        101.19         2.14 o
  -7   1   3        988.30        958.68         8.96 o
  -6   1   3        978.65       1077.00         9.92 o
  -5   1   3       1146.24       1154.71         9.98 o
  -4   1   3          3.29          2.54         0.45 o
  -3   1   3        101.44        156.72         1.44 o
  -2   1   3        362.63        369.05         2.53 o
  -1   1   3       2463.14       2560.15        19.88 o
   0   1   3       2712.35       2739.35        21.06 o
   1   1   3       3340.25       3477.33        34.30 o
   2   1   3         20.57         35.36         1.01 o
   3   1   3        310.35        348.37         4.55 o
   4   1   3         38.72         35.50         1.26 o
   5   1   3         60.64         65.48         3.17 o
   6   1   3        164.57        187.18         4.14 o
   7   1   3         10.10         11.11         2.06 o
   8   1   3         79.72         85.47         3.30 o
 -12   2   3          0.77         -1.96         2.29 o
 -11   2   3         16.47         19.76         2.52 o
 -10   2   3         72.10         71.96         2.31 o
  -9   2   3        422.65        403.87         5.72 o
  -8   2   3        375.32        362.40         4.11 o
  -7   2   3         17.77         26.11         0.84 o
  -6   2   3       1224.37       1316.49        12.90 o
  -5   2   3         15.35         11.13         0.53 o
  -4   2   3       4471.33       4337.35        34.52 o
  -3   2   3       3290.49       3311.67        28.07 o
  -2   2   3       4985.65       4931.12        41.35 o
  -1   2   3        171.58        237.62         2.61 o
   0   2   3        296.68        337.26         3.85 o
   1   2   3        514.99        482.98         4.69 o
   2   2   3        366.07        321.42         3.12 o
   3   2   3        120.12        118.57         1.66 o
   4   2   3        544.70        537.40         6.17 o
   5   2   3         38.31         38.84         3.89 o
   6   2   3          0.06          0.55         1.89 o
   7   2   3        104.06        111.79         3.88 o
   8   2   3          7.46          1.91         2.63 o
 -12   3   3         20.20         24.44         2.58 o
 -11   3   3         65.55         58.98         2.81 o
 -10   3   3          6.97          6.68         1.54 o
  -9   3   3          2.80          1.38         1.32 o
  -8   3   3        138.96        135.15         2.32 o
  -7   3   3        911.85        885.91         9.69 o
  -6   3   3       1195.67       1267.48        13.49 o
  -5   3   3       3712.13       3904.15        43.74 o
  -4   3   3         73.54         77.16         0.98 o
  -3   3   3       1609.30       1780.49        15.27 o
  -2   3   3       2655.11       2628.28        23.44 o
  -1   3   3       2541.85       2555.34        22.95 o
   0   3   3        502.65        503.99         5.22 o
   1   3   3       2063.86       2119.11        24.24 o
   2   3   3         86.45         96.13         1.64 o
   3   3   3         25.50         25.13         1.29 o
   4   3   3        114.78        114.87         2.79 o
   5   3   3         69.81         68.33         2.70 o
   6   3   3         25.45         30.44         2.44 o
   7   3   3         17.19         20.08         2.94 o
 -12   4   3          1.96          4.18         2.42 o
 -11   4   3         25.53         31.06         2.50 o
 -10   4   3        149.88        147.42         3.20 o
  -9   4   3        125.25        117.61         2.44 o
  -8   4   3        262.93        271.27         3.64 o
  -7   4   3        941.56        938.27        11.07 o
  -6   4   3        130.13        153.01         2.29 o
  -5   4   3          7.47         10.97         0.68 o
  -4   4   3         13.33         14.00         0.67 o
  -3   4   3       2770.67       2853.14        27.57 o
  -2   4   3       3405.40       3464.22        31.04 o
  -1   4   3       1209.14       1384.39        12.84 o
   0   4   3         18.19         25.33         1.17 o
   1   4   3         56.42         55.36         1.79 o
   2   4   3        371.43        360.00         4.46 o
   3   4   3         64.98         73.55         3.09 o
   4   4   3         98.69         98.28         4.19 o
   5   4   3          7.04          9.57         2.21 o
   6   4   3          0.12         -2.45         2.45 o
   7   4   3          2.16         11.72         2.85 o
 -12   5   3         80.16         92.48         4.10 o
 -11   5   3         24.31         23.54         2.41 o
 -10   5   3          5.85          4.90         1.49 o
  -9   5   3         11.68         16.44         1.32 o
  -8   5   3        264.88        265.82         3.98 o
  -7   5   3       1003.15        986.09        11.64 o
  -6   5   3        183.55        163.64         2.15 o
  -5   5   3       2196.17       2201.66        21.29 o
  -4   5   3       1283.11       1368.71        13.19 o
  -3   5   3         29.87         30.91         1.00 o
  -2   5   3          8.82          4.51         0.56 o
  -1   5   3        582.61        535.40         6.07 o
   0   5   3         25.45         22.19         1.29 o
   1   5   3        913.41        894.95        10.63 o
   2   5   3        625.69        594.48         8.45 o
   3   5   3          6.04          7.39         1.57 o
   4   5   3          0.42          1.10         2.16 o
   5   5   3         13.25         13.86         2.45 o
   6   5   3          3.10          5.77         2.76 o
 -12   6   3         12.58         11.63         2.46 o
 -11   6   3         16.79         18.45         2.25 o
 -10   6   3         50.45         53.86         1.71 o
  -9   6   3         19.91         21.46         1.55 o
  -8   6   3         22.10         21.50         1.47 o
  -7   6   3        800.72        797.70         9.62 o
  -6   6   3         98.60         94.35         1.68 o
  -5   6   3         74.24         72.22         1.29 o
  -4   6   3        580.78        566.01         5.82 o
  -3   6   3        217.73        207.81         2.67 o
  -2   6   3        384.10        339.95         3.90 o
  -1   6   3        337.55        333.62         4.18 o
   0   6   3        704.44        677.79         8.27 o
   1   6   3         54.81         45.86         1.97 o
   2   6   3         42.53         50.32         2.82 o
   3   6   3          0.84          2.97         2.12 o
   4   6   3         13.70         16.73         2.48 o
   5   6   3         23.87         21.76         2.89 o
 -12   7   3         83.58         87.91         3.34 o
 -11   7   3        117.51        116.15         3.32 o
 -10   7   3        163.39        157.93         3.14 o
  -9   7   3        324.81        307.43         4.67 o
  -8   7   3         43.95         46.03         1.76 o
  -7   7   3         31.74         26.32         1.20 o
  -6   7   3        617.04        647.45         6.28 o
  -5   7   3        104.38         95.32         1.82 o
  -4   7   3        796.35        805.71         8.80 o
  -3   7   3       1065.85       1073.13        11.58 o
  -2   7   3       1073.77       1101.02        11.91 o
  -1   7   3        425.17        396.85         5.31 o
   0   7   3        104.35        103.10         3.45 o
   1   7   3        148.77        157.28         3.67 o
   2   7   3        302.44        291.21         5.29 o
   3   7   3         57.42         55.59         5.46 o
   4   7   3         13.77         15.52         2.82 o
 -12   8   3          3.61          4.06         2.51 o
 -11   8   3          0.59          3.56         1.94 o
 -10   8   3         38.58         45.30         2.08 o
  -9   8   3         80.95         77.38         2.39 o
  -8   8   3        466.66        457.73         6.17 o
  -7   8   3        250.25        257.61         3.66 o
  -6   8   3         83.03         89.75         2.32 o
  -5   8   3          8.15          9.01         1.04 o
  -4   8   3         65.74         52.01         1.45 o
  -3   8   3        288.96        287.62         3.97 o
  -2   8   3         11.60         10.30         1.41 o
  -1   8   3         23.27         26.87         1.89 o
   0   8   3         86.91         69.31         2.93 o
   1   8   3        295.99        282.26         6.90 o
   2   8   3          0.17          0.77         2.70 o
   3   8   3          0.36          0.48         2.66 o
 -12   9   3          6.14          5.61         2.55 o
 -11   9   3         85.60         84.21         2.80 o
 -10   9   3        169.86        170.57         3.87 o
  -9   9   3        231.54        229.50         4.22 o
  -8   9   3          0.43          1.30         1.61 o
  -7   9   3          0.71          4.60         1.79 o
  -6   9   3        286.02        284.47         4.40 o
  -5   9   3        712.03        730.71         8.39 o
  -4   9   3        168.79        167.88         3.11 o
  -3   9   3        385.94        375.32         5.53 o
  -2   9   3         16.50         14.63         1.96 o
  -1   9   3          0.03          1.54         2.29 o
   0   9   3        111.34         98.66         3.48 o
   1   9   3          2.06          1.79         2.35 o
   2   9   3          0.61          4.58         2.77 o
 -12  10   3         83.93         77.51         3.12 o
 -11  10   3          9.77          8.25         2.18 o
 -10  10   3          5.85          9.33         2.06 o
  -9  10   3         98.95        111.13         3.29 o
  -8  10   3        191.47        175.13         4.42 o
  -7  10   3        313.52        330.78         6.81 o
  -6  10   3        259.01        267.78         4.48 o
  -5  10   3        136.06        137.99         3.49 o
  -4  10   3          6.55          6.00         1.77 o
  -3  10   3        107.14        104.47         4.03 o
  -2  10   3        274.12        258.59         7.74 o
  -1  10   3        178.87        181.95         4.66 o
   0  10   3          1.35          3.19         2.52 o
 -11  11   3        113.88        124.17         3.70 o
 -10  11   3         75.34         77.46         3.49 o
  -9  11   3        178.24        188.23         4.83 o
  -8  11   3         75.07         70.64         3.05 o
  -7  11   3          5.01          0.59         2.27 o
  -6  11   3         45.22         47.83         2.35 o
  -5  11   3        129.39        131.52         3.66 o
  -4  11   3        167.36        179.83         4.80 o
  -3  11   3         91.76         71.96         7.03 o
  -2  11   3         11.20         11.12         2.82 o
 -10  12   3         25.71         24.66         2.95 o
  -9  12   3         15.99         23.94         2.77 o
  -8  12   3        141.96        141.19         4.67 o
  -7  12   3         48.19         45.72         4.73 o
  -6  12   3        185.23        187.81         4.95 o
  -5  12   3         39.38         33.09         2.81 o
  -4  12   3          9.83          9.30         3.30 o
   2 -13   4        149.82        164.26         4.63 o
   3 -13   4        104.66        115.03         3.82 o
   4 -13   4         18.93         18.37         2.45 o
   5 -13   4          5.29          5.57         2.43 o
   6 -13   4          7.41          6.28         2.82 o
   7 -13   4         10.02          7.29         2.54 o
   8 -13   4         26.01         23.60         2.84 o
   0 -12   4         14.68         19.37         4.63 o
   1 -12   4          5.82          7.09         2.22 o
   2 -12   4          5.14          5.56         2.13 o
   3 -12   4         10.07         12.44         2.28 o
   4 -12   4          0.35          1.02         2.07 o
   5 -12   4         41.52         39.37         2.56 o
   6 -12   4         42.54         45.86         2.64 o
   7 -12   4         45.12         48.57         2.54 o
   8 -12   4          0.36         -1.41         2.65 o
   9 -12   4          0.49         -2.02         2.28 o
  -2 -11   4        117.72        118.83         5.18 o
  -1 -11   4         17.54         18.77         1.96 o
   0 -11   4          0.88         -1.13         1.74 o
   1 -11   4         41.29         36.14         1.98 o
   2 -11   4        120.30        103.18         5.67 o
   3 -11   4        123.74        133.00         3.58 o
   4 -11   4        106.98        112.17         3.37 o
   5 -11   4         29.30         40.47         2.02 o
   6 -11   4         11.73          9.46         1.74 o
   7 -11   4         16.03         13.22         2.05 o
   8 -11   4          0.41          0.34         2.11 o
   9 -11   4        128.71        127.09         3.95 o
  10 -11   4         27.29         31.00         3.22 o
  -3 -10   4          2.43          3.01         2.52 o
  -2 -10   4          1.05          0.54         1.69 o
  -1 -10   4        120.53        117.77         3.49 o
   0 -10   4         87.16         93.89         2.61 o
   1 -10   4        563.93        544.88         6.54 o
   2 -10   4         99.53        101.86         2.49 o
   3 -10   4          1.63          1.00         1.16 o
   4 -10   4        217.61        197.65         3.61 o
   5 -10   4         86.89         70.92         2.08 o
   6 -10   4         78.35         75.06         3.25 o
   7 -10   4        105.57        102.49         3.17 o
   8 -10   4          3.60          2.51         1.99 o
   9 -10   4          5.58          6.40         2.46 o
  10 -10   4          2.50          3.58         2.81 o
  -5  -9   4          0.29          1.94         3.77 o
  -4  -9   4         11.96         10.61         2.79 o
  -3  -9   4         44.12         39.82         2.42 o
  -2  -9   4         29.73         31.59         1.92 o
  -1  -9   4         62.54         59.33         2.03 o
   0  -9   4          2.57          3.68         1.23 o
   1  -9   4          1.09          1.40         1.21 o
   2  -9   4        227.27        212.08         3.07 o
   3  -9   4          7.13          5.74         1.07 o
   4  -9   4        508.55        485.29         5.84 o
   5  -9   4        379.65        397.70         5.14 o
   6  -9   4         87.01         90.36         2.72 o
   7  -9   4         24.58         24.18         1.86 o
   8  -9   4          4.02          4.18         1.86 o
   9  -9   4         27.57         31.41         2.82 o
  10  -9   4          0.62         -1.40         2.62 o
  -6  -8   4         40.22         41.66         3.80 o
  -5  -8   4          2.85          5.60         2.63 o
  -4  -8   4         32.68         33.64         2.42 o
  -3  -8   4         22.57         23.62         1.51 o
  -2  -8   4         19.69         19.23         1.28 o
  -1  -8   4         10.09          7.12         1.14 o
   0  -8   4        101.59         96.59         2.20 o
   1  -8   4        263.08        261.58         3.42 o
   2  -8   4        280.71        288.80         3.69 o
   3  -8   4         44.80         50.96         1.23 o
   4  -8   4         80.15         84.27         1.57 o
   5  -8   4        106.37         92.59         2.13 o
   6  -8   4          5.53          5.74         1.23 o
   7  -8   4        125.27        113.62         2.32 o
   8  -8   4         53.52         58.35         2.09 o
   9  -8   4         54.13         49.75         3.05 o
  10  -8   4          0.21         -1.86         2.64 o
  11  -8   4          3.02         -3.00         3.32 o
  -7  -7   4         10.21          8.00         3.29 o
  -6  -7   4          2.65          1.73         2.75 o
  -5  -7   4          0.42         -1.43         2.21 o
  -4  -7   4         26.09         21.45         1.84 o
  -3  -7   4         63.18         72.93         1.84 o
  -2  -7   4        744.81        726.10         8.12 o
  -1  -7   4        400.78        416.48         5.00 o
   0  -7   4          2.73          2.14         0.74 o
   1  -7   4        103.02        108.69         1.55 o
   2  -7   4        103.92         91.66         2.17 o
   3  -7   4         67.29         52.87         1.89 o
   4  -7   4        133.19        113.08         2.11 o
   5  -7   4        528.19        525.82         6.22 o
   6  -7   4        126.83        109.80         2.30 o
   7  -7   4         35.35         32.18         1.34 o
   8  -7   4          0.60          0.73         1.55 o
   9  -7   4         29.28         22.53         2.11 o
  10  -7   4          7.69         10.28         2.72 o
  11  -7   4          4.18          4.92         4.07 o
  -7  -6   4          3.33          2.65         2.78 o
  -6  -6   4         30.08         40.04         2.41 o
  -5  -6   4         40.01         43.29         2.15 o
  -4  -6   4         95.42         81.76         2.41 o
  -3  -6   4         33.18         31.72         1.03 o
  -2  -6   4         76.74         82.93         1.98 o
  -1  -6   4          4.91          8.96         0.75 o
   0  -6   4        140.66        131.84         1.70 o
   1  -6   4        634.53        655.39         6.09 o
   2  -6   4        719.30        682.41         6.87 o
   3  -6   4        238.56        234.90         3.05 o
   4  -6   4         64.91         70.80         2.63 o
   5  -6   4        221.65        231.01         2.86 o
   6  -6   4          5.20          3.77         0.96 o
   7  -6   4         21.24         17.55         1.17 o
   8  -6   4         25.25         29.96         1.76 o
   9  -6   4         36.75         36.82         2.07 o
  10  -6   4         27.62         23.95         2.81 o
  -8  -5   4         29.53         31.26         3.41 o
  -7  -5   4        107.76        111.66         5.63 o
  -6  -5   4        650.05        654.75         9.41 o
  -5  -5   4         14.24          9.74         1.91 o
  -4  -5   4         47.66         51.93         1.73 o
  -3  -5   4        109.23        100.68         1.58 o
  -2  -5   4        414.27        424.82         4.07 o
  -1  -5   4       1564.62       1560.35        13.19 o
   0  -5   4        940.17       1000.00         8.55 o
   1  -5   4       3066.23       3363.40        31.77 o
   2  -5   4          1.18          6.32         0.80 o
   3  -5   4        512.44        526.75         5.45 o
   4  -5   4        666.74        628.64         7.08 o
   5  -5   4       1139.00       1206.72        12.15 o
   6  -5   4        307.58        302.30         3.68 o
   7  -5   4         87.59         75.24         1.96 o
   8  -5   4          9.40         11.82         1.44 o
   9  -5   4          6.65          6.21         1.77 o
  10  -5   4         15.17         15.82         3.05 o
  -9  -4   4          1.32         -2.02         3.11 o
  -8  -4   4          3.52          1.39         2.54 o
  -7  -4   4         16.73         14.29         2.08 o
  -6  -4   4         79.41         82.84         2.48 o
  -5  -4   4        194.44        203.46         3.16 o
  -4  -4   4        284.66        268.24         3.04 o
  -3  -4   4        831.78        822.43         8.96 o
  -2  -4   4        157.08        150.98         1.46 o
  -1  -4   4         14.96          9.43         0.57 o
   0  -4   4        625.17        652.43         5.08 o
   1  -4   4        305.89        269.57         2.95 o
   2  -4   4       1357.61       1275.00        11.65 o
   3  -4   4        516.72        449.08         4.39 o
   4  -4   4        665.83        694.59         6.71 o
   5  -4   4         35.43         38.75         1.16 o
   6  -4   4          3.35          1.28         0.72 o
   7  -4   4        271.11        284.42         3.50 o
   8  -4   4         99.60         98.22         2.25 o
   9  -4   4         18.25         24.62         1.97 o
  10  -4   4          8.70          9.44         3.08 o
 -10  -3   4         58.51         54.67         3.38 o
  -9  -3   4          5.96         10.47         4.00 o
  -8  -3   4         63.83         67.11         2.54 o
  -7  -3   4        151.10        150.04         4.86 o
  -6  -3   4        615.05        612.11         7.15 o
  -5  -3   4         14.44         13.60         1.03 o
  -4  -3   4          6.85          5.96         1.13 o
  -3  -3   4        417.06        412.50         4.42 o
  -2  -3   4        502.09        447.16         3.75 o
  -1  -3   4        824.09        794.06         5.94 o
   0  -3   4       2426.34       2514.93        20.33 o
   1  -3   4       3054.75       3186.58        26.98 o
   2  -3   4          1.65          0.92         0.50 o
   3  -3   4          5.31          0.93         0.53 o
   4  -3   4        245.74        257.01         3.56 o
   5  -3   4        304.15        305.04         3.29 o
   6  -3   4         92.29         93.06         1.99 o
   7  -3   4        355.07        353.08         4.46 o
   8  -3   4         23.70         20.43         1.56 o
   9  -3   4          0.08         -0.42         1.72 o
  10  -3   4         11.99          3.35         4.18 o
 -10  -2   4          8.20          9.74         2.74 o
  -9  -2   4        124.36        114.51         4.04 o
  -8  -2   4         27.80         23.90         1.61 o
  -7  -2   4         96.86         88.26         1.96 o
  -6  -2   4         33.57         34.51         1.36 o
  -5  -2   4       1222.40       1255.90        12.52 o
  -4  -2   4       1333.49       1426.82        14.07 o
  -3  -2   4       1966.59       2016.30        17.94 o
  -2  -2   4       3180.29       3276.80        26.42 o
  -1  -2   4          1.83          3.76         0.28 o
   0  -2   4       6523.41       6397.65        54.43 o
   1  -2   4        726.35        648.96         6.16 o
   2  -2   4       2091.53       2125.49        20.77 o
   3  -2   4        437.81        405.25         3.80 o
   4  -2   4        203.99        200.05         2.33 o
   5  -2   4        225.73        231.54         2.73 o
   6  -2   4         50.79         59.42         1.63 o
   7  -2   4        457.57        497.67         5.83 o
   8  -2   4        108.13        125.40         3.40 o
   9  -2   4          8.29          8.04         2.41 o
 -11  -1   4          5.56          6.54         3.42 o
 -10  -1   4         19.97         21.43         3.48 o
  -9  -1   4          2.51          0.49         2.07 o
  -8  -1   4        323.35        315.70         3.92 o
  -7  -1   4         20.58         19.03         0.82 o
  -6  -1   4        409.35        383.45         3.89 o
  -5  -1   4         58.29         47.08         0.78 o
  -4  -1   4       2142.99       2443.28        20.66 o
  -3  -1   4        199.55        233.34         2.20 o
  -2  -1   4       1584.07       1523.97        11.25 o
  -1  -1   4        841.14        735.28         5.84 o
   0  -1   4       3849.93       3809.43        32.60 o
   1  -1   4        301.76        277.99         3.11 o
   2  -1   4        311.95        294.37         7.59 o
   3  -1   4        427.09        496.24         5.20 o
   4  -1   4          0.80          1.44         0.92 o
   5  -1   4        106.50        113.84         2.36 o
   6  -1   4         99.59        104.17         2.53 o
   7  -1   4        149.72        157.12         4.04 o
   8  -1   4          2.72         -1.65         2.17 o
   9  -1   4         17.01         12.28         3.36 o
 -11   0   4          0.98          0.79         2.96 o
 -10   0   4         48.48         53.75         2.62 o
  -9   0   4         40.82         46.80         1.82 o
  -8   0   4         14.45         13.62         1.10 o
  -7   0   4         30.03         33.94         1.50 o
  -6   0   4        247.85        256.15         2.93 o
  -5   0   4       1714.82       1780.33        17.41 o
  -4   0   4        594.04        567.47         5.01 o
  -3   0   4       1935.39       2004.61        15.33 o
  -2   0   4        387.02        346.26         3.09 o
  -1   0   4        905.48        992.45         9.15 o
   0   0   4          2.97         10.38         0.50 o
   1   0   4         27.41         16.48         0.68 o
   2   0   4        643.35        663.10         8.10 o
   3   0   4       1948.41       1944.32        18.93 o
   4   0   4        186.70        176.73         2.80 o
   5   0   4        120.30        106.96         2.37 o
   6   0   4          0.32         -1.52         1.52 o
   7   0   4         40.60         37.35         2.66 o
   8   0   4          5.11         -1.57         2.25 o
   9   0   4          3.74          1.73         2.70 o
 -12   1   4         21.87         16.32         3.41 o
 -11   1   4         32.53         28.83         2.32 o
 -10   1   4         49.21         43.60         1.94 o
  -9   1   4         20.18         24.69         1.58 o
  -8   1   4         98.18         97.17         1.97 o
  -7   1   4        242.75        262.33         2.85 o
  -6   1   4        694.69        707.29         6.32 o
  -5   1   4        979.49        913.36         7.97 o
  -4   1   4         64.34         84.26         1.03 o
  -3   1   4        423.32        524.69         4.38 o
  -2   1   4       1283.92       1203.69        14.18 o
  -1   1   4          8.56         12.35         0.55 o
   0   1   4       1845.43       1746.78        17.48 o
   1   1   4        138.62        110.97         1.67 o
   2   1   4        281.93        270.54         3.42 o
   3   1   4          2.40          0.48         0.69 o
   4   1   4         18.04         15.99         1.21 o
   5   1   4         33.79         41.07         1.86 o
   6   1   4         16.02         17.58         2.14 o
   7   1   4         43.48         53.75         2.82 o
   8   1   4          1.15          2.55         2.66 o
 -12   2   4          2.66          2.88         2.35 o
 -11   2   4        116.18        108.18         4.42 o
 -10   2   4          3.55          6.79         1.54 o
  -9   2   4         82.57         98.09         2.59 o
  -8   2   4        307.37        291.41         3.82 o
  -7   2   4        240.77        255.99         3.61 o
  -6   2   4        264.78        283.18         2.61 o
  -5   2   4        223.96        209.02         2.20 o
  -4   2   4       3277.00       3346.74        25.48 o
  -3   2   4       1488.13       1537.50        14.73 o
  -2   2   4        581.62        563.83         5.70 o
  -1   2   4       1209.64       1241.05        12.22 o
   0   2   4       1202.49       1312.67        12.96 o
   1   2   4        125.20        102.76         2.54 o
   2   2   4          6.51          7.75         0.89 o
   3   2   4        155.15        152.24         2.04 o
   4   2   4        185.94        186.24         3.53 o
   5   2   4         10.64         15.90         2.10 o
   6   2   4         14.04          9.63         2.24 o
   7   2   4          2.82          8.79         2.64 o
 -12   3   4          7.61         10.67         2.51 o
 -11   3   4         38.51         35.08         2.42 o
 -10   3   4         96.46         84.70         2.57 o
  -9   3   4        151.58        141.91         3.24 o
  -8   3   4          1.27          0.63         1.00 o
  -7   3   4          4.50          7.47         0.88 o
  -6   3   4       1596.17       1645.22        17.24 o
  -5   3   4       1380.59       1384.75        11.83 o
  -4   3   4       1650.57       1811.64        15.56 o
  -3   3   4       3792.59       4284.94        43.93 o
  -2   3   4         52.72        102.50         1.48 o
  -1   3   4        504.46        545.29         5.24 o
   0   3   4       2571.07       2418.47        23.49 o
   1   3   4       1525.20       1502.81        15.09 o
   2   3   4        422.78        427.80         5.44 o
   3   3   4        224.71        214.01         3.19 o
   4   3   4          2.70          0.85         1.81 o
   5   3   4          0.74         -0.71         2.04 o
   6   3   4          4.74         10.31         2.59 o
   7   3   4          3.77          5.57         2.83 o
 -12   4   4          1.12          1.56         2.27 o
 -11   4   4          6.11          5.00         2.08 o
 -10   4   4         75.13         76.63         2.38 o
  -9   4   4        229.29        249.43         4.67 o
  -8   4   4       1218.65       1187.06        12.93 o
  -7   4   4         15.53         12.77         1.64 o
  -6   4   4        184.01        177.14         2.29 o
  -5   4   4        105.29        143.41         1.80 o
  -4   4   4          5.53          5.49         0.79 o
  -3   4   4       1259.51       1179.06        12.45 o
  -2   4   4        871.71        844.38         8.36 o
  -1   4   4       2061.78       2101.73        20.52 o
   0   4   4        560.50        555.73         6.88 o
   1   4   4         25.56         34.02         1.56 o
   2   4   4        134.96        143.33         2.62 o
   3   4   4        229.84        210.70         4.04 o
   4   4   4        181.44        192.56         4.50 o
   5   4   4        120.08        116.15         3.99 o
   6   4   4         26.15         24.89         2.84 o
 -13   5   4          5.29          7.27         2.72 o
 -12   5   4         26.33         29.12         2.67 o
 -11   5   4         50.82         51.31         2.63 o
 -10   5   4        176.40        180.18         3.49 o
  -9   5   4         10.08          8.93         1.29 o
  -8   5   4        196.07        188.93         3.20 o
  -7   5   4        153.75        143.25         2.41 o
  -6   5   4        229.39        219.12         2.47 o
  -5   5   4       1760.60       1718.63        16.77 o
  -4   5   4        570.25        554.20         6.24 o
  -3   5   4        683.31        657.46         7.29 o
  -2   5   4          4.86          9.93         0.60 o
  -1   5   4        258.24        279.27         3.67 o
   0   5   4        100.50         94.31         3.00 o
   1   5   4        105.50        103.46         2.52 o
   2   5   4          7.86         11.74         1.27 o
   3   5   4        192.32        191.05         4.99 o
   4   5   4         21.98         16.09         2.40 o
   5   5   4          5.79         13.11         2.71 o
 -13   6   4         70.72         71.86         3.43 o
 -12   6   4         31.94         29.99         3.45 o
 -11   6   4         21.15         19.12         2.20 o
 -10   6   4         10.57         11.34         1.63 o
  -9   6   4        678.28        670.52         8.70 o
  -8   6   4        911.04        924.20        11.12 o
  -7   6   4        822.13        824.27         8.44 o
  -6   6   4        343.40        348.84         3.99 o
  -5   6   4         38.31         43.20         1.38 o
  -4   6   4          4.20          1.76         1.00 o
  -3   6   4        310.11        283.37         3.34 o
  -2   6   4       2378.70       2340.37        21.64 o
  -1   6   4        761.93        744.88         8.36 o
   0   6   4        594.27        604.34         7.65 o
   1   6   4         44.89         45.45         2.51 o
   2   6   4         26.03         22.16         1.89 o
   3   6   4         80.93         79.28         3.19 o
   4   6   4          9.16         14.56         2.68 o
 -12   7   4         11.08         13.81         2.50 o
 -11   7   4         72.75         75.50         3.02 o
 -10   7   4        118.54        117.79         3.04 o
  -9   7   4         33.46         27.65         1.69 o
  -8   7   4        184.17        177.85         3.37 o
  -7   7   4         22.89         23.25         1.19 o
  -6   7   4        106.09        102.27         2.20 o
  -5   7   4        273.24        251.73         3.52 o
  -4   7   4       1091.51       1109.53        12.01 o
  -3   7   4          6.80          7.27         1.25 o
  -2   7   4          7.30          6.54         1.57 o
  -1   7   4         15.46         19.66         1.55 o
   0   7   4         13.40         14.06         1.85 o
   1   7   4         71.90         81.41         3.54 o
   2   7   4         38.86         37.96         2.84 o
   3   7   4         73.46         70.01         3.30 o
 -12   8   4          2.13          3.85         2.49 o
 -11   8   4          6.10          6.05         2.09 o
 -10   8   4          5.80          8.07         1.83 o
  -9   8   4         75.85         75.79         2.40 o
  -8   8   4        150.73        153.72         3.26 o
  -7   8   4        576.87        582.00         7.53 o
  -6   8   4        804.85        755.64         8.55 o
  -5   8   4         99.48        113.85         2.59 o
  -4   8   4          0.76          2.84         1.31 o
  -3   8   4          3.40          3.45         1.35 o
  -2   8   4        167.42        160.45         3.01 o
  -1   8   4         16.76         20.88         2.05 o
   0   8   4         76.15         64.46         3.08 o
   1   8   4          1.73          1.08         2.29 o
   2   8   4          1.22         -0.57         2.50 o
 -12   9   4         30.33         28.82         2.62 o
 -11   9   4         52.01         56.56         3.18 o
 -10   9   4        205.70        210.34         5.28 o
  -9   9   4         93.04         94.09         2.92 o
  -8   9   4        101.89        106.18         3.53 o
  -7   9   4          3.25         -1.77         1.77 o
  -6   9   4        103.46         97.44         2.49 o
  -5   9   4        156.77        156.59         2.98 o
  -4   9   4        352.28        355.90         5.14 o
  -3   9   4        296.27        305.31         4.97 o
  -2   9   4        142.37        146.98         4.68 o
  -1   9   4          3.68          2.08         2.58 o
   0   9   4         71.30         64.61         2.97 o
   1   9   4          3.39          5.65         3.20 o
 -11  10   4         24.21         26.56         2.35 o
 -10  10   4         16.07         14.34         2.15 o
  -9  10   4          5.04          7.99         2.27 o
  -8  10   4         16.23         22.38         2.45 o
  -7  10   4        329.33        342.83         7.05 o
  -6  10   4        139.98        141.50         3.16 o
  -5  10   4        190.90        188.55         3.94 o
  -4  10   4         56.38         60.11         2.47 o
  -3  10   4          0.24          1.39         2.48 o
  -2  10   4         51.75         53.32         3.26 o
  -1  10   4         10.21          6.64         2.77 o
 -11  11   4          3.02          1.17         2.39 o
 -10  11   4        126.03        140.19         4.46 o
  -9  11   4        233.51        230.57         5.25 o
  -8  11   4        135.87        148.32         5.55 o
  -7  11   4         63.13         66.61         4.23 o
  -6  11   4          7.85          6.78         2.45 o
  -5  11   4         10.00          8.41         2.60 o
  -4  11   4         47.66         54.64         3.07 o
  -3  11   4         57.39         56.14         3.38 o
  -9  12   4          0.11         -2.50         2.50 o
  -8  12   4         10.25         10.96         2.70 o
  -7  12   4         62.18         69.57         3.46 o
  -6  12   4        179.63        184.52         5.11 o
  -5  12   4        139.60        154.30         5.11 o
   2 -13   5          3.15          5.16         2.57 o
   3 -13   5          1.30          2.09         2.32 o
   4 -13   5         16.51         24.16         3.04 o
   5 -13   5         14.99         19.43         2.58 o
   6 -13   5          9.96          5.05         2.48 o
   7 -13   5          1.55          1.98         3.54 o
   0 -12   5         44.32         43.56         2.64 o
   1 -12   5          4.06          8.86         2.33 o
   2 -12   5         23.34         27.80         2.46 o
   3 -12   5         21.09         27.12         2.39 o
   4 -12   5          0.54         -2.12         2.12 o
   5 -12   5         31.51         31.08         2.52 o
   6 -12   5         32.44         34.20         2.66 o
   7 -12   5          6.69          5.81         2.23 o
   8 -12   5         73.59         71.25         2.92 o
  -2 -11   5          7.90          7.75         2.73 o
  -1 -11   5         34.58         36.28         2.72 o
   0 -11   5         53.89         47.44         2.48 o
   1 -11   5          5.66          6.15         1.98 o
   2 -11   5         42.80         42.33         2.84 o
   3 -11   5        199.41        197.87         4.27 o
   4 -11   5         63.24         61.97         3.29 o
   5 -11   5          1.49          4.11         1.78 o
   6 -11   5         14.03         15.60         2.12 o
   7 -11   5          4.25          1.57         2.02 o
   8 -11   5         40.33         39.58         2.51 o
   9 -11   5          1.35         -2.34         2.63 o
  -4 -10   5         11.80         10.71         2.56 o
  -3 -10   5         29.15         29.03         2.87 o
  -2 -10   5          1.05          0.02         1.59 o
  -1 -10   5          0.31          0.55         1.53 o
   0 -10   5         98.36        101.61         2.71 o
   1 -10   5         74.98         74.49         2.30 o
   2 -10   5        114.40        117.20         3.28 o
   3 -10   5        360.80        341.48         5.75 o
   4 -10   5        225.81        242.67         4.21 o
   5 -10   5          3.01          2.13         1.68 o
   6 -10   5        143.83        129.25         3.44 o
   7 -10   5        115.48        124.88         3.47 o
   8 -10   5         26.65         33.13         2.81 o
   9 -10   5         22.12         15.77         2.75 o
  10 -10   5          3.13          2.77         3.19 o
  -5  -9   5          1.40          1.83         2.82 o
  -4  -9   5          1.75          2.09         2.25 o
  -3  -9   5         28.86         28.22         2.32 o
  -2  -9   5         44.28         49.69         2.14 o
  -1  -9   5         44.13         45.17         1.70 o
   0  -9   5        268.21        280.78         4.16 o
   1  -9   5         27.57         31.54         1.51 o
   2  -9   5         18.12         24.02         1.24 o
   3  -9   5        260.04        272.96         4.21 o
   4  -9   5        315.00        297.41         4.63 o
   5  -9   5        140.58        145.63         3.64 o
   6  -9   5         74.32         73.10         2.43 o
   7  -9   5        142.33        139.50         3.49 o
   8  -9   5         18.76         12.95         2.53 o
   9  -9   5         28.70         29.02         2.79 o
  10  -9   5         62.93         68.05         3.57 o
  -6  -8   5          4.25         11.21         3.12 o
  -5  -8   5         18.84         19.34         2.34 o
  -4  -8   5         37.07         39.99         2.37 o
  -3  -8   5         44.41         34.54         1.42 o
  -2  -8   5        133.19        132.92         3.29 o
  -1  -8   5         16.29         15.32         1.27 o
   0  -8   5        102.96        100.87         2.29 o
   1  -8   5        473.57        456.84         5.32 o
   2  -8   5        246.09        256.34         3.36 o
   3  -8   5        231.96        233.61         3.20 o
   4  -8   5          3.02          5.28         1.39 o
   5  -8   5          8.65          5.25         1.41 o
   6  -8   5         37.93         33.49         1.84 o
   7  -8   5        102.73        102.24         3.00 o
   8  -8   5         89.26         90.62         3.32 o
   9  -8   5         16.59         16.16         2.64 o
  10  -8   5         16.76         11.55         2.79 o
  -7  -7   5          0.53          1.98         3.14 o
  -6  -7   5         16.02         18.84         2.44 o
  -5  -7   5          0.73          0.20         2.12 o
  -4  -7   5          0.40         -0.40         2.20 o
  -3  -7   5        130.34        136.63         2.86 o
  -2  -7   5         38.07         34.03         1.33 o
  -1  -7   5         58.74         57.38         2.22 o
   0  -7   5        518.99        519.40         5.59 o
   1  -7   5         90.53         98.28         1.80 o
   2  -7   5          1.89          1.74         0.75 o
   3  -7   5          1.96          3.67         1.14 o
   4  -7   5        247.99        248.29         3.39 o
   5  -7   5         10.35          8.02         1.12 o
   6  -7   5         86.30         79.73         1.81 o
   7  -7   5          0.88         -0.57         1.29 o
   8  -7   5          3.87          1.57         2.21 o
   9  -7   5          9.02         10.02         2.62 o
  10  -7   5          8.78          8.45         2.83 o
  -8  -6   5         28.92         31.29         3.45 o
  -7  -6   5         12.21          8.76         2.76 o
  -6  -6   5        240.56        263.44         4.69 o
  -5  -6   5        736.64        741.30         9.47 o
  -4  -6   5        222.28        242.57         3.97 o
  -3  -6   5         96.01         91.58         1.65 o
  -2  -6   5         34.55         33.75         1.07 o
  -1  -6   5         12.82         17.54         1.08 o
   0  -6   5        396.19        371.82         3.67 o
   1  -6   5        807.54        803.74         7.94 o
   2  -6   5       1387.35       1395.39        16.48 o
   3  -6   5        430.00        419.21         5.54 o
   4  -6   5        773.72        798.41         8.18 o
   5  -6   5         37.53         28.17         1.11 o
   6  -6   5         72.63         75.80         1.78 o
   7  -6   5         74.25         84.32         2.32 o
   8  -6   5         16.14         20.68         2.02 o
   9  -6   5         10.09          8.49         2.15 o
  10  -6   5          8.74          5.07         3.40 o
  -8  -5   5         12.30         14.94         3.22 o
  -7  -5   5         77.71         85.23         2.78 o
  -6  -5   5         65.69         61.79         2.22 o
  -5  -5   5        185.23        179.32         3.36 o
  -4  -5   5        117.09        122.98         2.65 o
  -3  -5   5          0.47          0.74         0.58 o
  -2  -5   5        915.61        878.15         8.11 o
  -1  -5   5        963.83        928.99         8.03 o
   0  -5   5        138.66        109.40         1.17 o
   1  -5   5        504.59        551.79         5.70 o
   2  -5   5        234.22        235.49         3.06 o
   3  -5   5         17.22         14.39         0.63 o
   4  -5   5        103.20        105.02         1.77 o
   5  -5   5        216.10        222.95         2.94 o
   6  -5   5        237.61        230.52         2.95 o
   7  -5   5         60.55         59.87         2.50 o
   8  -5   5          1.22          1.34         1.68 o
   9  -5   5         16.66         13.33         2.22 o
  10  -5   5         31.17         41.54         3.99 o
  -9  -4   5          9.51          7.79         3.03 o
  -8  -4   5          0.72          3.76         2.05 o
  -7  -4   5         36.49         34.50         2.07 o
  -6  -4   5          0.48         -0.55         1.31 o
  -5  -4   5         62.00         64.23         1.64 o
  -4  -4   5        512.38        516.47         5.58 o
  -3  -4   5       1298.08       1264.16        11.65 o
  -2  -4   5        104.14         94.61         1.28 o
  -1  -4   5        329.22        351.53         3.46 o
   0  -4   5       2448.08       2780.11        24.74 o
   1  -4   5        313.70        301.50         3.04 o
   2  -4   5        168.42        136.32         2.39 o
   3  -4   5        473.15        445.70         4.36 o
   4  -4   5        190.88        181.67         2.00 o
   5  -4   5        276.34        257.36         2.97 o
   6  -4   5          1.01         -0.46         1.02 o
   7  -4   5         95.78         86.79         2.84 o
   8  -4   5         10.99         19.10         1.89 o
   9  -4   5         34.86         42.34         2.55 o
  10  -4   5         18.17         19.67         3.68 o
 -10  -3   5          1.58         -0.55         2.86 o
  -9  -3   5          5.41          7.97         2.40 o
  -8  -3   5         12.81          8.28         1.55 o
  -7  -3   5        182.47        184.88         3.21 o
  -6  -3   5        173.27        168.85         2.86 o
  -5  -3   5        384.93        400.83         4.96 o
  -4  -3   5         23.72         17.05         0.91 o
  -3  -3   5        201.57        202.51         2.07 o
  -2  -3   5         64.17         53.00         0.93 o
  -1  -3   5       5386.92       5441.65        43.44 o
   0  -3   5       1081.06        992.42         7.78 o
   1  -3   5        687.96        662.95         7.27 o
   2  -3   5        287.86        298.98         3.07 o
   3  -3   5         60.00         54.62         1.56 o
   4  -3   5        128.97        153.23         1.84 o
   5  -3   5          9.85         11.64         0.80 o
   6  -3   5        416.52        445.33         5.23 o
   7  -3   5         13.85         12.50         1.41 o
   8  -3   5         10.12          9.03         1.94 o
   9  -3   5          1.89         -2.84         2.84 o
 -10  -2   5         13.81         16.61         3.23 o
  -9  -2   5          2.42          5.86         2.25 o
  -8  -2   5         34.38         34.94         1.77 o
  -7  -2   5        163.55        154.75         2.85 o
  -6  -2   5         65.90         62.40         1.72 o
  -5  -2   5        231.47        288.84         3.75 o
  -4  -2   5         35.83         27.78         1.23 o
  -3  -2   5       2098.62       2097.08        19.08 o
  -2  -2   5       1763.32       1855.12        14.39 o
  -1  -2   5        825.15        891.43         8.15 o
   0  -2   5        767.77        864.31         7.22 o
   1  -2   5          8.47         19.25         0.77 o
   2  -2   5       1594.18       1564.47        16.97 o
   3  -2   5        672.52        626.73         6.60 o
   4  -2   5        430.54        413.91         4.20 o
   5  -2   5         60.57         58.35         2.09 o
   6  -2   5        324.01        314.28         4.49 o
   7  -2   5         59.94         47.89         1.98 o
   8  -2   5          6.19          3.50         2.21 o
   9  -2   5         35.16         44.48         3.65 o
 -11  -1   5          0.29         -2.48         3.25 o
 -10  -1   5          0.29         -1.85         2.26 o
  -9  -1   5          2.86          1.99         1.25 o
  -8  -1   5          1.78          0.71         1.07 o
  -7  -1   5        174.09        177.96         2.39 o
  -6  -1   5        980.51        958.17         9.04 o
  -5  -1   5        448.09        456.50         4.17 o
  -4  -1   5        511.69        509.52         4.88 o
  -3  -1   5         74.40         76.00         1.01 o
  -2  -1   5        860.64       1142.22         8.95 o
  -1  -1   5         87.21        125.36         1.42 o
   0  -1   5       1718.20       1625.25        17.62 o
   1  -1   5       2161.35       2120.75        22.75 o
   2  -1   5       1377.00       1384.43        13.79 o
   3  -1   5          3.88          5.82         0.75 o
   4  -1   5         24.61         14.23         0.85 o
   5  -1   5        137.06        146.54         2.79 o
   6  -1   5        265.88        278.95         4.23 o
   7  -1   5         64.00         76.58         2.75 o
   8  -1   5          8.89          7.01         2.49 o
 -11   0   5         15.50         11.42         3.61 o
 -10   0   5         52.90         56.25         2.24 o
  -9   0   5        278.58        249.08         4.08 o
  -8   0   5        226.66        229.58         3.29 o
  -7   0   5        261.54        244.42         3.29 o
  -6   0   5         10.43         13.83         0.65 o
  -5   0   5         76.96         65.78         1.11 o
  -4   0   5        382.83        401.92         3.48 o
  -3   0   5       1184.76       1079.68         9.29 o
  -2   0   5       5517.41       5449.31        52.40 o
  -1   0   5       2405.63       2387.03        28.14 o
   0   0   5          4.84          4.31         0.66 o
   1   0   5         85.06         83.88         2.38 o
   2   0   5         41.15         77.55         3.01 o
   3   0   5        372.60        367.57         4.18 o
   4   0   5         20.13         24.80         1.58 o
   5   0   5        135.13        124.36         2.82 o
   6   0   5         10.50         11.46         1.67 o
   7   0   5          7.16         11.90         2.47 o
   8   0   5         13.06         17.15         2.78 o
 -12   1   5         11.05         12.45         4.49 o
 -11   1   5         55.96         50.80         3.78 o
 -10   1   5          1.34          2.76         1.48 o
  -9   1   5          9.64          6.03         1.34 o
  -8   1   5          8.09          9.00         0.99 o
  -7   1   5        230.91        245.16         2.57 o
  -6   1   5        584.26        573.65         5.22 o
  -5   1   5        784.24        791.19         6.68 o
  -4   1   5        875.86        939.16         7.67 o
  -3   1   5         90.28         76.54         0.99 o
  -2   1   5        121.30        106.33         1.34 o
  -1   1   5       1184.45       1151.34        11.58 o
   0   1   5        954.57        930.00        11.20 o
   1   1   5       1380.17       1424.80        17.02 o
   2   1   5        537.56        488.35         6.46 o
   3   1   5         79.60         71.08         1.58 o
   4   1   5         47.72         44.85         1.99 o
   5   1   5          0.03          2.40         1.40 o
   6   1   5         47.58         52.76         2.71 o
   7   1   5          1.51          1.69         2.45 o
 -12   2   5          6.86         13.22         2.46 o
 -11   2   5          0.79         -0.45         1.72 o
 -10   2   5         48.99         61.54         2.15 o
  -9   2   5        608.82        569.16         7.52 o
  -8   2   5        387.18        388.91         5.39 o
  -7   2   5        932.52        958.82         8.05 o
  -6   2   5        461.38        506.25         4.68 o
  -5   2   5        360.02        425.33         3.91 o
  -4   2   5          1.44          5.51         0.49 o
  -3   2   5       1034.51       1017.90         9.32 o
  -2   2   5       2577.74       2561.09        24.83 o
  -1   2   5       2239.95       2234.16        20.50 o
   0   2   5          9.49          7.63         0.78 o
   1   2   5          2.81          2.22         0.74 o
   2   2   5          0.07         -0.30         1.05 o
   3   2   5        274.71        285.09         3.97 o
   4   2   5        236.38        244.87         5.25 o
   5   2   5         19.82         20.08         2.28 o
   6   2   5         11.43         11.08         2.43 o
   7   2   5         16.54         19.06         4.59 o
 -12   3   5          3.39          3.43         2.30 o
 -11   3   5        111.21        114.06         3.14 o
 -10   3   5        225.80        235.79         4.21 o
  -9   3   5         12.67         13.17         1.44 o
  -8   3   5         81.07         77.74         1.99 o
  -7   3   5        159.37        150.62         2.41 o
  -6   3   5        403.74        391.70         4.15 o
  -5   3   5       1657.26       1611.70        13.93 o
  -4   3   5       1545.88       1502.80        14.68 o
  -3   3   5        476.41        490.24         5.16 o
  -2   3   5        746.47        800.73         8.16 o
  -1   3   5          0.22          1.62         0.77 o
   0   3   5         26.05         16.13         0.87 o
   1   3   5        344.07        353.90         4.42 o
   2   3   5       1024.36        987.48        10.10 o
   3   3   5         18.76         18.16         1.72 o
   4   3   5          8.17          7.99         2.10 o
   5   3   5          0.29          6.16         2.31 o
   6   3   5          2.79          3.96         2.54 o
 -12   4   5         31.89         24.12         2.53 o
 -11   4   5          2.24          0.06         1.70 o
 -10   4   5          0.24          0.41         1.53 o
  -9   4   5         19.20         14.24         1.47 o
  -8   4   5         27.61         26.41         1.28 o
  -7   4   5       1009.28       1012.52        10.99 o
  -6   4   5        374.11        368.30         3.48 o
  -5   4   5        104.34        126.11         1.73 o
  -4   4   5         56.99         41.52         1.27 o
  -3   4   5        151.58        112.03         1.67 o
  -2   4   5         10.41          6.94         0.85 o
  -1   4   5        499.81        451.88         4.98 o
   0   4   5        634.39        618.52         7.67 o
   1   4   5        208.37        194.81         3.39 o
   2   4   5        170.59        145.54         3.41 o
   3   4   5        119.22         89.88         3.23 o
   4   4   5         21.75         26.86         2.57 o
   5   4   5         25.93         31.62         2.90 o
 -13   5   5         16.27         18.23         2.73 o
 -12   5   5         34.99         38.35         4.93 o
 -11   5   5         63.44         69.02         2.41 o
 -10   5   5        239.08        239.22         4.25 o
  -9   5   5        791.11        784.99         9.01 o
  -8   5   5          2.16          1.15         1.35 o
  -7   5   5          1.75          4.97         1.08 o
  -6   5   5        224.09        205.74         2.48 o
  -5   5   5        894.41        869.07         9.48 o
  -4   5   5        584.74        548.19         6.28 o
  -3   5   5        582.92        587.33         6.09 o
  -2   5   5        603.49        617.70         6.71 o
  -1   5   5        109.25        110.44         2.34 o
   0   5   5         61.24         58.02         2.50 o
   1   5   5         58.94         55.73         3.13 o
   2   5   5        274.56        268.63         7.31 o
   3   5   5         79.61         77.91         4.09 o
   4   5   5          1.60          3.14         2.56 o
 -13   6   5          2.86          3.88         2.67 o
 -12   6   5         14.13         12.16         2.41 o
 -11   6   5         69.09         67.26         3.42 o
 -10   6   5          3.04          0.56         1.67 o
  -9   6   5         39.63         37.21         1.77 o
  -8   6   5        274.14        271.93         3.86 o
  -7   6   5        616.95        600.92         6.43 o
  -6   6   5        743.24        750.63         9.25 o
  -5   6   5        548.93        581.04         6.68 o
  -4   6   5        204.00        225.78         3.32 o
  -3   6   5         62.82         56.64         1.51 o
  -2   6   5         48.56         50.63         1.87 o
  -1   6   5        255.74        239.68         5.50 o
   0   6   5        188.39        195.56         3.59 o
   1   6   5         79.78         74.31         2.25 o
   2   6   5          8.39          9.66         2.57 o
   3   6   5          1.93         -1.28         3.24 o
   4   6   5          0.44          3.64         2.87 o
 -12   7   5         15.40         18.33         2.63 o
 -11   7   5         18.70         15.81         2.32 o
 -10   7   5         66.30         78.05         2.73 o
  -9   7   5        224.61        229.89         4.00 o
  -8   7   5        257.18        259.31         6.39 o
  -7   7   5         48.23         48.20         1.99 o
  -6   7   5         28.54         39.81         1.60 o
  -5   7   5        334.77        324.19         4.31 o
  -4   7   5        476.87        457.84         5.65 o
  -3   7   5       1033.15       1003.92        11.08 o
  -2   7   5        543.40        538.43         6.53 o
  -1   7   5         56.01         58.44         2.40 o
   0   7   5          0.16         -2.18         2.18 o
   1   7   5          0.39          0.08         2.06 o
   2   7   5          0.93          5.90         2.59 o
 -12   8   5        125.14        121.41         5.50 o
 -11   8   5        103.32        106.61         5.32 o
 -10   8   5         34.41         35.11         2.11 o
  -9   8   5         17.50          8.84         1.75 o
  -8   8   5        186.28        153.29         3.47 o
  -7   8   5        225.04        238.11         4.78 o
  -6   8   5        191.46        203.83         3.64 o
  -5   8   5        337.80        359.25         4.94 o
  -4   8   5         19.22         22.72         1.63 o
  -3   8   5          0.41          3.08         1.47 o
  -2   8   5         78.52         75.92         2.84 o
  -1   8   5        172.50        162.18         4.74 o
   0   8   5         98.09         91.91         7.01 o
   1   8   5          5.33          4.72         2.68 o
 -12   9   5          0.00          0.86         2.27 o
 -11   9   5        143.14        152.03         4.32 o
 -10   9   5        111.41        110.73         3.30 o
  -9   9   5        308.41        334.99         6.13 o
  -8   9   5        310.59        309.07         5.63 o
  -7   9   5        208.74        204.84         4.06 o
  -6   9   5          0.32          3.49         1.61 o
  -5   9   5          0.52          2.20         1.58 o
  -4   9   5        298.62        275.75         4.31 o
  -3   9   5        182.58        175.45         3.95 o
  -2   9   5        126.92        128.94         5.37 o
  -1   9   5         29.70         30.69         3.03 o
   0   9   5         19.13         24.00         3.52 o
 -11  10   5        140.76        157.93         4.27 o
 -10  10   5         48.33         49.97         2.86 o
  -9  10   5         37.10         45.52         3.57 o
  -8  10   5         95.30         85.68         3.25 o
  -7  10   5         67.38         63.90         2.66 o
  -6  10   5        319.04        323.81         4.88 o
  -5  10   5        261.37        257.81         4.77 o
  -4  10   5         91.42         99.45         3.15 o
  -3  10   5          3.32          5.04         2.66 o
  -2  10   5          2.09          0.60         2.95 o
 -10  11   5         15.61          9.65         2.76 o
  -9  11   5         34.08         35.36         2.88 o
  -8  11   5        157.73        157.61         4.72 o
  -7  11   5        126.78        129.03         7.31 o
  -6  11   5         41.97         54.81         3.07 o
  -5  11   5         21.47         24.15         2.48 o
  -4  11   5          5.03          6.98         2.70 o
   2 -13   6          0.15          2.72         2.48 o
   3 -13   6         24.37         23.58         2.92 o
   4 -13   6         58.27         60.11         3.09 o
   5 -13   6         77.46         84.74         4.97 o
   6 -13   6          3.49          5.54         2.60 o
   0 -12   6          2.63          3.80         2.30 o
   1 -12   6         65.75         65.66         2.90 o
   2 -12   6        128.65        137.98         4.65 o
   3 -12   6         17.82         25.02         2.43 o
   4 -12   6         32.37         23.70         3.09 o
   5 -12   6          0.01          2.19         2.42 o
   6 -12   6          6.22          3.69         2.36 o
   7 -12   6         13.60         18.70         2.84 o
   8 -12   6          0.36         -1.09         2.69 o
  -2 -11   6          3.93          2.20         2.97 o
  -1 -11   6         46.52         44.08         2.40 o
   0 -11   6         28.62         28.26         2.49 o
   1 -11   6         10.98         10.88         2.06 o
   2 -11   6         20.75         22.89         2.50 o
   3 -11   6          3.48          5.79         2.13 o
   4 -11   6         74.67         75.96         3.17 o
   5 -11   6        208.54        207.06         4.90 o
   6 -11   6        115.98        112.53         3.47 o
   7 -11   6          1.25          1.73         2.01 o
   8 -11   6          0.09          2.31         2.76 o
   9 -11   6         14.43         12.67         2.98 o
  -4 -10   6          5.79          2.89         2.50 o
  -3 -10   6         19.76         22.49         2.60 o
  -2 -10   6          7.28          8.35         2.19 o
  -1 -10   6          4.08          4.09         1.52 o
   0 -10   6         12.85         12.30         2.26 o
   1 -10   6          5.34          4.89         1.89 o
   2 -10   6         36.05         35.45         2.21 o
   3 -10   6         80.01         90.12         4.13 o
   4 -10   6         20.49         16.74         1.78 o
   5 -10   6         11.92         12.84         1.90 o
   6 -10   6          0.32         -0.51         1.96 o
   7 -10   6         12.17         20.48         2.24 o
   8 -10   6         54.02         54.15         3.51 o
   9 -10   6         30.80         28.42         3.10 o
  -5  -9   6          2.17          3.82         2.48 o
  -4  -9   6         20.66         24.58         2.60 o
  -3  -9   6          0.42         -1.88         1.88 o
  -2  -9   6         88.46         94.67         2.56 o
  -1  -9   6        138.89        140.73         2.89 o
   0  -9   6         34.61         38.67         1.79 o
   1  -9   6        128.79        137.28         2.79 o
   2  -9   6         33.86         36.39         2.12 o
   3  -9   6         25.57         24.40         1.75 o
   4  -9   6          2.92          3.51         1.63 o
   5  -9   6         48.65         48.63         2.13 o
   6  -9   6         49.95         53.03         2.59 o
   7  -9   6         21.05         17.95         2.04 o
   8  -9   6          6.76          5.35         2.87 o
   9  -9   6          5.67          4.70         2.84 o
  -6  -8   6          1.41          1.63         2.57 o
  -5  -8   6         84.90         76.68         3.19 o
  -4  -8   6         16.49         15.33         1.94 o
  -3  -8   6          2.09          1.29         1.09 o
  -2  -8   6         24.23         25.37         1.42 o
  -1  -8   6         21.28         21.07         1.35 o
   0  -8   6         21.28         22.39         1.86 o
   1  -8   6         58.71         57.80         1.56 o
   2  -8   6          3.69          3.98         1.28 o
   3  -8   6        328.51        322.27         4.78 o
   4  -8   6        140.53        137.33         3.10 o
   5  -8   6        111.36        100.54         2.89 o
   6  -8   6         20.12         18.21         1.80 o
   7  -8   6          0.95          0.47         2.16 o
   8  -8   6          1.18          1.98         2.41 o
   9  -8   6          8.74         10.59         2.76 o
  -7  -7   6         25.01         20.22         3.16 o
  -6  -7   6        467.41        440.57        10.10 o
  -5  -7   6         40.21         45.50         2.20 o
  -4  -7   6         89.58         96.20         2.91 o
  -3  -7   6        108.75        115.28         2.38 o
  -2  -7   6        140.53        137.28         2.61 o
  -1  -7   6        175.50        175.27         2.86 o
   0  -7   6         18.22         19.43         1.38 o
   1  -7   6        360.87        367.86         5.35 o
   2  -7   6         89.04         92.57         2.33 o
   3  -7   6         10.09          8.09         1.23 o
   4  -7   6        142.42        145.03         3.07 o
   5  -7   6        265.79        261.35         6.04 o
   6  -7   6        128.49        148.90         3.32 o
   7  -7   6         17.08         16.10         2.36 o
   8  -7   6         74.13         64.46         3.40 o
   9  -7   6          4.04          0.27         2.70 o
  -8  -6   6         55.30         52.16         3.13 o
  -7  -6   6          7.76          8.19         2.00 o
  -6  -6   6          0.57          0.30         1.61 o
  -5  -6   6         14.08         13.70         1.68 o
  -4  -6   6        357.94        366.64         7.77 o
  -3  -6   6        516.87        517.55         5.09 o
  -2  -6   6        776.42        762.50         7.79 o
  -1  -6   6        139.87        164.11         1.70 o
   0  -6   6         76.96         81.53         1.16 o
   1  -6   6         23.42         18.18         1.51 o
   2  -6   6        186.62        166.60         2.62 o
   3  -6   6        227.11        225.34         3.62 o
   4  -6   6         72.05         61.59         1.37 o
   5  -6   6          1.30         -0.10         1.26 o
   6  -6   6        157.17        139.39         2.77 o
   7  -6   6          7.63         10.04         2.21 o
   8  -6   6         36.70         42.33         2.88 o
   9  -6   6         26.54         27.32         2.99 o
  -8  -5   6          5.72          5.73         2.11 o
  -7  -5   6          3.17         -0.22         1.60 o
  -6  -5   6         62.63         58.78         1.87 o
  -5  -5   6        434.30        432.02         5.07 o
  -4  -5   6        227.84        221.50         2.96 o
  -3  -5   6         84.45         89.87         1.31 o
  -2  -5   6         71.35         76.96         1.26 o
  -1  -5   6        216.97        191.27         2.09 o
   0  -5   6       2186.31       2172.90        20.15 o
   1  -5   6       3483.89       3436.18        33.33 o
   2  -5   6        222.53        215.51         3.63 o
   3  -5   6         76.33         74.87         1.14 o
   4  -5   6          0.69         -0.38         0.68 o
   5  -5   6        100.17        102.27         1.87 o
   6  -5   6         55.71         62.73         2.07 o
   7  -5   6        207.30        219.90         3.89 o
   8  -5   6         92.12         87.82         3.87 o
   9  -5   6          2.77         -3.45         3.45 o
  -9  -4   6         21.04         26.03         3.05 o
  -8  -4   6         41.85         39.76         2.04 o
  -7  -4   6        138.45        128.57         2.69 o
  -6  -4   6          0.10         -0.49         1.05 o
  -5  -4   6        191.49        200.65         2.85 o
  -4  -4   6        235.48        238.54         3.06 o
  -3  -4   6         29.92         27.78         0.69 o
  -2  -4   6        546.01        531.34         5.10 o
  -1  -4   6        622.30        600.95         6.08 o
   0  -4   6        300.57        326.38         3.49 o
   1  -4   6        113.82        128.81         1.89 o
   2  -4   6        346.51        330.91         4.73 o
   3  -4   6        207.41        211.80         2.28 o
   4  -4   6        409.79        386.23         3.77 o
   5  -4   6         82.24         78.76         1.81 o
   6  -4   6         26.11         34.65         2.96 o
   7  -4   6         37.93         50.76         2.86 o
   8  -4   6          6.32         10.73         2.20 o
   9  -4   6          6.90          8.45         2.43 o
 -10  -3   6          5.03          8.84         3.26 o
  -9  -3   6          7.63          6.89         2.41 o
  -8  -3   6         47.40         54.14         2.39 o
  -7  -3   6        249.99        261.91         4.41 o
  -6  -3   6         13.41         11.71         1.32 o
  -5  -3   6        219.93        210.97         2.88 o
  -4  -3   6       1608.44       1605.22        14.77 o
  -3  -3   6       1017.56       1150.15        10.67 o
  -2  -3   6         26.51         30.80         0.84 o
  -1  -3   6        669.92        649.02         4.97 o
   0  -3   6        642.82        656.55         6.28 o
   1  -3   6       1375.98       1350.75        13.45 o
   2  -3   6        178.60        166.48         3.15 o
   3  -3   6        308.84        287.08         3.16 o
   4  -3   6          0.46         -0.19         0.72 o
   5  -3   6         32.40         42.51         1.59 o
   6  -3   6         34.17         26.16         1.68 o
   7  -3   6        105.60        114.76         3.49 o
   8  -3   6         12.80         14.66         2.58 o
   9  -3   6          0.10         -3.07         3.07 o
 -10  -2   6          9.81         10.09         2.58 o
  -9  -2   6         14.94         21.23         2.52 o
  -8  -2   6         26.99         23.93         1.83 o
  -7  -2   6          2.06          3.73         1.37 o
  -6  -2   6        130.34        137.39         2.53 o
  -5  -2   6         63.87         76.38         1.25 o
  -4  -2   6        375.19        339.15         3.31 o
  -3  -2   6        623.32        557.39         5.05 o
  -2  -2   6        518.80        441.35         3.68 o
  -1  -2   6        386.79        353.78         3.33 o
   0  -2   6       1609.05       1798.60        15.67 o
   1  -2   6        322.25        335.10         3.78 o
   2  -2   6        219.81        238.09         3.24 o
   3  -2   6        109.79        126.98         2.08 o
   4  -2   6        539.55        544.84         6.41 o
   5  -2   6        416.39        421.23         5.49 o
   6  -2   6          4.77          5.40         1.56 o
   7  -2   6          5.21          9.07         1.77 o
   8  -2   6          5.08          0.75         2.65 o
 -11  -1   6         17.97         20.41         2.78 o
 -10  -1   6         81.48         79.80         3.25 o
  -9  -1   6          7.14          4.05         2.01 o
  -8  -1   6          8.54          7.59         1.44 o
  -7  -1   6         73.01         69.47         1.57 o
  -6  -1   6        260.76        249.34         2.57 o
  -5  -1   6        110.74        115.02         1.62 o
  -4  -1   6        739.62        635.07         5.67 o
  -3  -1   6          6.06          7.00         0.48 o
  -2  -1   6        119.58        142.30         1.53 o
  -1  -1   6        226.99        220.24         2.61 o
   0  -1   6         27.81         13.22         0.72 o
   1  -1   6        141.70         96.99         2.07 o
   2  -1   6        112.23         95.82         1.96 o
   3  -1   6        549.09        534.11         6.39 o
   4  -1   6         70.50         53.26         3.60 o
   5  -1   6          3.20          4.52         1.40 o
   6  -1   6         20.43          8.79         1.69 o
   7  -1   6          5.20          5.06         2.07 o
   8  -1   6          3.67          4.98         3.10 o
 -11   0   6         35.07         41.71         2.86 o
 -10   0   6         27.42         32.32         1.79 o
  -9   0   6          2.63          6.48         1.28 o
  -8   0   6        134.81        131.70         2.36 o
  -7   0   6        202.32        194.06         2.95 o
  -6   0   6        362.74        381.15         3.65 o
  -5   0   6        214.38        229.47         2.37 o
  -4   0   6         50.90         49.71         0.92 o
  -3   0   6        384.78        353.06         3.57 o
  -2   0   6        701.08        697.22         7.78 o
  -1   0   6        174.19        129.38         2.05 o
   0   0   6        573.10        576.45         6.64 o
   1   0   6        635.10        610.56        10.62 o
   2   0   6        218.92        232.92         5.30 o
   3   0   6          1.33          2.22         1.20 o
   4   0   6         22.85         26.84         2.09 o
   5   0   6         12.58         15.25         1.61 o
   6   0   6         26.45         28.00         2.48 o
   7   0   6         30.50         28.13         3.78 o
 -12   1   6         22.82         28.77         3.96 o
 -11   1   6         89.77         91.65         2.81 o
 -10   1   6         22.93         21.05         1.63 o
  -9   1   6        185.08        187.51         3.44 o
  -8   1   6          1.45          2.28         1.13 o
  -7   1   6          9.55          9.83         0.79 o
  -6   1   6        965.23        915.83         8.12 o
  -5   1   6        562.00        562.44         5.11 o
  -4   1   6       1538.25       1524.34        14.68 o
  -3   1   6       2407.88       2527.62        24.53 o
  -2   1   6         89.71         98.08         1.37 o
  -1   1   6        460.50        538.55         5.81 o
   0   1   6        196.36        206.60         3.11 o
   1   1   6        629.99        612.12         7.87 o
   2   1   6        447.10        434.83         6.02 o
   3   1   6         92.47         93.31         2.34 o
   4   1   6        309.43        266.35         4.08 o
   5   1   6         10.27         12.10         2.13 o
   6   1   6          3.22          0.29         2.44 o
   7   1   6          4.45          5.42         2.71 o
 -12   2   6         47.70         57.82         2.93 o
 -11   2   6        123.80        107.04         3.08 o
 -10   2   6         24.49         24.07         1.75 o
  -9   2   6         70.93         69.43         2.26 o
  -8   2   6        746.03        759.88         8.74 o
  -7   2   6        318.31        299.30         3.58 o
  -6   2   6        670.50        708.74         6.03 o
  -5   2   6         65.58         75.95         1.46 o
  -4   2   6         21.85         20.77         1.02 o
  -3   2   6         14.06          4.54         0.65 o
  -2   2   6        729.33        676.73         7.11 o
  -1   2   6       1602.40       1563.66        15.73 o
   0   2   6        808.94        808.01         9.16 o
   1   2   6        375.95        362.90         6.78 o
   2   2   6          4.07          3.34         1.29 o
   3   2   6        181.60        194.95         3.87 o
   4   2   6         17.93         24.69         2.02 o
   5   2   6         94.50        102.83         3.58 o
   6   2   6         14.47         21.69         2.89 o
 -12   3   6          1.50          1.98         2.31 o
 -11   3   6         13.92         12.34         1.78 o
 -10   3   6         68.68         65.71         2.21 o
  -9   3   6        189.68        191.87         3.64 o
  -8   3   6       1425.75       1454.53        14.61 o
  -7   3   6        288.76        297.69         3.90 o
  -6   3   6         64.48         51.33         1.63 o
  -5   3   6        363.90        312.56         5.60 o
  -4   3   6        500.79        449.73         4.86 o
  -3   3   6       2610.14       2598.62        23.82 o
  -2   3   6        378.26        364.28         4.18 o
  -1   3   6        343.87        388.94         4.16 o
   0   3   6         89.90         87.27         1.89 o
   1   3   6         53.18         51.68         1.61 o
   2   3   6         30.71         43.04         2.23 o
   3   3   6        123.86        117.07         3.25 o
   4   3   6        230.02        218.65         5.11 o
   5   3   6         24.97         17.53         4.24 o
 -12   4   6         19.06         23.86         2.87 o
 -11   4   6          1.48          0.58         1.70 o
 -10   4   6         68.67         59.47         2.19 o
  -9   4   6        355.33        348.16         4.77 o
  -8   4   6        586.60        572.62         6.81 o
  -7   4   6        296.46        289.38         4.67 o
  -6   4   6        825.21        813.93         7.74 o
  -5   4   6        543.10        556.23         6.38 o
  -4   4   6        230.22        255.51         3.45 o
  -3   4   6         60.39         48.77         1.30 o
  -2   4   6       1100.64       1077.84        10.97 o
  -1   4   6        600.48        561.05         6.13 o
   0   4   6        172.12        175.39         3.02 o
   1   4   6        160.09        149.23         2.94 o
   2   4   6         34.86         30.12         1.98 o
   3   4   6          0.28          0.37         2.30 o
   4   4   6         10.48         11.50         2.59 o
   5   4   6          2.24          2.35         2.94 o
 -12   5   6         27.42         25.50         2.60 o
 -11   5   6         60.16         69.32         2.52 o
 -10   5   6        164.87        156.39         3.67 o
  -9   5   6        157.30        149.97         2.91 o
  -8   5   6        220.95        234.15         4.50 o
  -7   5   6        340.53        362.61         4.18 o
  -6   5   6          0.17         -0.43         1.06 o
  -5   5   6        298.92        267.65         3.66 o
  -4   5   6        653.92        610.47         7.03 o
  -3   5   6        401.05        394.67         4.58 o
  -2   5   6        217.34        220.32         3.06 o
  -1   5   6        167.51        160.67         2.90 o
   0   5   6          1.21          1.19         1.34 o
   1   5   6         10.93         13.24         1.97 o
   2   5   6         78.45         89.44         3.00 o
   3   5   6         16.96         20.62         2.69 o
   4   5   6          0.47          2.07         2.83 o
 -12   6   6         39.99         36.73         3.37 o
 -11   6   6         38.55         45.79         2.45 o
 -10   6   6          1.48          0.80         1.81 o
  -9   6   6         11.80         13.81         1.55 o
  -8   6   6         42.26         42.61         2.83 o
  -7   6   6        145.52        138.16         3.04 o
  -6   6   6       1074.02       1001.83        11.02 o
  -5   6   6        394.69        397.97         5.01 o
  -4   6   6        622.80        623.47         7.27 o
  -3   6   6         75.90         85.06         2.09 o
  -2   6   6        220.08        214.74         4.06 o
  -1   6   6         78.24         77.41         2.35 o
   0   6   6        128.48        128.12         3.02 o
   1   6   6         65.93         65.50         3.51 o
   2   6   6          8.16         11.94         2.64 o
   3   6   6         22.05         11.87         2.96 o
 -12   7   6         19.97         20.90         3.14 o
 -11   7   6         13.49         15.42         2.17 o
 -10   7   6        166.03        157.09         4.54 o
  -9   7   6        258.22        257.16         4.04 o
  -8   7   6        130.85        141.72         5.22 o
  -7   7   6         18.24         40.72         2.02 o
  -6   7   6         76.42         97.54         2.43 o
  -5   7   6         91.53         84.64         2.34 o
  -4   7   6         45.76         35.18         1.71 o
  -3   7   6         72.98         75.93         2.22 o
  -2   7   6        132.09        131.42         3.07 o
  -1   7   6        142.41        150.13         3.45 o
   0   7   6          6.79          3.70         2.17 o
   1   7   6          2.80          5.67         2.56 o
   2   7   6          1.95          3.73         2.89 o
 -12   8   6         58.52         60.10         4.02 o
 -11   8   6         74.29         69.56         3.63 o
 -10   8   6         98.59         90.66         2.83 o
  -9   8   6          4.18          6.72         1.85 o
  -8   8   6          0.13          1.13         1.84 o
  -7   8   6        254.80        216.69         4.07 o
  -6   8   6        382.48        351.86         4.89 o
  -5   8   6        177.23        178.60         3.41 o
  -4   8   6        124.33        134.61         3.45 o
  -3   8   6        105.41        108.35         2.99 o
  -2   8   6          8.32          5.84         2.50 o
  -1   8   6          0.41          2.72         2.53 o
   0   8   6         84.96         91.09         4.13 o
 -11   9   6         12.60         19.88         3.20 o
 -10   9   6         18.66         20.77         2.49 o
  -9   9   6        211.22        215.28         5.87 o
  -8   9   6        253.38        246.71         4.63 o
  -7   9   6        173.80        186.10         4.11 o
  -6   9   6        162.92        177.22         3.60 o
  -5   9   6         15.45         18.40         1.89 o
  -4   9   6         32.85         31.49         2.09 o
  -3   9   6         61.46         59.40         2.63 o
  -2   9   6        116.53        110.77         4.25 o
  -1   9   6         21.96         26.46         4.45 o
 -11  10   6         37.30         36.98         3.59 o
 -10  10   6        133.73        141.92         4.47 o
  -9  10   6         59.97         62.60         3.13 o
  -8  10   6         21.92         28.17         2.57 o
  -7  10   6          4.50          2.84         2.13 o
  -6  10   6        165.20        174.01         4.26 o
  -5  10   6        186.94        177.43         4.19 o
  -4  10   6         92.81         87.28         4.17 o
  -3  10   6        104.80         97.20         4.96 o
  -9  11   6         24.30         28.87         3.07 o
  -8  11   6         58.53         51.66         3.26 o
  -7  11   6         46.84         39.84         3.00 o
  -6  11   6         38.20         42.66         5.20 o
   3 -13   7          0.12         -0.36         2.89 o
   4 -13   7          0.31         -1.49         2.54 o
   5 -13   7          1.79          0.61         2.63 o
   0 -12   7          0.37         -1.70         2.17 o
   1 -12   7          3.04          8.09         3.09 o
   2 -12   7         49.40         50.08         2.82 o
   3 -12   7         33.45         36.19         2.79 o
   4 -12   7        122.77        121.18         7.30 o
   5 -12   7          0.81          2.04         2.75 o
   6 -12   7          6.40          6.04         2.49 o
   7 -12   7          6.94          4.53         2.82 o
  -2 -11   7          3.11          3.95         3.14 o
  -1 -11   7         10.65         12.46         2.43 o
   0 -11   7         90.55         88.80         3.22 o
   1 -11   7         20.87         25.44         2.29 o
   2 -11   7         22.79         27.71         2.41 o
   3 -11   7          4.15          5.66         2.15 o
   4 -11   7          2.73          3.67         2.32 o
   5 -11   7         36.33         40.86         3.23 o
   6 -11   7         33.38         29.50         2.40 o
   7 -11   7         93.61         90.81         3.22 o
   8 -11   7         13.83         12.16         2.96 o
  -4 -10   7         11.34         11.45         2.71 o
  -3 -10   7         24.36         28.84         2.69 o
  -2 -10   7          3.24          1.85         3.31 o
  -1 -10   7          9.18          9.32         1.85 o
   0 -10   7          4.96          3.56         1.93 o
   1 -10   7          2.57          1.03         1.91 o
   2 -10   7        118.97        117.09         6.16 o
   3 -10   7        107.95        122.36         4.06 o
   4 -10   7         36.30         33.19         2.76 o
   5 -10   7         13.07         12.55         1.98 o
   6 -10   7          1.94          3.60         2.02 o
   7 -10   7          0.10          0.15         2.07 o
   8 -10   7          8.38          7.93         2.95 o
  -5  -9   7          5.57          4.77         2.51 o
  -4  -9   7         57.64         61.86         2.98 o
  -3  -9   7          0.20         -0.34         1.85 o
  -2  -9   7          5.10          4.33         1.37 o
  -1  -9   7          1.15          3.98         1.43 o
   0  -9   7        279.30        274.43         4.98 o
   1  -9   7        201.94        209.92         4.97 o
   2  -9   7         21.39         21.21         2.03 o
   3  -9   7          0.08         -1.68         1.68 o
   4  -9   7          2.72          1.60         1.67 o
   5  -9   7          2.08          6.02         1.83 o
   6  -9   7         24.18         23.33         2.07 o
   7  -9   7         52.05         47.62         2.94 o
   8  -9   7          0.97          0.74         2.67 o
   9  -9   7          2.01          0.36         3.02 o
  -6  -8   7          8.21          5.61         2.36 o
  -5  -8   7        372.98        384.61         6.64 o
  -4  -8   7         39.03         42.63         2.57 o
  -3  -8   7        123.31        134.56         4.34 o
  -2  -8   7         23.21         21.59         1.41 o
  -1  -8   7          1.00          0.09         1.23 o
   0  -8   7         89.83         92.71         2.32 o
   1  -8   7         87.99         81.63         2.72 o
   2  -8   7         31.77         29.38         1.73 o
   3  -8   7         58.68         61.19         2.13 o
   4  -8   7        153.26        157.14         3.44 o
   5  -8   7        116.57        108.20         3.08 o
   6  -8   7          9.06         11.79         1.89 o
   7  -8   7          3.33          6.24         2.41 o
   8  -8   7          8.05         12.44         2.81 o
   9  -8   7          0.13          2.88         3.01 o
  -7  -7   7          6.79          7.98         2.18 o
  -6  -7   7         12.28         13.96         1.85 o
  -5  -7   7         96.52         98.97         3.22 o
  -4  -7   7        118.79        113.57         3.07 o
  -3  -7   7         18.95         19.01         1.89 o
  -2  -7   7        251.42        261.31         3.33 o
  -1  -7   7        299.77        290.48         3.54 o
   0  -7   7        221.64        216.48         3.18 o
   1  -7   7         19.57         24.08         1.45 o
   2  -7   7        179.46        183.19         3.38 o
   3  -7   7        104.04        116.90         2.78 o
   4  -7   7         18.25         21.32         1.84 o
   5  -7   7         10.20          7.12         1.62 o
   6  -7   7          1.62          1.56         2.21 o
   7  -7   7         22.56         22.54         2.62 o
   8  -7   7          0.55          1.79         2.54 o
   9  -7   7          5.29          1.06         3.12 o
  -8  -6   7          7.66          6.35         2.68 o
  -7  -6   7          5.72          2.68         1.79 o
  -6  -6   7          9.49          6.61         1.53 o
  -5  -6   7         50.57         41.72         1.83 o
  -4  -6   7          0.84          0.96         1.29 o
  -3  -6   7        258.91        244.71         2.89 o
  -2  -6   7        849.37        849.61         8.74 o
  -1  -6   7        770.56        754.03         6.77 o
   0  -6   7       1194.44       1187.22        11.71 o
   1  -6   7        379.32        381.01         4.67 o
   2  -6   7        211.45        228.64         3.81 o
   3  -6   7        229.53        232.86         3.39 o
   4  -6   7        111.94        120.26         2.96 o
   5  -6   7        179.98        166.27         3.40 o
   6  -6   7         15.30          8.66         2.31 o
   7  -6   7          0.76         -0.44         2.42 o
   8  -6   7         10.81         13.92         2.77 o
   9  -6   7          0.08         -2.84         2.84 o
  -8  -5   7         15.93         16.76         2.57 o
  -7  -5   7         27.80         21.73         1.70 o
  -6  -5   7         33.45         36.14         1.60 o
  -5  -5   7        102.74        101.02         3.13 o
  -4  -5   7          2.48          1.85         1.11 o
  -3  -5   7         45.96         43.77         1.15 o
  -2  -5   7         30.25         29.54         1.55 o
  -1  -5   7         58.22         61.75         1.25 o
   0  -5   7          6.55          6.57         0.77 o
   1  -5   7         18.91         28.76         1.61 o
   2  -5   7        989.73        972.51        11.05 o
   3  -5   7        697.11        652.78         6.89 o
   4  -5   7          8.39         13.84         2.10 o
   5  -5   7          0.06          0.27         1.71 o
   6  -5   7        138.77        151.73         3.17 o
   7  -5   7         50.48         33.84         2.32 o
   8  -5   7          1.38          0.52         2.34 o
   9  -5   7          2.96         -6.69         6.69 o
  -9  -4   7          0.50         -2.58         2.58 o
  -8  -4   7         25.54         25.37         1.78 o
  -7  -4   7        109.45         99.17         2.33 o
  -6  -4   7         15.63         12.01         1.33 o
  -5  -4   7         21.59         22.69         1.38 o
  -4  -4   7         17.24         20.12         1.03 o
  -3  -4   7        428.38        417.99         4.25 o
  -2  -4   7        150.73        143.89         1.84 o
  -1  -4   7        618.00        657.47         6.27 o
   0  -4   7       1001.52        989.73        10.69 o
   1  -4   7        257.19        237.69         3.11 o
   2  -4   7         12.74         15.64         1.12 o
   3  -4   7        267.80        278.02         3.16 o
   4  -4   7        165.37        164.94         2.52 o
   5  -4   7          2.35          2.86         1.75 o
   6  -4   7        417.25        407.09         7.40 o
   7  -4   7        187.40        175.77         4.29 o
   8  -4   7          0.06          0.05         2.31 o
 -10  -3   7          7.65          7.11         2.91 o
  -9  -3   7          4.22          3.03         2.02 o
  -8  -3   7         12.93         14.10         1.92 o
  -7  -3   7         22.30         23.78         1.60 o
  -6  -3   7         10.17          8.63         1.20 o
  -5  -3   7        890.80        846.31         8.27 o
  -4  -3   7         60.22         55.76         1.06 o
  -3  -3   7        639.75        654.02         5.93 o
  -2  -3   7        102.83        115.66         1.66 o
  -1  -3   7        362.70        429.13         4.01 o
   0  -3   7        483.42        479.00         5.08 o
   1  -3   7        355.19        357.36         5.93 o
   2  -3   7        523.77        543.30         6.44 o
   3  -3   7        205.06        192.79         3.48 o
   4  -3   7         36.56         28.02         1.24 o
   5  -3   7          0.02          1.74         1.44 o
   6  -3   7        201.73        221.40         4.45 o
   7  -3   7         53.25         63.49         2.80 o
   8  -3   7          3.08          5.36         2.79 o
 -10  -2   7          6.29         10.20         2.57 o
  -9  -2   7        104.31        108.98         3.76 o
  -8  -2   7         32.34         36.86         1.92 o
  -7  -2   7        344.54        348.49         4.68 o
  -6  -2   7        303.72        278.10         3.10 o
  -5  -2   7          1.55          0.71         0.54 o
  -4  -2   7         77.39         69.96         1.14 o
  -3  -2   7         37.96         37.85         0.83 o
  -2  -2   7        645.21        561.93         4.90 o
  -1  -2   7        484.00        434.45         4.67 o
   0  -2   7       1188.19       1149.30        12.62 o
   1  -2   7         25.08         17.68         1.22 o
   2  -2   7       1147.92       1133.33        16.44 o
   3  -2   7         34.02         40.37         1.55 o
   4  -2   7         10.08         12.68         1.40 o
   5  -2   7         41.58         47.01         2.16 o
   6  -2   7         41.44         39.91         2.01 o
   7  -2   7         31.09         25.21         2.77 o
   8  -2   7          0.38          0.24         3.24 o
 -11  -1   7          0.71          2.40         2.80 o
 -10  -1   7         42.55         53.22         5.15 o
  -9  -1   7         65.96         59.64         3.75 o
  -8  -1   7        262.84        233.98         3.41 o
  -7  -1   7        182.65        184.95         2.87 o
  -6  -1   7         84.96         94.21         1.79 o
  -5  -1   7        180.73        173.21         1.98 o
  -4  -1   7        809.55        802.48         6.82 o
  -3  -1   7        309.86        289.34         2.92 o
  -2  -1   7       1053.98       1027.31         9.75 o
  -1  -1   7        183.47        202.63         2.54 o
   0  -1   7        276.68        292.87         3.50 o
   1  -1   7       1229.48       1276.10        14.10 o
   2  -1   7         13.86         18.22         1.13 o
   3  -1   7        350.78        324.82         4.45 o
   4  -1   7          1.20         -0.15         1.36 o
   5  -1   7        129.98        105.23         2.73 o
   6  -1   7          0.36         -0.76         1.75 o
   7  -1   7          1.70          3.09         3.23 o
 -11   0   7         26.23         28.47         2.71 o
 -10   0   7          8.93          9.24         2.18 o
  -9   0   7        222.44        226.20         4.76 o
  -8   0   7        278.56        290.97         4.08 o
  -7   0   7        235.90        234.19         3.37 o
  -6   0   7        476.51        489.39         4.57 o
  -5   0   7        848.77        854.84         7.56 o
  -4   0   7         71.41        103.95         1.52 o
  -3   0   7        414.41        438.94         4.75 o
  -2   0   7       1106.28       1075.86        11.81 o
  -1   0   7        446.15        427.68         5.15 o
   0   0   7        299.59        290.25         3.84 o
   1   0   7         51.63         41.13         2.20 o
   2   0   7         15.06          8.12         1.37 o
   3   0   7          0.61          1.15         1.32 o
   4   0   7        269.96        288.77         4.36 o
   5   0   7         19.44         27.50         1.93 o
   6   0   7         46.11         52.73         3.00 o
   7   0   7         39.99         38.14         3.12 o
 -12   1   7          0.11         -4.23         5.82 o
 -11   1   7         17.30         20.22         1.92 o
 -10   1   7        232.33        239.11         4.73 o
  -9   1   7        230.67        233.39         3.93 o
  -8   1   7         41.35         38.26         1.52 o
  -7   1   7          2.05          2.15         1.06 o
  -6   1   7        325.77        308.29         3.11 o
  -5   1   7        658.78        608.61         5.53 o
  -4   1   7       1403.73       1294.25        13.64 o
  -3   1   7         51.64         32.02         1.20 o
  -2   1   7        472.70        492.91         5.38 o
  -1   1   7        413.98        426.64         4.86 o
   0   1   7         15.16         16.08         1.41 o
   1   1   7         35.34         39.64         1.67 o
   2   1   7        143.82        152.80         4.38 o
   3   1   7         63.37         69.56         2.93 o
   4   1   7          2.53          3.70         1.80 o
   5   1   7         20.83         21.61         2.91 o
   6   1   7          1.99          4.76         2.68 o
 -12   2   7          6.18         10.33         4.45 o
 -11   2   7         53.61         39.35         2.11 o
 -10   2   7         51.05         49.88         2.69 o
  -9   2   7        144.13        142.02         2.87 o
  -8   2   7         20.04         20.60         1.39 o
  -7   2   7       1281.09       1252.03        12.65 o
  -6   2   7        478.88        473.58         5.16 o
  -5   2   7       1894.67       1857.25        18.03 o
  -4   2   7        451.37        513.41         5.81 o
  -3   2   7          1.33          0.52         0.53 o
  -2   2   7        374.65        343.84         4.06 o
  -1   2   7        410.60        397.59         4.65 o
   0   2   7        572.65        537.83         7.15 o
   1   2   7        300.19        290.48         4.51 o
   2   2   7        328.78        299.04         7.19 o
   3   2   7        127.62         97.49         2.91 o
   4   2   7          0.20          2.31         2.24 o
   5   2   7          1.87          4.60         2.70 o
 -12   3   7         55.78         62.58         3.32 o
 -11   3   7         16.99         17.13         2.18 o
 -10   3   7         11.57         11.75         1.73 o
  -9   3   7         87.89         92.82         2.41 o
  -8   3   7          4.36          2.81         1.27 o
  -7   3   7        181.39        195.70         3.23 o
  -6   3   7        158.20        176.54         2.38 o
  -5   3   7          1.58          0.07         0.92 o
  -4   3   7        528.68        495.90         5.83 o
  -3   3   7        551.50        523.57         5.77 o
  -2   3   7        183.03        165.99         2.60 o
  -1   3   7         40.08         38.60         1.39 o
   0   3   7         67.45         53.78         1.77 o
   1   3   7         81.68         91.33         3.12 o
   2   3   7         77.32         84.99         2.67 o
   3   3   7         26.10         35.07         2.38 o
   4   3   7         13.96         16.32         2.62 o
   5   3   7         27.05         28.05         4.71 o
 -12   4   7         49.67         69.91         4.62 o
 -11   4   7         47.13         47.26         2.68 o
 -10   4   7         47.18         47.26         3.27 o
  -9   4   7          9.68         11.61         1.52 o
  -8   4   7         14.51         16.84         1.39 o
  -7   4   7        715.57        650.07         8.19 o
  -6   4   7        244.84        245.69         5.00 o
  -5   4   7        566.31        536.69         6.30 o
  -4   4   7        385.18        409.65         4.80 o
  -3   4   7        110.60        102.65         2.12 o
  -2   4   7        827.41        855.77         8.99 o
  -1   4   7        108.34        110.48         2.15 o
   0   4   7        190.15        191.59         3.36 o
   1   4   7         44.93         51.01         3.12 o
   2   4   7         17.53         11.51         1.98 o
   3   4   7         23.07         19.99         2.66 o
   4   4   7          1.25          3.40         2.73 o
 -12   5   7          2.00          1.20         2.79 o
 -11   5   7          0.85          0.28         2.19 o
 -10   5   7         89.63         86.62         2.87 o
  -9   5   7        124.56        121.18         3.41 o
  -8   5   7        423.50        426.34         5.91 o
  -7   5   7        393.01        407.41         5.70 o
  -6   5   7         19.70         25.28         1.45 o
  -5   5   7         13.69         25.79         1.59 o
  -4   5   7        149.05        131.81         2.47 o
  -3   5   7       1256.27       1182.87        12.10 o
  -2   5   7       1011.15        993.45        11.09 o
  -1   5   7         87.33         95.57         2.34 o
   0   5   7        132.25        126.17         2.92 o
   1   5   7          8.64          6.63         1.95 o
   2   5   7         11.24         20.60         2.60 o
   3   5   7          1.34          1.49         2.69 o
 -12   6   7         84.59         88.33        10.08 o
 -11   6   7         70.09         74.21         3.11 o
 -10   6   7        184.50        192.72         5.22 o
  -9   6   7         36.05         44.13         2.36 o
  -8   6   7          4.61          2.84         1.63 o
  -7   6   7         53.18         49.32         2.97 o
  -6   6   7         46.57         52.97         1.87 o
  -5   6   7        269.58        258.77         3.87 o
  -4   6   7        320.63        325.97         4.95 o
  -3   6   7         14.14         12.22         1.60 o
  -2   6   7        131.17        136.57         3.12 o
  -1   6   7         18.43         21.05         1.79 o
   0   6   7         69.41         65.10         2.28 o
   1   6   7         62.57         69.62         5.25 o
   2   6   7         29.80         30.02         4.03 o
 -12   7   7         57.10         50.25         5.33 o
 -11   7   7          1.65          1.45         2.73 o
 -10   7   7         94.45         71.48         6.15 o
  -9   7   7        332.42        312.77         5.15 o
  -8   7   7        306.52        278.38         6.06 o
  -7   7   7        710.54        695.62         8.99 o
  -6   7   7         28.37         39.06         2.22 o
  -5   7   7         33.12         49.48         1.95 o
  -4   7   7         40.12         31.73         2.07 o
  -3   7   7         75.92         70.55         3.03 o
  -2   7   7        119.61        113.51         3.04 o
  -1   7   7         68.13         65.19         2.59 o
   0   7   7         18.08         18.44         3.12 o
   1   7   7          7.27          5.08         2.86 o
 -12   8   7         24.01         27.47         3.66 o
 -11   8   7        270.07        280.54        11.87 o
 -10   8   7         70.71         75.85         3.21 o
  -9   8   7        142.81        143.16         3.81 o
  -8   8   7          4.44         12.34         2.13 o
  -7   8   7         10.89          7.88         2.00 o
  -6   8   7        262.94        226.40         3.99 o
  -5   8   7        288.09        260.56         4.28 o
  -4   8   7        478.25        476.51         6.32 o
  -3   8   7         54.21         52.46         2.75 o
  -2   8   7          5.19          4.46         2.42 o
  -1   8   7         11.88         12.25         2.59 o
 -11   9   7          1.95         -0.47         3.28 o
 -10   9   7          0.11         -1.91         2.54 o
  -9   9   7         33.43         29.02         2.47 o
  -8   9   7        167.20        164.70         4.90 o
  -7   9   7        207.74        205.06         4.52 o
  -6   9   7        158.36        165.33         4.07 o
  -5   9   7          2.86          3.50         1.89 o
  -4   9   7          1.82          0.46         2.13 o
  -3   9   7         31.83         34.93         2.96 o
  -2   9   7         19.43         26.08         3.35 o
 -10  10   7        119.50        121.34         5.69 o
  -9  10   7         64.32         70.64         3.03 o
  -8  10   7         70.02         76.48         3.37 o
  -7  10   7          3.70          3.95         2.32 o
  -6  10   7          3.19          5.35         2.55 o
  -5  10   7         10.06          4.48         2.32 o
  -4  10   7         55.98         60.63         3.44 o
   0 -12   8          5.58          4.54         2.78 o
   1 -12   8         13.22         12.51         2.41 o
   2 -12   8          6.18          5.36         2.38 o
   3 -12   8          4.34          7.41         2.54 o
   4 -12   8          0.41         -0.35         2.50 o
   5 -12   8          3.21         -0.21         2.68 o
   6 -12   8         12.76         12.61         3.19 o
  -2 -11   8         20.68         25.79         3.51 o
  -1 -11   8         28.89         28.77         2.51 o
   0 -11   8          1.99         -1.18         2.09 o
   1 -11   8          1.27          3.60         2.20 o
   2 -11   8          7.57          6.80         2.25 o
   3 -11   8         26.26         23.71         2.59 o
   4 -11   8          4.25          4.41         2.50 o
   5 -11   8          0.40          0.57         2.68 o
   6 -11   8         10.71         13.48         2.69 o
   7 -11   8          0.25          4.37         2.80 o
  -3 -10   8         14.61         17.19         3.25 o
  -2 -10   8         18.46         20.13         6.38 o
  -1 -10   8         39.21         40.03         2.31 o
   0 -10   8         21.97         22.21         2.15 o
   1 -10   8          0.20          0.75         1.99 o
   2 -10   8         24.99         30.77         2.42 o
   3 -10   8         28.07         35.12         2.64 o
   4 -10   8         45.06         45.08         5.14 o
   5 -10   8         15.66         16.71         2.22 o
   6 -10   8         32.77         24.91         2.35 o
   7 -10   8          4.80          1.58         2.80 o
   8 -10   8         13.58          6.72         3.13 o
  -5  -9   8          0.70          0.94         2.41 o
  -4  -9   8          1.33          2.02         2.82 o
  -3  -9   8          1.12          1.14         2.15 o
  -2  -9   8          0.64          1.55         1.63 o
  -1  -9   8         47.24         53.95         2.85 o
   0  -9   8         14.19         17.30         2.06 o
   1  -9   8         67.03         67.91         3.82 o
   2  -9   8          7.16          5.59         1.95 o
   3  -9   8         32.96         30.93         3.82 o
   4  -9   8         10.42          4.82         1.81 o
   5  -9   8         50.91         53.95         2.44 o
   6  -9   8         18.77         22.31         2.21 o
   7  -9   8          4.69          0.64         2.72 o
   8  -9   8         27.43         27.45         3.20 o
  -6  -8   8         39.86         27.81         2.44 o
  -5  -8   8         74.47         67.60         2.73 o
  -4  -8   8         43.70         46.59         2.69 o
  -3  -8   8        234.81        240.84         7.95 o
  -2  -8   8        124.87        128.53         3.33 o
  -1  -8   8         93.45         90.12         2.93 o
   0  -8   8         25.40         25.23         1.97 o
   1  -8   8        150.63        133.46         3.53 o
   2  -8   8          4.94          3.83         1.70 o
   3  -8   8         72.36         77.58         3.65 o
   4  -8   8          3.20          3.33         1.69 o
   5  -8   8          0.93          0.31         1.84 o
   6  -8   8         15.08         10.28         2.43 o
   7  -8   8          7.27          1.27         2.59 o
   8  -8   8          4.29         -0.15         2.89 o
  -7  -7   8          0.81          2.37         2.47 o
  -6  -7   8         58.49         70.74         2.62 o
  -5  -7   8         39.51         41.69         2.87 o
  -4  -7   8        169.14        162.29         4.26 o
  -3  -7   8        130.07        121.03         3.09 o
  -2  -7   8         94.20         88.42         3.23 o
  -1  -7   8          1.64          1.40         1.53 o
   0  -7   8        738.99        746.07         9.44 o
   1  -7   8       2631.00       2610.56        27.31 o
   2  -7   8        387.97        372.57         5.35 o
   3  -7   8          3.88          5.67         1.35 o
   4  -7   8         17.31         11.17         1.75 o
   5  -7   8         74.15         87.39         4.17 o
   6  -7   8         18.86         24.98         2.70 o
   7  -7   8         35.41         31.88         3.02 o
   8  -7   8         30.38         29.95         3.35 o
  -8  -6   8         13.00         15.59         2.32 o
  -7  -6   8          6.07          8.69         1.92 o
  -6  -6   8          4.89          2.19         1.63 o
  -5  -6   8         12.92          8.74         2.70 o
  -4  -6   8          5.36          1.19         1.52 o
  -3  -6   8         61.18         56.53         1.75 o
  -2  -6   8         60.56         61.90         1.75 o
  -1  -6   8        264.19        250.24         3.63 o
   0  -6   8         14.97         12.78         2.10 o
   1  -6   8        151.07        149.64         2.89 o
   2  -6   8        108.13         87.18         2.14 o
   3  -6   8         44.93         49.55         2.37 o
   4  -6   8        243.20        269.65         4.54 o
   5  -6   8        347.10        366.04         5.71 o
   6  -6   8          1.51          0.72         3.52 o
   7  -6   8         30.06         32.48         3.01 o
   8  -6   8          1.69         -2.68         2.68 o
  -8  -5   8          0.22          0.76         1.84 o
  -7  -5   8          0.48          0.24         1.48 o
  -6  -5   8        203.97        205.81         3.47 o
  -5  -5   8         52.93         56.71         2.89 o
  -4  -5   8        452.20        447.44         5.43 o
  -3  -5   8        121.31        114.22         2.15 o
  -2  -5   8         27.62         30.68         1.16 o
  -1  -5   8         16.10         13.99         0.87 o
   0  -5   8         14.13         13.09         1.47 o
   1  -5   8         69.86         75.77         1.98 o
   2  -5   8        485.24        477.81         6.89 o
   3  -5   8         45.33         43.13         1.53 o
   4  -5   8         82.21         76.07         3.31 o
   5  -5   8         32.62         24.16         2.16 o
   6  -5   8         13.57          3.19         2.01 o
   7  -5   8         61.81         75.88         3.12 o
   8  -5   8         57.83         60.27         3.88 o
  -9  -4   8          2.00          5.58         2.05 o
  -8  -4   8         61.49         64.30         2.20 o
  -7  -4   8         54.63         51.02         1.93 o
  -6  -4   8          1.46          0.52         1.24 o
  -5  -4   8          0.92          1.23         1.23 o
  -4  -4   8          1.86          3.86         0.90 o
  -3  -4   8         66.09         66.54         1.45 o
  -2  -4   8        306.99        285.36         3.17 o
  -1  -4   8        763.98        772.00         8.57 o
   0  -4   8        211.18        187.27         2.41 o
   1  -4   8        128.54        123.45         2.16 o
   2  -4   8        196.37        240.38         3.58 o
   3  -4   8         40.38         27.93         1.56 o
   4  -4   8          3.07         -0.12         1.32 o
   5  -4   8        163.82        174.89         4.56 o
   6  -4   8          0.98          2.92         2.02 o
   7  -4   8         29.98         25.32         2.53 o
   8  -4   8          1.04          1.18         2.89 o
 -10  -3   8         28.99         26.01         3.47 o
  -9  -3   8         15.37         12.42         2.56 o
  -8  -3   8         72.68         80.31         2.69 o
  -7  -3   8         18.91         15.03         1.42 o
  -6  -3   8          3.71          2.54         1.18 o
  -5  -3   8        145.93        143.38         2.15 o
  -4  -3   8        245.75        235.95         2.78 o
  -3  -3   8        383.48        366.14         3.41 o
  -2  -3   8          5.89          5.78         0.63 o
  -1  -3   8         29.25         34.49         1.07 o
   0  -3   8         47.03         49.10         1.39 o
   1  -3   8        265.07        273.98         4.14 o
   2  -3   8        226.99        239.30         3.97 o
   3  -3   8        404.90        409.71         4.83 o
   4  -3   8        154.55        141.31         3.50 o
   5  -3   8         23.21         12.57         2.03 o
   6  -3   8          6.51          1.52         2.05 o
   7  -3   8          5.26          3.27         2.35 o
 -10  -2   8          2.83          0.72         2.71 o
  -9  -2   8         10.56          5.87         2.17 o
  -8  -2   8         27.55         31.33         1.72 o
  -7  -2   8        380.09        375.64         4.79 o
  -6  -2   8        436.27        415.72         4.53 o
  -5  -2   8         17.61         19.49         0.97 o
  -4  -2   8        114.26        112.91         1.45 o
  -3  -2   8          7.33          7.74         0.61 o
  -2  -2   8          4.33          8.94         0.80 o
  -1  -2   8        182.45        185.39         2.52 o
   0  -2   8         65.68         56.38         1.56 o
   1  -2   8        623.80        577.80         7.64 o
   2  -2   8         17.50         27.79         1.68 o
   3  -2   8         57.36         69.04         2.10 o
   4  -2   8         47.01         29.28         1.76 o
   5  -2   8          1.63          1.23         1.89 o
   6  -2   8          0.38          0.15         2.15 o
   7  -2   8         61.94         56.11         3.83 o
 -11  -1   8         12.12         15.55         3.21 o
 -10  -1   8         36.19         42.55         3.18 o
  -9  -1   8         48.18         43.69         2.48 o
  -8  -1   8         44.51         49.23         1.88 o
  -7  -1   8         10.07         13.70         1.10 o
  -6  -1   8         48.49         48.01         1.44 o
  -5  -1   8        241.11        243.04         2.51 o
  -4  -1   8        607.84        586.37         5.45 o
  -3  -1   8       1627.95       1651.81        15.30 o
  -2  -1   8        534.14        520.74         5.33 o
  -1  -1   8        252.41        242.20         3.35 o
   0  -1   8          2.28          2.61         1.06 o
   1  -1   8          7.16         10.13         1.38 o
   2  -1   8         88.46         96.40         3.16 o
   3  -1   8         57.02         67.79         2.09 o
   4  -1   8         58.75         64.49         3.40 o
   5  -1   8         15.92         12.46         2.13 o
   6  -1   8          0.39         -0.69         2.98 o
 -11   0   8         32.41         28.27         3.29 o
 -10   0   8         19.07         18.17         2.99 o
  -9   0   8         10.34          9.65         1.49 o
  -8   0   8         37.37         36.99         1.55 o
  -7   0   8          3.02          4.16         0.99 o
  -6   0   8       1347.85       1304.91        13.09 o
  -5   0   8        117.61        113.22         1.75 o
  -4   0   8         58.34         54.55         1.30 o
  -3   0   8         69.67         79.69         1.87 o
  -2   0   8          2.09          0.75         1.04 o
  -1   0   8        234.80        230.65         4.25 o
   0   0   8        509.73        506.78         6.16 o
   1   0   8        306.29        308.89         4.79 o
   2   0   8        307.11        284.50         6.40 o
   3   0   8         33.83         39.79         2.14 o
   4   0   8         10.66          5.33         1.69 o
   5   0   8         21.81         27.55         2.34 o
   6   0   8          1.63          4.11         3.31 o
 -12   1   8          9.44          8.12         3.16 o
 -11   1   8         12.82         11.68         2.90 o
 -10   1   8          4.98          7.94         1.82 o
  -9   1   8        221.72        210.66         4.84 o
  -8   1   8       1928.77       1904.21        22.52 o
  -7   1   8        797.87        804.43         9.20 o
  -6   1   8          0.71          2.47         0.72 o
  -5   1   8          9.07         12.03         0.99 o
  -4   1   8        351.96        321.50         3.77 o
  -3   1   8       1207.71       1150.89        12.72 o
  -2   1   8       1776.56       1762.32        17.73 o
  -1   1   8        394.96        386.01         4.62 o
   0   1   8         23.15         20.12         1.49 o
   1   1   8         43.85         59.23         2.08 o
   2   1   8         16.66         24.52         2.06 o
   3   1   8        129.58        142.33         3.67 o
   4   1   8        100.95        100.78         4.40 o
   5   1   8         43.66         39.32         3.00 o
 -12   2   8          2.63         -0.59         2.98 o
 -11   2   8          4.89          4.01         2.18 o
 -10   2   8          2.81          1.28         1.76 o
  -9   2   8          1.50          3.03         1.66 o
  -8   2   8        204.00        187.40         3.69 o
  -7   2   8        341.89        345.30         4.56 o
  -6   2   8        155.40        149.50         3.19 o
  -5   2   8       1692.72       1669.12        17.54 o
  -4   2   8        932.03        888.91         9.15 o
  -3   2   8        635.24        641.67         7.55 o
  -2   2   8        152.29        161.03         2.60 o
  -1   2   8        186.64        189.47         2.95 o
   0   2   8         76.36         85.73         2.30 o
   1   2   8        231.71        226.27         4.84 o
   2   2   8         30.60         34.80         2.42 o
   3   2   8          3.73          4.19         1.93 o
   4   2   8          0.23          0.79         2.33 o
   5   2   8          1.87          3.45         2.89 o
 -12   3   8         43.23         43.55         2.71 o
 -11   3   8         44.62         45.25         2.67 o
 -10   3   8         32.72         37.18         2.21 o
  -9   3   8         92.15         94.26         2.95 o
  -8   3   8        181.49        174.67         5.70 o
  -7   3   8        178.78        191.41         3.83 o
  -6   3   8         83.23         84.36         2.24 o
  -5   3   8         71.76         63.00         1.96 o
  -4   3   8          2.26          1.96         1.42 o
  -3   3   8         30.22         19.04         1.15 o
  -2   3   8        131.63        137.62         2.55 o
  -1   3   8       1347.79       1321.73        13.68 o
   0   3   8         75.72         75.91         3.44 o
   1   3   8         64.92         47.12         3.45 o
   2   3   8          0.86          3.28         1.93 o
   3   3   8          8.70         17.71         2.55 o
   4   3   8         20.38         19.51         2.99 o
 -12   4   8         42.04         44.50         2.91 o
 -11   4   8        165.23        158.79         5.47 o
 -10   4   8        114.85        124.84         3.49 o
  -9   4   8         52.04         48.97         2.37 o
  -8   4   8         23.57         19.29         1.86 o
  -7   4   8        252.97        229.34         4.35 o
  -6   4   8        145.36        106.99         2.65 o
  -5   4   8        551.53        532.84         7.02 o
  -4   4   8        261.46        252.76         3.84 o
  -3   4   8        317.00        323.48         4.36 o
  -2   4   8        250.71        241.81         3.53 o
  -1   4   8         62.87         69.88         2.22 o
   0   4   8         27.95         40.41         3.07 o
   1   4   8         32.42         40.11         2.37 o
   2   4   8         61.73         64.45         4.07 o
   3   4   8          4.76          8.80         3.03 o
 -12   5   8          1.94         -0.64         2.44 o
 -11   5   8          4.13          3.45         2.32 o
 -10   5   8         40.06         41.33         2.46 o
  -9   5   8         87.90         85.96         6.25 o
  -8   5   8        302.23        303.50         5.44 o
  -7   5   8         47.42         57.57         2.45 o
  -6   5   8        821.59        820.86        10.29 o
  -5   5   8         21.84         27.04         1.49 o
  -4   5   8         19.49         16.80         1.46 o
  -3   5   8          3.32          1.87         1.44 o
  -2   5   8         27.18         33.38         1.85 o
  -1   5   8         74.83         76.87         2.30 o
   0   5   8        171.69        161.11         3.86 o
   1   5   8          2.62          0.83         2.13 o
   2   5   8          2.23          2.62         2.62 o
 -12   6   8         42.28         43.60         3.19 o
 -11   6   8         20.01         20.40         2.67 o
 -10   6   8        159.61        159.90         5.24 o
  -9   6   8         82.37         85.24         4.20 o
  -8   6   8         68.68         77.18         2.92 o
  -7   6   8         89.58         67.04         2.44 o
  -6   6   8        278.07        219.23         3.69 o
  -5   6   8        175.54        172.81         3.15 o
  -4   6   8        121.86        127.86         3.15 o
  -3   6   8        108.28        114.64         2.99 o
  -2   6   8        119.98        108.43         2.88 o
  -1   6   8         11.23          9.52         2.05 o
   0   6   8         13.07         17.40         2.65 o
   1   6   8         17.46         31.17         3.56 o
 -12   7   8         79.72         72.86         3.52 o
 -11   7   8         51.15         52.29         3.70 o
 -10   7   8          0.03          2.35         2.82 o
  -9   7   8         21.80         12.16         2.36 o
  -8   7   8        228.03        205.67         4.47 o
  -7   7   8        160.03        166.01         3.88 o
  -6   7   8        259.41        258.60         4.26 o
  -5   7   8        124.26        144.27         3.43 o
  -4   7   8          0.99          3.03         1.81 o
  -3   7   8         29.98         30.37         2.10 o
  -2   7   8        160.01        168.22         4.10 o
  -1   7   8          5.23          8.93         2.81 o
   0   7   8          4.83          8.73         4.03 o
 -11   8   8         12.36         13.39         4.14 o
 -10   8   8         72.15         79.97         6.78 o
  -9   8   8        290.66        297.62         5.34 o
  -8   8   8        101.62        103.94         3.20 o
  -7   8   8         31.57         34.11         2.48 o
  -6   8   8          8.01          6.12         2.13 o
  -5   8   8         98.20         88.72         2.66 o
  -4   8   8        114.52        104.89         3.81 o
  -3   8   8        121.49        122.70         3.46 o
  -2   8   8         48.78         42.82         3.58 o
 -10   9   8          9.89         14.87         2.91 o
  -9   9   8         10.81          7.31         2.41 o
  -8   9   8         52.47         48.60         2.80 o
  -7   9   8         92.59         88.91         3.22 o
  -6   9   8        142.04        145.29         4.07 o
  -5   9   8        197.14        213.90         4.42 o
  -4   9   8         51.94         52.92         3.40 o
   1 -12   9          1.51          1.24         2.44 o
   2 -12   9          0.14         -0.76         2.54 o
   3 -12   9          6.54          7.76         2.73 o
   4 -12   9         11.44         11.79         2.83 o
  -2 -11   9          0.34         -3.86         3.86 o
  -1 -11   9         10.57         12.11         2.24 o
   0 -11   9         55.83         58.06         2.91 o
   1 -11   9         29.21         32.57         2.63 o
   2 -11   9         18.14         19.62         2.64 o
   3 -11   9          4.01          3.82         2.51 o
   4 -11   9          2.56          7.67         2.78 o
   5 -11   9          0.02         -0.13         2.97 o
   6 -11   9          2.16          1.02         2.75 o
  -3 -10   9          0.51          2.01         3.20 o
  -2 -10   9         38.41         35.29         3.31 o
  -1 -10   9         32.76         39.34         2.48 o
   0 -10   9         35.05         32.31         2.44 o
   1 -10   9          4.05          2.56         2.30 o
   2 -10   9         67.98         68.07         3.68 o
   3 -10   9         11.39         12.28         2.45 o
   4 -10   9         37.10         44.42         3.26 o
   5 -10   9          0.40         -1.79         2.35 o
   6 -10   9          1.46          2.44         2.71 o
   7 -10   9          0.31         -2.64         2.91 o
  -4  -9   9         27.44         29.21         6.54 o
  -3  -9   9         22.71         17.24         3.01 o
  -2  -9   9          0.58          1.26         1.74 o
  -1  -9   9         16.98         16.76         2.12 o
   0  -9   9         33.95         45.19         4.55 o
   1  -9   9          3.09         -1.30         2.04 o
   2  -9   9         31.38         34.33         3.47 o
   3  -9   9         40.34         34.37         3.05 o
   4  -9   9          1.37         -1.29         1.93 o
   5  -9   9         25.33         11.72         2.14 o
   6  -9   9          2.39         -2.55         2.64 o
   7  -9   9         16.38         23.68         3.06 o
  -6  -8   9          2.54          4.68         2.46 o
  -5  -8   9          0.24          6.79         3.10 o
  -4  -8   9          1.81          4.71         2.97 o
  -3  -8   9         23.85         28.86         2.58 o
  -2  -8   9         75.65         76.02         2.49 o
  -1  -8   9        145.43        162.52         3.59 o
   0  -8   9        278.68        281.77         4.72 o
   1  -8   9          1.83          2.62         1.71 o
   2  -8   9        173.98        185.06         4.29 o
   3  -8   9         55.42         61.90         2.39 o
   4  -8   9        157.06        173.37         3.95 o
   5  -8   9         17.82         22.08         2.21 o
   6  -8   9          3.75          0.80         2.57 o
   7  -8   9          0.13         -2.81         2.81 o
  -7  -7   9          0.39         -0.75         2.25 o
  -6  -7   9          0.23          0.43         2.23 o
  -5  -7   9          1.68          1.17         2.98 o
  -4  -7   9          1.12         -0.14         2.19 o
  -3  -7   9         40.59         40.97         1.81 o
  -2  -7   9        223.36        210.74         4.35 o
  -1  -7   9         42.37         39.82         1.72 o
   0  -7   9         87.16         76.51         2.47 o
   1  -7   9          6.12          5.30         1.76 o
   2  -7   9         71.81         79.52         2.28 o
   3  -7   9        343.47        316.90         5.13 o
   4  -7   9        117.72        103.74         3.22 o
   5  -7   9          1.05          6.68         2.52 o
   6  -7   9          5.45          4.29         3.17 o
   7  -7   9          0.21         -3.08         3.08 o
  -8  -6   9          0.91          8.37         3.09 o
  -7  -6   9          1.92         -1.02         1.95 o
  -6  -6   9         32.34         27.37         2.25 o
  -5  -6   9         53.75         48.42         3.78 o
  -4  -6   9         20.99         16.28         1.31 o
  -3  -6   9        185.37        184.48         3.14 o
  -2  -6   9         13.40         18.43         1.40 o
  -1  -6   9         18.00         20.05         1.47 o
   0  -6   9        114.58        112.72         2.52 o
   1  -6   9        131.80        122.88         2.63 o
   2  -6   9        367.84        330.91         7.02 o
   3  -6   9         61.50         50.55         2.15 o
   4  -6   9         28.42         40.44         2.16 o
   5  -6   9         17.82         28.13         2.63 o
   6  -6   9        150.71        158.33         5.48 o
   7  -6   9        223.21        219.35         6.17 o
  -8  -5   9         47.91         38.60         2.22 o
  -7  -5   9          8.70          6.19         1.65 o
  -6  -5   9          0.36         -0.74         1.60 o
  -5  -5   9         90.87         93.98         2.59 o
  -4  -5   9         14.46         17.13         1.19 o
  -3  -5   9         47.39         49.24         2.70 o
  -2  -5   9         51.51         50.86         2.28 o
  -1  -5   9         71.64         59.97         1.86 o
   0  -5   9         10.19          6.63         1.56 o
   1  -5   9        174.68        204.84         3.60 o
   2  -5   9         92.67         93.83         2.43 o
   3  -5   9         27.12         23.47         2.11 o
   4  -5   9         39.86         31.92         2.02 o
   5  -5   9          0.24          0.32         2.55 o
   6  -5   9          0.18         -2.25         2.25 o
   7  -5   9         14.17          5.43         2.62 o
  -9  -4   9         34.78         39.45         2.64 o
  -8  -4   9         15.64         20.45         2.02 o
  -7  -4   9         66.51         78.80         2.56 o
  -6  -4   9         21.16         18.73         1.49 o
  -5  -4   9        256.63        253.45         3.19 o
  -4  -4   9         66.16         62.98         2.53 o
  -3  -4   9         27.82         22.35         1.13 o
  -2  -4   9        135.16        155.70         2.42 o
  -1  -4   9        143.34        149.01         3.14 o
   0  -4   9        618.70        570.97         8.78 o
   1  -4   9          8.90         12.42         1.68 o
   2  -4   9        205.57        180.13         3.19 o
   3  -4   9        117.45         98.45         2.67 o
   4  -4   9         17.49         26.84         2.16 o
   5  -4   9          4.30          7.97         2.08 o
   6  -4   9         23.24         24.75         2.52 o
   7  -4   9         27.48         22.83         2.83 o
 -10  -3   9          0.37         -2.52         2.73 o
  -9  -3   9        108.01        113.18         5.74 o
  -8  -3   9        102.88         99.52         2.82 o
  -7  -3   9        118.62        106.89         2.76 o
  -6  -3   9         63.90         61.79         2.13 o
  -5  -3   9         78.44         76.29         1.70 o
  -4  -3   9        310.46        297.13         3.72 o
  -3  -3   9        207.53        195.87         2.58 o
  -2  -3   9        376.72        391.12         4.21 o
  -1  -3   9        117.41        101.62         2.35 o
   0  -3   9         38.71         32.22         2.22 o
   1  -3   9         63.16         78.36         2.18 o
   2  -3   9        135.31        164.10         3.14 o
   3  -3   9         78.16         88.35         2.80 o
   4  -3   9         16.96         19.10         2.10 o
   5  -3   9         23.55         19.13         2.38 o
   6  -3   9          3.11         -1.53         2.42 o
 -10  -2   9         34.11         30.91         3.24 o
  -9  -2   9          0.20         -2.69         2.69 o
  -8  -2   9         11.94         18.72         2.19 o
  -7  -2   9        299.38        301.80         3.93 o
  -6  -2   9        157.69        152.70         2.58 o
  -5  -2   9        139.35        129.30         2.31 o
  -4  -2   9        594.99        559.92         5.71 o
  -3  -2   9         16.60         21.67         1.01 o
  -2  -2   9        127.85        137.25         2.66 o
  -1  -2   9        292.18        304.39         3.42 o
   0  -2   9        356.61        359.71         4.75 o
   1  -2   9        307.41        307.75         4.34 o
   2  -2   9         57.27         65.24         3.19 o
   3  -2   9         31.14         22.91         1.99 o
   4  -2   9         12.83         19.65         2.14 o
   5  -2   9         17.03         24.49         2.38 o
   6  -2   9         10.31         14.32         2.70 o
 -11  -1   9          6.86         11.70         3.02 o
 -10  -1   9         49.30         53.79         3.50 o
  -9  -1   9         55.15         54.94         2.86 o
  -8  -1   9         13.27         14.85         1.52 o
  -7  -1   9          5.05          2.61         1.23 o
  -6  -1   9        369.56        361.72         4.44 o
  -5  -1   9         61.21         55.77         2.06 o
  -4  -1   9         13.76         14.64         1.01 o
  -3  -1   9        405.27        355.56         4.86 o
  -2  -1   9        201.46        212.11         2.80 o
  -1  -1   9        295.66        267.52         3.46 o
   0  -1   9          1.57          4.02         2.43 o
   1  -1   9         19.63         11.77         1.72 o
   2  -1   9          2.65          0.39         1.58 o
   3  -1   9         33.84         41.87         1.90 o
   4  -1   9         29.07         35.09         2.54 o
   5  -1   9          0.31         -2.68         2.68 o
   6  -1   9          4.84          1.92         3.32 o
 -11   0   9          7.20          3.40         4.23 o
 -10   0   9         53.28         47.91         3.67 o
  -9   0   9         30.61         29.45         1.86 o
  -8   0   9        116.42        112.06         2.85 o
  -7   0   9        617.61        636.12         7.48 o
  -6   0   9        832.97        791.82         8.44 o
  -5   0   9        361.51        353.88         4.01 o
  -4   0   9        830.02        833.50         8.65 o
  -3   0   9         67.31         59.55         1.56 o
  -2   0   9        104.79        103.53         2.41 o
  -1   0   9         13.50         20.15         1.17 o
   0   0   9        229.82        257.88         4.27 o
   1   0   9        206.71        233.78         4.24 o
   2   0   9        370.93        359.75         5.71 o
   3   0   9          4.55          4.86         1.64 o
   4   0   9          5.09          2.83         2.02 o
   5   0   9          2.08          1.75         3.19 o
 -11   1   9          7.48          5.37         4.04 o
 -10   1   9          9.47         12.08         1.90 o
  -9   1   9          5.72          7.01         1.64 o
  -8   1   9         15.40         14.11         1.66 o
  -7   1   9         26.19         25.92         2.16 o
  -6   1   9        367.16        367.65         4.34 o
  -5   1   9        545.65        547.91         6.03 o
  -4   1   9         13.92         12.61         1.20 o
  -3   1   9        179.54        179.88         3.14 o
  -2   1   9        596.61        622.25         7.50 o
  -1   1   9         36.49         33.59         1.41 o
   0   1   9        342.61        319.80         6.02 o
   1   1   9         71.46         84.90         3.05 o
   2   1   9          6.49         17.93         2.22 o
   3   1   9          4.35         14.53         2.01 o
   4   1   9          0.88         -1.82         2.18 o
 -12   2   9         43.12         46.41         4.94 o
 -11   2   9         61.00         75.47         3.52 o
 -10   2   9          4.10          4.15         1.95 o
  -9   2   9         25.56         29.48         2.00 o
  -8   2   9         27.31         29.06         2.23 o
  -7   2   9         38.60         39.95         2.10 o
  -6   2   9        206.30        193.21         3.83 o
  -5   2   9         41.93         34.51         1.28 o
  -4   2   9         90.77         82.18         1.90 o
  -3   2   9        316.82        307.45         4.40 o
  -2   2   9       1170.78       1146.65        12.95 o
  -1   2   9        198.51        189.56         3.16 o
   0   2   9         16.06         22.23         1.78 o
   1   2   9         23.76         34.00         2.84 o
   2   2   9        141.65        157.16         4.49 o
   3   2   9        109.35         93.06         3.07 o
   4   2   9          0.41          2.80         2.69 o
 -12   3   9          1.06          2.89         3.14 o
 -11   3   9         14.52         16.46         2.50 o
 -10   3   9          7.64         12.30         2.25 o
  -9   3   9        168.25        167.90         4.12 o
  -8   3   9        246.06        242.79         4.45 o
  -7   3   9        785.65        779.62        10.91 o
  -6   3   9         67.76         57.09         1.97 o
  -5   3   9          1.75          1.34         1.37 o
  -4   3   9         11.82         12.31         1.47 o
  -3   3   9        226.58        220.11         3.69 o
  -2   3   9        149.84        154.52         3.28 o
  -1   3   9         26.04         24.68         3.02 o
   0   3   9         70.03         73.84         3.80 o
   1   3   9         97.83         88.81         3.39 o
   2   3   9          0.44          4.86         3.96 o
   3   3   9          8.65          6.22         3.27 o
 -12   4   9          3.38         10.15         2.66 o
 -11   4   9         64.54         73.32         2.97 o
 -10   4   9        204.37        189.49         4.99 o
  -9   4   9        188.44        185.77         7.07 o
  -8   4   9         22.22         26.48         2.61 o
  -7   4   9         13.77         14.92         1.96 o
  -6   4   9         18.34         17.34         1.72 o
  -5   4   9        523.22        513.09         6.52 o
  -4   4   9        326.44        314.54         4.68 o
  -3   4   9        234.90        229.99         3.93 o
  -2   4   9        105.82        100.27         3.04 o
  -1   4   9          2.65          1.42         2.27 o
   0   4   9         31.12         39.46         2.65 o
   1   4   9          7.66         13.34         2.77 o
   2   4   9         15.75         32.01         3.03 o
 -12   5   9         60.15         65.86         3.44 o
 -11   5   9         25.44         26.72         2.53 o
 -10   5   9          8.95          7.65         2.22 o
  -9   5   9         74.98         57.17         4.07 o
  -8   5   9         52.93         43.50         2.51 o
  -7   5   9        751.35        681.95         9.98 o
  -6   5   9        359.45        368.46         5.19 o
  -5   5   9         32.14         30.62         1.87 o
  -4   5   9         51.77         58.76         2.49 o
  -3   5   9         22.20         20.83         2.05 o
  -2   5   9         22.03         22.17         2.29 o
  -1   5   9        104.91        103.89         5.92 o
   0   5   9         56.52         72.06         3.44 o
   1   5   9          5.01          3.96         3.20 o
 -11   6   9         95.80        113.83         3.75 o
 -10   6   9        267.92        293.28         7.10 o
  -9   6   9        144.57        158.35         5.32 o
  -8   6   9        155.74        170.77         4.34 o
  -7   6   9          1.48          0.72         2.23 o
  -6   6   9         11.27          5.53         2.01 o
  -5   6   9         80.56         72.67         2.42 o
  -4   6   9        347.34        330.82         5.06 o
  -3   6   9        172.86        171.79         3.78 o
  -2   6   9         68.51         64.94         3.44 o
  -1   6   9          8.19          9.55         3.29 o
   0   6   9          8.58         10.67         4.35 o
 -11   7   9         30.73         32.07         3.31 o
 -10   7   9         25.15         32.56         4.46 o
  -9   7   9          0.41          3.75         3.01 o
  -8   7   9         54.17         45.44         2.83 o
  -7   7   9         82.41         63.73         3.29 o
  -6   7   9        298.59        296.18         5.32 o
  -5   7   9        125.64        118.33         4.20 o
  -4   7   9          9.45          8.61         2.09 o
  -3   7   9          6.92          8.36         2.13 o
  -2   7   9         14.53         21.03         2.50 o
 -10   8   9        116.90        117.90         6.50 o
  -9   8   9        110.62        114.52         3.92 o
  -8   8   9        127.07        134.39         5.80 o
  -7   8   9        126.27        136.71         3.94 o
  -6   8   9          2.47          7.51         2.38 o
  -5   8   9          0.25          0.11         2.08 o
  -4   8   9         46.01         48.96         3.60 o
  -3   8   9         18.74         21.33         2.69 o
  -8   9   9          2.59          1.67         2.53 o
  -7   9   9        127.67        128.98         3.88 o
  -6   9   9         47.31         51.79         2.93 o
  -1 -11  10          0.36          3.44         3.35 o
   0 -11  10          0.60          2.89         2.52 o
   1 -11  10         26.37         31.03         2.79 o
   2 -11  10         10.29         13.67         2.81 o
   3 -11  10          4.19          5.06         2.80 o
   4 -11  10          0.15         -2.83         2.83 o
  -3 -10  10          2.30          1.50         3.45 o
  -2 -10  10          2.09          5.93         3.42 o
  -1 -10  10         18.48         19.43         2.45 o
   0 -10  10         40.34         43.01         2.79 o
   1 -10  10        105.13         88.99         3.42 o
   2 -10  10        107.24         94.54         3.59 o
   3 -10  10         12.30         15.60         2.75 o
   4 -10  10          0.70          0.79         2.93 o
   5 -10  10          9.19          7.74         2.61 o
  -4  -9  10          6.73          7.85         3.30 o
  -3  -9  10         17.04         17.11         3.22 o
  -2  -9  10          0.58          2.39         2.19 o
  -1  -9  10          2.42          0.29         2.09 o
   0  -9  10         23.76         22.08         2.39 o
   1  -9  10        173.53        183.27         4.78 o
   2  -9  10         21.56         22.29         2.66 o
   3  -9  10         45.98         53.60         3.35 o
   4  -9  10          4.67          3.94         2.70 o
   5  -9  10          0.25          1.98         2.61 o
   6  -9  10         21.86         35.13         5.31 o
  -5  -8  10         32.42         32.92         4.39 o
  -4  -8  10          2.03          2.63         2.63 o
  -3  -8  10         29.00         20.26         1.86 o
  -2  -8  10          2.60          6.50         2.05 o
  -1  -8  10         18.92         28.48         2.37 o
   0  -8  10         14.96         16.04         1.98 o
   1  -8  10        248.50        234.66         4.52 o
   2  -8  10        106.70         90.45         4.45 o
   3  -8  10          8.90         17.27         2.39 o
   4  -8  10         45.46         59.93         2.99 o
   5  -8  10         14.95         16.17         3.83 o
   6  -8  10         36.44         38.03         3.29 o
  -6  -7  10          3.78          7.33         3.08 o
  -5  -7  10          5.61          8.37         2.62 o
  -4  -7  10        106.55        121.30         8.88 o
  -3  -7  10         81.77         85.41         2.67 o
  -2  -7  10         69.04         65.99         3.32 o
  -1  -7  10         26.80         23.01         1.77 o
   0  -7  10          0.69          2.11         1.71 o
   1  -7  10         24.63         32.44         2.31 o
   2  -7  10          2.05         -0.59         1.51 o
   3  -7  10         53.92         60.56         3.76 o
   4  -7  10         33.31         32.20         2.57 o
   5  -7  10        131.70        124.83         4.35 o
   6  -7  10         38.53         30.10         3.26 o
  -7  -6  10         13.53         17.30         2.93 o
  -6  -6  10          9.96          8.32         2.60 o
  -5  -6  10          7.20          7.95         2.91 o
  -4  -6  10          1.16         -1.41         1.41 o
  -3  -6  10          0.18         -0.44         1.52 o
  -2  -6  10         18.77         21.15         1.75 o
  -1  -6  10        132.12        136.99         3.32 o
   0  -6  10          1.84          2.87         1.63 o
   1  -6  10         16.77         15.32         1.54 o
   2  -6  10          0.92          0.00         1.54 o
   3  -6  10          3.93          3.03         1.77 o
   4  -6  10         19.80          5.48         2.30 o
   5  -6  10          1.45         -2.58         2.58 o
   6  -6  10         14.71          3.94         3.01 o
  -8  -5  10          2.35          3.95         2.38 o
  -7  -5  10          0.38          0.00         2.33 o
  -6  -5  10          0.09          1.89         2.16 o
  -5  -5  10          2.10          4.22         1.18 o
  -4  -5  10         48.86         57.79         2.15 o
  -3  -5  10         39.30         48.50         2.03 o
  -2  -5  10        143.26        139.25         3.27 o
  -1  -5  10         11.70         10.37         1.67 o
   0  -5  10          0.33         -1.64         1.64 o
   1  -5  10         11.21         18.07         1.67 o
   2  -5  10         19.57         27.51         1.66 o
   3  -5  10        104.69        125.00         3.37 o
   4  -5  10          7.88          7.61         2.42 o
   5  -5  10          2.38         -2.22         2.22 o
   6  -5  10         31.16         26.51         2.68 o
  -9  -4  10          5.14          1.53         2.61 o
  -8  -4  10         15.46         16.62         2.33 o
  -7  -4  10         59.17         64.77         2.34 o
  -6  -4  10         41.57         46.04         1.95 o
  -5  -4  10        133.09        137.33         2.73 o
  -4  -4  10         63.22         62.05         1.79 o
  -3  -4  10         21.56         20.59         1.23 o
  -2  -4  10          3.65          0.77         1.53 o
  -1  -4  10         46.39         56.67         2.12 o
   0  -4  10         10.22         17.71         1.55 o
   1  -4  10          8.36          8.04         1.52 o
   2  -4  10         45.34         38.25         1.81 o
   3  -4  10         14.68          7.81         1.63 o
   4  -4  10          1.79          0.36         2.08 o
   5  -4  10          0.74         -0.38         2.29 o
   6  -4  10          5.15          7.88         3.02 o
  -9  -3  10          8.47         10.00         2.65 o
  -8  -3  10         14.64          8.84         1.77 o
  -7  -3  10        159.90        153.05         3.32 o
  -6  -3  10         21.98         20.63         1.38 o
  -5  -3  10          1.07         -0.55         1.15 o
  -4  -3  10        434.92        406.14         4.86 o
  -3  -3  10        139.30        145.83         2.47 o
  -2  -3  10        150.85        150.16         2.59 o
  -1  -3  10        119.54        106.78         2.40 o
   0  -3  10        150.34        132.31         4.07 o
   1  -3  10        105.01         70.59         2.15 o
   2  -3  10         64.62         84.03         2.57 o
   3  -3  10          9.79         20.04         2.60 o
   4  -3  10          7.12         11.78         3.44 o
   5  -3  10          3.01          0.95         2.28 o
 -10  -2  10          6.81          7.87         2.79 o
  -9  -2  10         19.08         17.51         2.34 o
  -8  -2  10         25.63         19.27         1.93 o
  -7  -2  10         30.58         29.40         1.52 o
  -6  -2  10          1.65          4.03         1.24 o
  -5  -2  10        143.77        146.23         2.61 o
  -4  -2  10        108.67        101.20         2.22 o
  -3  -2  10        278.45        254.34         3.18 o
  -2  -2  10        370.62        328.02         5.42 o
  -1  -2  10         66.86         80.77         2.08 o
   0  -2  10        212.58        236.36         4.27 o
   1  -2  10        175.29        191.43         3.49 o
   2  -2  10          9.95         14.28         1.72 o
   3  -2  10         98.41         86.46         2.99 o
   4  -2  10         24.21         10.80         2.26 o
   5  -2  10          2.90         -2.47         2.47 o
 -10  -1  10          0.98         -0.54         2.82 o
  -9  -1  10         46.30         52.98         2.84 o
  -8  -1  10        279.63        284.93         4.06 o
  -7  -1  10        318.77        305.47         4.10 o
  -6  -1  10         37.73         46.62         1.64 o
  -5  -1  10         94.17         82.47         2.03 o
  -4  -1  10         41.54         49.51         1.44 o
  -3  -1  10        244.57        256.42         3.23 o
  -2  -1  10        141.18        145.30         2.97 o
  -1  -1  10        377.94        380.15         5.16 o
   0  -1  10          8.99          7.38         1.99 o
   1  -1  10        142.39        127.51         4.06 o
   2  -1  10          1.18          2.56         2.54 o
   3  -1  10        112.76        134.42         4.37 o
   4  -1  10         91.83        111.75         4.42 o
   5  -1  10         14.37         13.79         3.53 o
 -11   0  10          0.88          1.31         3.20 o
 -10   0  10         53.84         56.59         3.11 o
  -9   0  10         22.69         28.37         2.04 o
  -8   0  10          3.68          0.61         1.63 o
  -7   0  10         37.29         38.55         1.62 o
  -6   0  10         38.53         36.75         1.52 o
  -5   0  10        144.39        145.84         2.59 o
  -4   0  10        655.15        627.25         6.50 o
  -3   0  10        280.67        274.70         4.78 o
  -2   0  10        266.94        229.85         3.89 o
  -1   0  10          0.08          2.19         1.43 o
   0   0  10          0.42          5.53         1.93 o
   1   0  10        319.45        355.87         6.42 o
   2   0  10          1.21          2.07         2.30 o
   3   0  10         21.79         22.31         2.47 o
   4   0  10         40.57         43.84         5.61 o
 -11   1  10          2.14          4.61         3.22 o
 -10   1  10          9.01         11.14         1.99 o
  -9   1  10          6.19          7.00         1.83 o
  -8   1  10        334.05        341.17         5.68 o
  -7   1  10          4.10          1.92         1.56 o
  -6   1  10        151.22        145.85         3.08 o
  -5   1  10        149.08        136.30         2.44 o
  -4   1  10         91.09         94.99         2.17 o
  -3   1  10          3.53          0.32         1.38 o
  -2   1  10         80.94         93.02         2.95 o
  -1   1  10       1081.78       1135.91        12.94 o
   0   1  10        142.16        152.74         3.80 o
   1   1  10         94.63         96.06         4.03 o
   2   1  10        142.52        124.47         5.20 o
   3   1  10          0.24          3.32         2.40 o
 -11   2  10         36.52         32.03         2.35 o
 -10   2  10         67.43         68.52         2.67 o
  -9   2  10         53.27         58.37         2.80 o
  -8   2  10         12.50          6.95         1.85 o
  -7   2  10          1.80          2.78         1.86 o
  -6   2  10        280.17        262.61         4.42 o
  -5   2  10         40.67         36.54         1.83 o
  -4   2  10         79.89         76.37         3.13 o
  -3   2  10          9.21          9.24         2.14 o
  -2   2  10        196.69        208.09         3.64 o
  -1   2  10          1.52         -0.34         1.57 o
   0   2  10         68.51         50.41         2.91 o
   1   2  10          3.87          4.24         2.43 o
   2   2  10        123.54        147.81         4.40 o
   3   2  10          0.50         -0.97         2.79 o
 -11   3  10         14.84         13.36         2.39 o
 -10   3  10          0.10         -1.45         2.07 o
  -9   3  10         14.74         15.84         2.13 o
  -8   3  10        256.37        252.32         6.97 o
  -7   3  10        218.26        210.04         5.26 o
  -6   3  10        222.75        218.71         5.59 o
  -5   3  10        497.48        478.30         6.26 o
  -4   3  10          6.40          2.19         1.62 o
  -3   3  10          4.29          2.25         1.55 o
  -2   3  10         36.23         41.88         2.01 o
  -1   3  10         39.79         46.80         2.80 o
   0   3  10         36.31         44.91         2.96 o
   1   3  10          3.90          2.95         3.19 o
   2   3  10          7.56          8.97         2.52 o
 -11   4  10         73.80         82.10         3.26 o
 -10   4  10          5.55          6.45         2.26 o
  -9   4  10        133.53        133.89         3.79 o
  -8   4  10         44.45         42.47         8.45 o
  -7   4  10        126.34        139.95         3.95 o
  -6   4  10         22.70         17.71         1.79 o
  -5   4  10        145.74        136.22         3.24 o
  -4   4  10        195.04        196.29         3.79 o
  -3   4  10        189.94        196.42         4.68 o
  -2   4  10         92.28         91.32         3.95 o
  -1   4  10         32.31         29.49         4.92 o
   0   4  10          1.09          8.19         2.60 o
   1   4  10          0.04          1.99         2.67 o
 -11   5  10         53.19         55.33         3.40 o
 -10   5  10         31.96         36.57         2.88 o
  -9   5  10         22.37         25.90         3.04 o
  -8   5  10         19.93         20.98         2.99 o
  -7   5  10        180.86        187.76         4.25 o
  -6   5  10        161.81        153.22         3.55 o
  -5   5  10         22.77         17.53         2.06 o
  -4   5  10        143.65        140.40         4.36 o
  -3   5  10          0.17          1.03         2.13 o
  -2   5  10          0.22          0.18         2.32 o
  -1   5  10         32.45         37.54         3.05 o
   0   5  10          0.66          3.41         2.83 o
 -11   6  10          3.36          1.70         2.67 o
 -10   6  10         25.83         17.97         3.36 o
  -9   6  10        189.56        182.43         5.89 o
  -8   6  10        241.15        231.25         6.33 o
  -7   6  10         13.83         14.65         2.19 o
  -6   6  10        192.28        190.96         4.99 o
  -5   6  10          4.23          1.15         2.11 o
  -4   6  10         10.55         11.04         2.36 o
  -3   6  10        140.89        146.70         4.37 o
  -2   6  10         38.48         46.36         3.96 o
 -10   7  10         19.69         16.80         3.48 o
  -9   7  10         17.21         25.93         3.30 o
  -8   7  10          0.20         -2.23         2.51 o
  -7   7  10          5.46          1.82         2.65 o
  -6   7  10        294.49        292.42         6.11 o
  -5   7  10        175.19        183.65         4.64 o
  -4   7  10         88.44         87.86         3.34 o
  -3   7  10         54.98         50.78         3.04 o
  -8   8  10        168.44        165.34         5.38 o
  -7   8  10         43.44         42.76         3.21 o
  -6   8  10          1.75          4.33         2.54 o
   1 -11  11          0.79          0.80         2.86 o
   2 -11  11         68.05         73.37         5.11 o
  -2 -10  11          1.15         -3.19         3.65 o
  -1 -10  11          0.23         -0.64         4.50 o
   0 -10  11          5.39          9.90         2.57 o
   1 -10  11         20.22         19.37         2.89 o
   2 -10  11         16.87          8.74         2.71 o
   3 -10  11          3.75         -3.15         3.15 o
   4 -10  11          1.37         -3.50         3.50 o
  -4  -9  11          9.12          9.86         3.56 o
  -3  -9  11         23.98         32.33         3.58 o
  -2  -9  11          5.03          7.33         2.15 o
  -1  -9  11          1.15          0.38         2.04 o
   0  -9  11         24.67         18.83         2.28 o
   1  -9  11         73.79         55.93         2.73 o
   2  -9  11          6.29          7.67         2.63 o
   3  -9  11          7.16          5.48         3.61 o
   4  -9  11         22.58         24.09         3.78 o
   5  -9  11          4.08          1.89         4.66 o
  -5  -8  11         22.82         27.43         3.05 o
  -4  -8  11         20.06         21.87         2.99 o
  -3  -8  11          4.34          5.82         1.82 o
  -2  -8  11         12.45         18.19         2.11 o
  -1  -8  11         17.79         28.51         2.82 o
   0  -8  11        111.64        122.52         4.65 o
   1  -8  11         11.46         14.07         2.24 o
   2  -8  11         21.50         22.96         3.08 o
   3  -8  11         11.25          4.75         2.49 o
   4  -8  11         12.69          3.68         2.59 o
   5  -8  11          0.25          2.41         2.87 o
  -6  -7  11          8.06          9.45         2.70 o
  -5  -7  11          1.53         -2.52         2.52 o
  -4  -7  11         48.95         39.69         3.08 o
  -3  -7  11         36.08         44.15         2.76 o
  -2  -7  11         20.89         25.26         1.90 o
  -1  -7  11         13.34         15.22         1.83 o
   0  -7  11         20.95         15.56         2.04 o
   1  -7  11          4.25          1.30         2.10 o
   2  -7  11          0.21          2.69         2.12 o
   3  -7  11         10.54          5.41         2.01 o
   4  -7  11          4.93          6.01         2.58 o
   5  -7  11         14.96         14.00         2.91 o
  -7  -6  11          0.17          2.39         2.81 o
  -6  -6  11         14.09         14.35         2.71 o
  -5  -6  11         88.26         78.04         4.80 o
  -4  -6  11         22.08         24.25         1.84 o
  -3  -6  11         18.61         16.78         1.83 o
  -2  -6  11          1.88         -0.90         1.78 o
  -1  -6  11         12.48          6.44         1.86 o
   0  -6  11         48.32         57.01         2.66 o
   1  -6  11         99.50        104.52         3.87 o
   2  -6  11        115.51        113.40         3.94 o
   3  -6  11          0.24          0.06         2.15 o
   4  -6  11         10.20          8.80         3.30 o
   5  -6  11          0.29         -3.44         3.44 o
  -8  -5  11         49.03         43.94         3.35 o
  -7  -5  11         30.47         32.05         2.89 o
  -6  -5  11          1.86          1.40         3.01 o
  -5  -5  11         44.68         55.24         2.32 o
  -4  -5  11          0.27          1.17         1.64 o
  -3  -5  11         50.39         65.75         3.33 o
  -2  -5  11        225.69        229.37         5.32 o
  -1  -5  11        119.64        131.59         4.03 o
   0  -5  11         80.76         66.91         3.96 o
   1  -5  11         16.82         19.72         2.18 o
   2  -5  11          4.48          9.83         2.21 o
   3  -5  11          0.52          1.38         2.73 o
   4  -5  11          2.70          4.86         3.32 o
   5  -5  11         28.90         32.68         3.29 o
  -8  -4  11          3.84          1.31         2.48 o
  -7  -4  11          5.22         10.96         2.21 o
  -6  -4  11         65.42         72.21         2.44 o
  -5  -4  11        119.94        118.10         2.81 o
  -4  -4  11        173.79        149.17         3.44 o
  -3  -4  11         21.05         23.47         1.95 o
  -2  -4  11         89.88         98.13         4.47 o
  -1  -4  11         13.46         15.64         2.17 o
   0  -4  11         57.09         70.49         2.65 o
   1  -4  11         30.57         34.36         2.37 o
   2  -4  11         91.38         94.85         5.78 o
   3  -4  11         11.49          7.69         2.51 o
   4  -4  11          0.34         -2.25         2.59 o
   5  -4  11          7.06         13.13         2.86 o
  -9  -3  11          6.11          8.69         2.71 o
  -8  -3  11         22.50         26.67         2.19 o
  -7  -3  11         15.78         18.94         1.88 o
  -6  -3  11        347.43        314.57         5.28 o
  -5  -3  11         15.32         11.03         1.38 o
  -4  -3  11         83.81         68.20         2.08 o
  -3  -3  11          7.41          5.75         2.05 o
  -2  -3  11        347.03        348.48         7.03 o
  -1  -3  11        150.45        160.43         3.65 o
   0  -3  11        132.21        125.98         3.74 o
   1  -3  11          1.63          3.03         1.93 o
   2  -3  11          2.06          5.13         2.44 o
   3  -3  11          3.13         17.70         2.74 o
   4  -3  11          0.25          4.65         2.84 o
 -10  -2  11         11.74         14.35         2.86 o
  -9  -2  11          3.33          3.27         2.30 o
  -8  -2  11          1.54          0.09         1.87 o
  -7  -2  11        198.53        198.26         3.33 o
  -6  -2  11          0.79          1.95         1.37 o
  -5  -2  11         93.53        102.48         2.86 o
  -4  -2  11         88.05         97.83         2.57 o
  -3  -2  11        324.11        291.81         4.31 o
  -2  -2  11          8.71         10.02         1.47 o
  -1  -2  11         14.92          7.23         1.35 o
   0  -2  11         22.89         38.52         2.50 o
   1  -2  11          0.62          3.63         1.89 o
   2  -2  11         56.85         67.73         3.18 o
   3  -2  11        122.81        128.50         6.90 o
   4  -2  11          5.51          8.18         2.81 o
 -10  -1  11          2.25         -0.37         2.32 o
  -9  -1  11         23.97         31.15         2.47 o
  -8  -1  11         42.66         40.15         2.04 o
  -7  -1  11         32.53         36.13         1.68 o
  -6  -1  11        171.07        161.12         2.96 o
  -5  -1  11         62.72         57.75         1.79 o
  -4  -1  11         40.79         43.01         1.81 o
  -3  -1  11          7.55          6.62         1.32 o
  -2  -1  11         47.42         64.12         2.66 o
  -1  -1  11         23.59         16.33         1.72 o
   0  -1  11        146.18        141.94         4.16 o
   1  -1  11         68.40         57.63         2.87 o
   2  -1  11          0.30         -0.95         2.39 o
   3  -1  11          0.65         -0.57         3.18 o
   4  -1  11          5.55          3.68         3.47 o
 -10   0  11         54.38         67.04         5.76 o
  -9   0  11        105.18         98.34         2.91 o
  -8   0  11        115.39        114.74         4.46 o
  -7   0  11          0.55          1.96         1.66 o
  -6   0  11          1.04          4.77         1.61 o
  -5   0  11         23.87         25.15         1.64 o
  -4   0  11         20.23         29.82         1.39 o
  -3   0  11        157.55        151.08         3.23 o
  -2   0  11        742.86        735.65         8.89 o
  -1   0  11         74.42         55.83         2.22 o
   0   0  11          1.53         12.14         2.05 o
   1   0  11         64.35         84.10         3.23 o
   2   0  11          0.35          5.46         3.50 o
   3   0  11        118.91        124.17        12.62 o
 -11   1  11          5.60          7.17         3.73 o
 -10   1  11          0.72         -1.01         2.03 o
  -9   1  11          0.02         -1.83         2.30 o
  -8   1  11         10.40          9.09         1.84 o
  -7   1  11         46.72         54.64         2.20 o
  -6   1  11        148.18        142.08         3.26 o
  -5   1  11         19.98         25.36         1.82 o
  -4   1  11         48.52         38.11         2.05 o
  -3   1  11         28.52         33.83         1.96 o
  -2   1  11          5.30          1.06         1.63 o
  -1   1  11         70.10         51.39         2.62 o
   0   1  11          1.09          1.24         2.00 o
   1   1  11         63.35         70.35         3.86 o
   2   1  11         79.98         69.97         3.28 o
 -11   2  11          9.01         10.37         2.40 o
 -10   2  11         72.64         85.26         3.37 o
  -9   2  11         79.05         75.04         2.85 o
  -8   2  11        173.55        166.72         3.66 o
  -7   2  11         41.61         38.06         2.29 o
  -6   2  11          5.21          3.92         1.86 o
  -5   2  11        149.19        146.16         3.33 o
  -4   2  11        111.91        123.47         3.21 o
  -3   2  11         82.00         76.30         2.41 o
  -2   2  11        215.74        217.40         4.13 o
  -1   2  11         25.88         22.31         3.52 o
   0   2  11          0.24          1.46         2.34 o
   1   2  11         11.59         12.76         2.86 o
 -11   3  11         78.86         77.69         3.16 o
 -10   3  11         56.43         56.62         2.90 o
  -9   3  11          0.24         -0.62         2.21 o
  -8   3  11         12.05          5.54         1.93 o
  -7   3  11        139.96        142.74         4.48 o
  -6   3  11         55.77         54.61         4.36 o
  -5   3  11        356.20        356.07         5.32 o
  -4   3  11        102.00         94.52         2.75 o
  -3   3  11         21.69         15.57         1.96 o
  -2   3  11        102.13        118.50         4.05 o
  -1   3  11         54.66         65.23         3.19 o
   0   3  11        131.23        163.23         5.13 o
   1   3  11         22.40         23.08         3.03 o
 -11   4  11         20.75         13.81         2.58 o
 -10   4  11         58.61         60.24         3.21 o
  -9   4  11        146.60        151.77         4.24 o
  -8   4  11         75.06         84.25         3.38 o
  -7   4  11        304.00        307.13         6.25 o
  -6   4  11          9.90          6.55         2.24 o
  -5   4  11          0.02          1.76         1.81 o
  -4   4  11         91.55        104.43         3.25 o
  -3   4  11         65.74         66.19         2.90 o
  -2   4  11         81.90         81.14         3.06 o
  -1   4  11          5.87          5.55         2.85 o
 -10   5  11        179.74        199.48         4.89 o
  -9   5  11         17.20         17.70         3.37 o
  -8   5  11          0.16         -2.62         2.62 o
  -7   5  11        131.31        123.86         4.41 o
  -6   5  11         19.97         23.10         2.76 o
  -5   5  11        145.38        149.30         5.88 o
  -4   5  11         95.30        103.05         3.41 o
  -3   5  11         10.44         10.20         2.47 o
  -2   5  11          5.36          0.81         2.80 o
 -10   6  11         10.31          3.24         5.98 o
  -9   6  11         23.75         18.59         3.73 o
  -8   6  11         23.92         21.42         2.90 o
  -7   6  11        144.92        157.10         5.22 o
  -6   6  11        160.33        165.40         5.03 o
  -5   6  11          0.80          2.60         2.49 o
  -4   6  11         19.53         28.89         2.82 o
  -3   6  11         22.40         26.21         2.78 o
  -8   7  11         35.21         47.36         4.05 o
  -7   7  11         48.44         40.83         3.25 o
  -6   7  11         41.31         32.95         3.20 o
   0 -10  12          2.72          1.04         2.73 o
   1 -10  12         54.01         53.78         3.42 o
  -3  -9  12         23.10         23.18         3.34 o
  -2  -9  12         14.97         19.70         2.57 o
  -1  -9  12         55.75         63.12         3.43 o
   0  -9  12         13.98         15.22         2.49 o
   1  -9  12         61.00         63.00         3.54 o
   2  -9  12          5.30          6.95         2.82 o
   3  -9  12          5.39          7.09         3.35 o
  -4  -8  12         10.32         13.39         4.31 o
  -3  -8  12         63.84         59.74         2.60 o
  -2  -8  12         14.48          9.44         2.96 o
  -1  -8  12          6.97          7.73         2.28 o
   0  -8  12          6.84         11.20         2.18 o
   1  -8  12         13.27         17.10         2.72 o
   2  -8  12          6.69          5.30         2.91 o
   3  -8  12          0.95         -1.01         2.93 o
   4  -8  12         11.42         -4.70         7.03 o
  -5  -7  12          5.34          5.88         2.97 o
  -4  -7  12         15.25         17.57         2.89 o
  -3  -7  12         13.05         15.25         2.21 o
  -2  -7  12          0.78          2.52         1.88 o
  -1  -7  12         13.94         12.05         2.32 o
   0  -7  12         15.94         20.75         2.24 o
   1  -7  12          3.32         -1.63         2.78 o
   2  -7  12          0.26         -2.72         2.72 o
   3  -7  12         30.57         38.60         3.39 o
   4  -7  12          8.23         13.84         8.64 o
  -6  -6  12          5.99          6.50         3.46 o
  -5  -6  12          9.03         11.87         3.29 o
  -4  -6  12         13.17         18.49         2.05 o
  -3  -6  12          2.57          3.23         1.94 o
  -2  -6  12         21.92         20.03         2.21 o
  -1  -6  12          4.64          8.09         2.06 o
   0  -6  12          2.57          4.98         2.93 o
   1  -6  12          1.03          0.29         2.69 o
   2  -6  12          3.11         -1.02         2.95 o
   3  -6  12          8.55          7.94         3.26 o
   4  -6  12          0.23         -3.29         3.29 o
  -7  -5  12         44.84         45.45         3.80 o
  -6  -5  12          2.22          4.56         3.15 o
  -5  -5  12         16.31         13.04         2.64 o
  -4  -5  12          0.43          3.38         1.88 o
  -3  -5  12        101.03        108.12         4.79 o
  -2  -5  12          2.57          5.70         1.99 o
  -1  -5  12          9.53         16.07         3.13 o
   0  -5  12         10.04         12.64         2.73 o
   1  -5  12         41.39         37.79         4.09 o
   2  -5  12          2.99         -0.67         2.93 o
   3  -5  12          0.81          1.36         3.05 o
   4  -5  12          0.98          3.43         3.53 o
  -8  -4  12          6.21          1.04         2.71 o
  -7  -4  12         52.61         34.24         2.86 o
  -6  -4  12          2.04          0.83         1.77 o
  -5  -4  12         15.14         19.10         2.05 o
  -4  -4  12        131.40        137.65         3.61 o
  -3  -4  12        107.28         98.22         3.15 o
  -2  -4  12        200.29        166.59         3.92 o
  -1  -4  12         32.92         19.42         2.45 o
   0  -4  12         11.24         20.67         2.79 o
   1  -4  12         36.42         53.93         3.48 o
   2  -4  12         51.99         62.31         4.77 o
   3  -4  12         10.07         11.33         3.31 o
   4  -4  12         25.13         23.58         3.19 o
  -8  -3  12         18.81         23.95         2.58 o
  -7  -3  12         33.10         44.53         2.49 o
  -6  -3  12          1.56          0.95         1.82 o
  -5  -3  12          8.29         12.14         2.00 o
  -4  -3  12         52.00         36.35         2.23 o
  -3  -3  12          0.14          3.56         1.91 o
  -2  -3  12          1.38          0.94         1.90 o
  -1  -3  12         90.94        120.59         4.10 o
   0  -3  12         87.36         94.59         3.82 o
   1  -3  12         42.31         36.46         2.69 o
   2  -3  12          6.59          1.90         2.51 o
   3  -3  12         23.61         33.35         3.57 o
  -9  -2  12         11.16         13.00         2.52 o
  -8  -2  12         30.99         36.38         2.59 o
  -7  -2  12         71.57         56.71         2.36 o
  -6  -2  12          5.29          8.42         1.66 o
  -5  -2  12          4.58          6.67         1.64 o
  -4  -2  12         45.73         44.97         2.28 o
  -3  -2  12         84.98         91.59         5.11 o
  -2  -2  12         12.22         13.69         2.26 o
  -1  -2  12         89.82         72.04         3.29 o
   0  -2  12         39.99         34.86         2.35 o
   1  -2  12          6.23          1.70         2.38 o
   2  -2  12          0.60          5.88         2.56 o
   3  -2  12          1.11         -2.75         2.86 o
  -9  -1  12          0.28         -1.03         2.34 o
  -8  -1  12        187.12        217.79         4.19 o
  -7  -1  12        133.17        134.02         3.31 o
  -6  -1  12         93.37         98.08         2.83 o
  -5  -1  12         84.50         85.90         3.96 o
  -4  -1  12         16.08         15.51         1.87 o
  -3  -1  12          6.27          4.27         1.58 o
  -2  -1  12         35.61         57.17         3.88 o
  -1  -1  12        377.52        431.82         6.14 o
   0  -1  12         69.63         78.42         3.82 o
   1  -1  12         44.16         48.22         3.05 o
   2  -1  12         25.19         27.75         3.38 o
 -10   0  12         21.85         19.82         2.82 o
  -9   0  12          2.10          4.20         2.00 o
  -8   0  12         43.88         47.52         2.29 o
  -7   0  12         72.17         67.95         2.44 o
  -6   0  12          1.90          3.07         1.99 o
  -5   0  12          2.28          0.67         1.95 o
  -4   0  12         25.36         32.01         2.19 o
  -3   0  12        125.58        139.77         3.07 o
  -2   0  12         33.65         29.88         2.00 o
  -1   0  12          1.14          0.58         2.05 o
   0   0  12         25.45         19.96         2.48 o
   1   0  12          4.15          6.59         3.02 o
   2   0  12          0.12          7.39         3.89 o
 -10   1  12          0.82         -0.30         2.09 o
  -9   1  12          2.80          1.60         2.89 o
  -8   1  12          6.16          7.26         1.93 o
  -7   1  12         10.86         16.53         2.00 o
  -6   1  12        174.58        176.03         3.74 o
  -5   1  12        211.13        215.22         4.54 o
  -4   1  12         30.06         26.65         2.01 o
  -3   1  12          7.04          5.99         1.84 o
  -2   1  12          3.80         -0.41         1.79 o
  -1   1  12         37.44         50.75         2.71 o
   0   1  12          5.53          4.60         2.61 o
   1   1  12          4.64          8.24         2.89 o
 -10   2  12         28.55         31.00         2.59 o
  -9   2  12         46.04         43.56         2.53 o
  -8   2  12         48.05         54.52         3.77 o
  -7   2  12         29.85         31.79         2.24 o
  -6   2  12          1.48          2.97         1.98 o
  -5   2  12          0.32          2.20         2.11 o
  -4   2  12         26.63         32.02         2.15 o
  -3   2  12         54.11         67.90         3.93 o
  -2   2  12         82.72         91.82         3.10 o
  -1   2  12         28.68         30.88         2.96 o
   0   2  12          0.34          5.66         4.97 o
 -10   3  12          0.86          0.34         2.44 o
  -9   3  12         64.77         64.60         2.88 o
  -8   3  12          0.16         -0.56         2.15 o
  -7   3  12          5.02          1.93         2.14 o
  -6   3  12        110.48        110.13         3.59 o
  -5   3  12         47.68         55.10         2.48 o
  -4   3  12         92.40         89.24         2.86 o
  -3   3  12         23.03         24.35         2.51 o
  -2   3  12          4.80          6.34         2.68 o
  -1   3  12          1.16          7.80         2.86 o
 -10   4  12          2.06          0.51         2.62 o
  -9   4  12         36.67         31.69         2.56 o
  -8   4  12        186.89        179.42         5.32 o
  -7   4  12         81.56         85.56         4.89 o
  -6   4  12         85.18         97.74         4.34 o
  -5   4  12         13.77          8.28         2.35 o
  -4   4  12          7.46          2.14         2.30 o
  -3   4  12          1.53          5.80         2.52 o
  -2   4  12         12.57         26.26         3.11 o
  -9   5  12         29.54         32.32         3.27 o
  -8   5  12         31.81         31.63         3.09 o
  -7   5  12          1.37          1.58         3.76 o
  -6   5  12          1.08          3.57         2.81 o
  -5   5  12        200.88        224.69         4.95 o
  -4   5  12         48.68         46.77         2.98 o
  -3  -8  13          0.18          1.02         2.25 o
  -2  -8  13          9.58          6.05         2.47 o
  -1  -8  13         26.65         19.86         2.62 o
   0  -8  13         15.41         14.53         2.37 o
   1  -8  13         11.60         10.25         2.93 o
   2  -8  13         55.93         53.08         4.01 o
  -4  -7  13          0.06          1.48         2.96 o
  -3  -7  13          0.03         -0.04         2.20 o
  -2  -7  13         14.52         21.29         2.27 o
  -1  -7  13         47.42         54.79         3.76 o
   0  -7  13          8.98         11.28         2.25 o
   1  -7  13          0.79          0.53         3.16 o
   2  -7  13          3.28          2.87         3.20 o
  -5  -6  13          9.49         13.70         3.47 o
  -4  -6  13         15.02         19.47         2.26 o
  -3  -6  13          6.80          5.59         2.46 o
  -2  -6  13          2.06         -1.10         2.27 o
  -1  -6  13          3.25          4.49         2.33 o
   0  -6  13          5.76         11.96         2.76 o
   1  -6  13          2.58          5.88         3.10 o
   2  -6  13         36.93         38.87         4.81 o
  -6  -5  13         49.87         52.66         4.02 o
  -5  -5  13         26.91         20.20         2.26 o
  -4  -5  13         36.07         25.39         2.35 o
  -3  -5  13          5.48          3.62         2.14 o
  -2  -5  13         43.84         49.41         2.72 o
  -1  -5  13         62.04         68.44         3.03 o
   0  -5  13         33.80         39.82         3.31 o
   1  -5  13          2.41          1.86         5.65 o
   2  -5  13          2.42          3.96         4.11 o
  -7  -4  13         32.61         32.48         3.13 o
  -6  -4  13          0.61         -1.58         2.94 o
  -5  -4  13          5.55         10.16         2.18 o
  -4  -4  13         37.29         51.98         2.67 o
  -3  -4  13          2.94          7.40         2.21 o
  -2  -4  13         29.28         26.29         2.46 o
  -1  -4  13         26.85         21.36         2.60 o
   0  -4  13          0.07          2.46         2.77 o
   1  -4  13          0.30          0.42         4.09 o
   2  -4  13          8.91         18.58         5.10 o
  -8  -3  13         55.60         54.61         5.94 o
  -7  -3  13          2.36          6.85         2.35 o
  -6  -3  13         71.82         83.76         3.15 o
  -5  -3  13          2.88          3.22         2.02 o
  -4  -3  13         10.97          8.42         2.14 o
  -3  -3  13          6.15          2.40         2.09 o
  -2  -3  13          0.02          0.36         2.11 o
  -1  -3  13         20.65          7.55         3.79 o
   0  -3  13          1.01          7.68         3.08 o
   1  -3  13         36.13         38.82         3.87 o
   2  -3  13          6.33          7.34         2.90 o
  -8  -2  13         39.36         49.49         5.11 o
  -7  -2  13         10.38         14.07         2.68 o
  -6  -2  13          3.71          3.27         2.44 o
  -5  -2  13          2.32          3.93         2.59 o
  -4  -2  13         60.49         71.94         3.26 o
  -3  -2  13         17.77         30.49         2.36 o
  -2  -2  13         25.75         23.02         3.45 o
  -1  -2  13         10.77         12.85         2.37 o
   0  -2  13         22.55         31.98         2.40 o
   1  -2  13          0.65          2.12         2.58 o
  -9  -1  13          6.71          8.33         3.01 o
  -8  -1  13         24.59         20.97         4.10 o
  -7  -1  13          2.94          1.19         2.49 o
  -6  -1  13        108.93        132.87         5.67 o
  -5  -1  13         55.07         65.93         5.27 o
  -4  -1  13         65.58         70.76         3.37 o
  -3  -1  13         21.46         13.87         2.70 o
  -2  -1  13         10.45          2.06         2.21 o
  -1  -1  13         71.89         51.58         3.30 o
   0  -1  13         10.56         26.14         2.28 o
   1  -1  13          7.10         16.12         2.94 o
  -9   0  13          2.26          2.71         2.09 o
  -8   0  13         64.29         64.04         2.88 o
  -7   0  13         22.90         26.08         2.42 o
  -6   0  13         69.31         55.01         4.05 o
  -5   0  13          1.03          1.44         2.09 o
  -4   0  13          3.20          2.80         2.18 o
  -3   0  13         93.03        118.00         3.38 o
  -2   0  13        136.07        156.00         7.49 o
  -1   0  13         60.75         63.06         3.87 o
   0   0  13          7.83         12.24         2.99 o
  -9   1  13          9.90          8.07         2.29 o
  -8   1  13          1.75          3.80         2.50 o
  -7   1  13         20.65         23.34         2.51 o
  -6   1  13          2.65          0.48         2.30 o
  -5   1  13         36.54         39.14         2.59 o
  -4   1  13         21.98         27.89         2.45 o
  -3   1  13         17.28         15.00         2.06 o
  -2   1  13          0.54          0.98         3.17 o
  -1   1  13          0.00          1.00         2.67 o
  -9   2  13         42.29         38.91         2.61 o
  -8   2  13         40.46         44.98         2.82 o
  -7   2  13        157.58        169.48         4.71 o
  -6   2  13         54.21         52.77         2.88 o
  -5   2  13          7.41          6.65         2.31 o
  -4   2  13          3.08          2.57         2.33 o
  -3   2  13         19.08         30.69         2.57 o
  -2   2  13         62.40         67.10         4.85 o
  -8   3  13          6.40          5.88         2.35 o
  -7   3  13          0.39          1.22         2.85 o
  -6   3  13         25.75         32.64         3.05 o
  -5   3  13         44.63         43.17         3.06 o
  -4   3  13        125.65        150.60         4.98 o
  -3   3  13         15.15         15.88         2.68 o
  -7   4  13         49.64         50.62         3.54 o
  -6   4  13        104.07        110.94         7.38 o
  -5   4  13          4.62          5.92         2.94 o
  -2  -7  14          0.02          1.78         2.30 o
  -1  -7  14          0.14          0.63         2.36 o
  -4  -6  14          4.56          6.04         2.41 o
  -3  -6  14         31.07         33.66         2.75 o
  -2  -6  14         28.18         27.85         2.65 o
  -1  -6  14          2.90          1.44         2.52 o
   0  -6  14         15.66         12.22         2.77 o
  -5  -5  14         11.31         13.33         2.48 o
  -4  -5  14          0.64          2.21         2.36 o
  -3  -5  14          1.55         -1.68         2.40 o
  -2  -5  14          8.33          7.89         2.77 o
  -1  -5  14          0.07          2.74         2.48 o
   0  -5  14         32.25         41.44         4.13 o
  -6  -4  14         19.69         17.38         2.83 o
  -5  -4  14          2.27          2.20         2.32 o
  -4  -4  14          1.72         11.00         2.39 o
  -3  -4  14          7.82         18.11         2.46 o
  -2  -4  14         69.70         82.10         3.31 o
  -1  -4  14          8.90          7.43         2.81 o
   0  -4  14         53.77         43.80         5.07 o
  -6  -3  14          0.28          0.29         4.01 o
  -5  -3  14         25.37         29.36         2.98 o
  -4  -3  14         24.12         24.69         3.04 o
  -3  -3  14          3.10         -2.38         3.56 o
  -2  -3  14          2.65          5.13         2.41 o
  -1  -3  14         86.06        111.31         4.01 o
   0  -3  14          0.55          7.18         3.55 o
  -7  -2  14         52.12         50.25         3.31 o
  -6  -2  14         10.16          9.31         2.90 o
  -5  -2  14         19.81         18.84         2.89 o
  -4  -2  14         20.08         30.64         3.92 o
  -3  -2  14          5.77         11.53         2.91 o
  -2  -2  14          0.43          6.26         2.68 o
  -1  -2  14         30.90         38.85         3.08 o
  -7  -1  14          3.25         -1.85         2.86 o
  -6  -1  14         28.42         34.91         3.31 o
  -5  -1  14         26.28         35.38         4.27 o
  -4  -1  14         48.30         53.41         3.32 o
  -3  -1  14         62.31         60.57         4.39 o
  -2  -1  14         10.95          8.84         2.46 o
  -1  -1  14         59.31         78.25         3.27 o
  -7   0  14          0.79          4.28         2.87 o
  -6   0  14          5.03          7.56         2.92 o
  -5   0  14         40.46         36.13         3.17 o
  -4   0  14          0.30          1.69         2.75 o
  -3   0  14          1.09          2.14         2.48 o
  -2   0  14         23.74         14.15         3.16 o
  -7   1  14         12.81          7.69         2.59 o
  -6   1  14         41.60         44.87         2.97 o
  -5   1  14         28.16         37.47         3.30 o
  -4   1  14          4.18         10.99         2.65 o
  -3   1  14          1.89          1.80         3.45 o
  -6   2  14         18.13         23.54         2.82 o
  -5   2  14         39.87         37.25         3.21 o
                                                
