# Supplementary material for: Isotypic crystal structures of 1-benzyl-4-(4-bromo­phen­yl)-2-imino-1,2,5,6,7,8,9,10-octa­hydro­cyclo­octa­[b]pyridine-3-carbo­nitrile and 1-benzyl-4-(4-fluoro­phen­yl)-2-imino-1,2,5,6,7,8,9,10-octa­hydro­cyclo­octa­[b]pyridine-3-carbo­nitrile
Source: Acta Crystallogr Sect E Struct Rep Online. 2014 Oct 18;70(Pt 11):344–7. doi: 10.1107/S1600536814022016 (PMC4257254; doi:10.1107/S1600536814022016)
Supplement: Supplementary file 3 [file e-70-00344-IIsup3.hkl]

#
# h,k,l, Fc-squared, Fo-squared, sigma(Fo-squared), status flag
#
data_II
_shelx_title ' M4F in P-1'
_shelx_refln_list_code          4
_shelx_F_calc_maximum      118.70
_exptl_crystal_F_000       408.00
_reflns_d_resolution_high  0.8257

loop_
 _space_group_symop_operation_xyz
 'x, y, z'
 '-x, -y, -z'

_cell_length_a    10.1370
_cell_length_b    10.2078
_cell_length_c    11.8238
_cell_angle_alpha 109.688
_cell_angle_beta  100.309
_cell_angle_gamma 111.420

_shelx_F_squared_multiplier     1.000

loop_
 _refln_index_h
 _refln_index_k
 _refln_index_l
 _refln_F_squared_calc
 _refln_F_squared_meas
 _refln_F_squared_sigma
 _refln_observed_status
   1   0   0         46.16         32.89         1.25 o
   2   0   0          6.69          0.28         0.20 o
   3   0   0         11.43         12.81         0.47 o
   4   0   0       1400.01       1449.73         8.11 o
   5   0   0        359.94        338.47         2.71 o
   6   0   0         54.55         58.11         1.27 o
   7   0   0         70.78         72.20         1.61 o
   8   0   0          0.73         -0.35         0.71 o
   9   0   0         11.73          9.96         1.09 o
  10   0   0          0.31         -0.44         0.89 o
 -11   1   0          1.75         -0.55         1.23 o
 -10   1   0         18.10         18.32         1.21 o
  -9   1   0         79.85         90.49         2.27 o
  -8   1   0          4.10          4.49         0.67 o
  -7   1   0         13.75         11.41         0.73 o
  -6   1   0        129.02        115.97         1.56 o
  -5   1   0        558.22        595.10         3.51 o
  -4   1   0        268.01        249.78         1.64 o
  -3   1   0       1574.79       1498.83         7.43 o
  -2   1   0       3699.78       3447.44        24.77 o
  -1   1   0       1584.41       1401.93        22.85 o
   0   1   0        148.40        143.15         2.63 o
   1   1   0        711.03        694.05         3.34 o
   2   1   0       1525.70       1472.41         6.84 o
   3   1   0        877.47        897.72         4.65 o
   4   1   0        186.27        192.31         1.62 o
   5   1   0        701.30        751.66         6.09 o
   6   1   0         49.43         50.49         1.73 o
   7   1   0         34.58         32.10         1.21 o
   8   1   0          1.95          1.03         0.80 o
   9   1   0         11.61          9.03         1.19 o
  10   1   0          2.85          3.44         1.07 o
 -11   2   0          2.20          2.38         1.04 o
 -10   2   0        202.40        225.88         3.11 o
  -9   2   0         67.23         70.63         1.70 o
  -8   2   0         22.38         20.01         0.92 o
  -7   2   0          1.15          0.42         0.32 o
  -6   2   0          0.70          0.04         0.24 o
  -5   2   0          3.29          2.79         0.28 o
  -4   2   0        507.21        515.48         2.54 o
  -3   2   0          0.04         -0.06         0.13 o
  -2   2   0          3.51          4.22         0.23 o
  -1   2   0       1864.36       1748.60         8.12 o
   0   2   0        245.61        234.03         1.34 o
   1   2   0       1444.61       1426.32         6.37 o
   2   2   0        152.41        154.80         1.16 o
   3   2   0        697.80        683.40         3.56 o
   4   2   0       1057.29       1099.97         5.90 o
   5   2   0          1.02          1.04         0.37 o
   6   2   0         26.32         26.18         0.79 o
   7   2   0         10.01          6.76         0.72 o
   8   2   0          7.34          6.21         1.06 o
   9   2   0          2.66          2.00         1.04 o
 -11   3   0        157.07        181.15         3.30 o
 -10   3   0         19.09         19.18         1.84 o
  -9   3   0          5.64          4.48         0.68 o
  -8   3   0         20.33         22.93         0.72 o
  -7   3   0        389.10        402.00         2.83 o
  -6   3   0         35.96         37.15         0.68 o
  -5   3   0        391.56        386.58         2.30 o
  -4   3   0         60.48         56.30         0.65 o
  -3   3   0       1675.43       1663.09         6.97 o
  -2   3   0         13.58         14.54         0.30 o
  -1   3   0        155.44        166.20         1.11 o
   0   3   0        647.49        590.11         2.82 o
   1   3   0       1771.82       1782.05         8.03 o
   2   3   0        157.91        153.76         1.39 o
   3   3   0         26.83         31.90         0.62 o
   4   3   0        138.85        146.86         1.61 o
   5   3   0         24.79         24.47         0.87 o
   6   3   0          6.23          4.41         0.63 o
   7   3   0         10.36         11.29         1.18 o
   8   3   0         69.00         77.35         2.49 o
 -11   4   0          3.73          3.86         0.88 o
 -10   4   0          0.45         -0.27         0.70 o
  -9   4   0          9.77          8.89         0.76 o
  -8   4   0         21.91         21.67         0.89 o
  -7   4   0         36.75         43.63         0.86 o
  -6   4   0        238.13        263.51         1.69 o
  -5   4   0         89.03         91.86         0.87 o
  -4   4   0         11.34         13.39         0.41 o
  -3   4   0         79.64         87.10         0.82 o
  -2   4   0        258.95        261.85         1.56 o
  -1   4   0        728.23        788.20         3.99 o
   0   4   0         74.76         73.89         0.81 o
   1   4   0        227.24        219.18         1.81 o
   2   4   0         84.46         83.17         1.36 o
   3   4   0         52.16         53.78         1.42 o
   4   4   0         45.20         43.24         1.42 o
   5   4   0         89.95         89.59         2.06 o
   6   4   0         22.03         18.39         2.19 o
   7   4   0         10.43          8.37         1.16 o
   8   4   0          2.71          1.70         1.06 o
 -12   5   0          6.73          8.26         1.14 o
 -11   5   0          4.82          4.91         0.93 o
 -10   5   0         13.42         10.90         0.97 o
  -9   5   0         37.49         35.20         1.38 o
  -8   5   0          4.82          4.15         0.44 o
  -7   5   0         65.71         68.02         0.95 o
  -6   5   0         49.77         54.15         0.78 o
  -5   5   0        119.52        107.88         1.08 o
  -4   5   0         14.58         18.95         0.49 o
  -3   5   0          0.09         -0.09         0.19 o
  -2   5   0        366.51        416.58         2.41 o
  -1   5   0        165.12        163.59         1.48 o
   0   5   0        219.38        211.74         1.47 o
   1   5   0        524.33        520.34         4.74 o
   2   5   0        246.19        258.80         2.96 o
   3   5   0          3.23          3.08         0.72 o
   4   5   0         50.76         49.78         1.87 o
   5   5   0         11.71          8.99         1.14 o
   6   5   0          7.93          8.37         1.03 o
   7   5   0          0.96         -0.01         1.06 o
 -12   6   0          4.68          6.32         1.03 o
 -11   6   0          0.00         -0.35         0.70 o
 -10   6   0          0.12         -0.33         0.66 o
  -9   6   0         26.09         21.54         1.03 o
  -8   6   0          0.00         -0.17         0.34 o
  -7   6   0        151.60        151.37         1.47 o
  -6   6   0         16.68         14.97         0.87 o
  -5   6   0         21.14         20.21         0.58 o
  -4   6   0          8.85          9.95         0.52 o
  -3   6   0         72.63         86.23         1.18 o
  -2   6   0          1.59          0.36         0.33 o
  -1   6   0         23.50         22.02         0.81 o
   0   6   0         20.21         21.00         0.79 o
   1   6   0        419.28        408.59         3.73 o
   2   6   0          3.24          3.92         0.76 o
   3   6   0        158.07        175.76         3.04 o
   4   6   0          7.37          4.88         0.99 o
   5   6   0          7.78          6.79         1.08 o
   6   6   0         20.18         18.70         1.37 o
 -11   7   0          3.81          1.67         0.81 o
 -10   7   0          3.72          3.64         0.76 o
  -9   7   0         45.60         48.87         1.84 o
  -8   7   0         10.19          7.57         0.53 o
  -7   7   0        142.92        136.61         1.37 o
  -6   7   0         29.72         26.12         0.78 o
  -5   7   0          0.42          0.64         0.32 o
  -4   7   0         48.65         44.75         0.84 o
  -3   7   0          4.22          3.77         0.44 o
  -2   7   0        229.83        228.55         2.54 o
  -1   7   0         37.92         36.69         0.86 o
   0   7   0        127.24        119.36         2.16 o
   1   7   0          3.04          3.63         0.62 o
   2   7   0          5.73          3.38         0.67 o
   3   7   0         14.30          8.79         1.06 o
   4   7   0         29.68         27.37         2.52 o
   5   7   0         15.24         13.76         1.50 o
 -11   8   0          0.13          0.11         0.92 o
 -10   8   0          0.05          0.38         0.87 o
  -9   8   0        282.49        295.21         4.25 o
  -8   8   0          0.50          7.51         1.08 o
  -7   8   0         66.44         65.74         1.46 o
  -6   8   0         18.70         20.56         1.11 o
  -5   8   0         11.27         10.37         0.77 o
  -4   8   0        111.61        108.55         1.65 o
  -3   8   0         51.33         53.51         1.38 o
  -2   8   0         29.24         32.18         1.02 o
  -1   8   0         12.47         11.76         0.75 o
   0   8   0          3.29          3.88         0.75 o
   1   8   0         16.15         14.52         1.21 o
   2   8   0          0.06         -0.43         0.87 o
   3   8   0          1.59          0.49         1.04 o
 -11   9   0          0.43          0.01         0.89 o
 -10   9   0          9.28          9.91         1.13 o
  -9   9   0         61.98         69.40         1.93 o
  -8   9   0        318.40        343.93         3.78 o
  -7   9   0          5.13          1.49         0.67 o
  -6   9   0        209.86        205.55         3.86 o
  -5   9   0         55.90         55.54         1.56 o
  -4   9   0        148.45        149.60         2.60 o
  -3   9   0         13.02         11.28         0.94 o
  -2   9   0         26.49         22.53         2.20 o
  -1   9   0         20.37         20.88         1.39 o
   0   9   0          1.49          1.77         0.91 o
   1   9   0          5.13          8.65         1.19 o
   2   9   0          0.29          0.19         1.09 o
 -10  10   0          3.77          5.08         0.87 o
  -9  10   0          9.12         10.57         1.09 o
  -8  10   0        106.97        117.53         2.97 o
  -7  10   0          3.92          3.75         0.89 o
  -6  10   0          0.09         -0.34         0.67 o
  -5  10   0          0.01          0.35         0.75 o
  -4  10   0         49.12         41.17         1.97 o
  -3  10   0         15.99         17.15         1.14 o
  -2  10   0         12.21         10.58         1.04 o
  -1  10   0          0.84          0.86         0.82 o
   0  10   0          0.08          0.16         0.94 o
  -8  11   0          0.34          0.82         0.81 o
  -7  11   0          0.28          0.65         0.85 o
  -6  11   0          1.04         -0.05         0.85 o
  -5  11   0         19.50         16.63         2.91 o
  -4  11   0          4.44          3.27         1.01 o
  -3  11   0          6.11          5.26         1.07 o
  -2  11   0          0.18         -0.44         0.88 o
   1 -11   1         10.11         11.63         2.11 o
   2 -11   1          0.06         -0.25         0.92 o
   3 -11   1         52.52         56.64         2.33 o
   4 -11   1          2.01          1.12         0.92 o
   5 -11   1          6.64          5.69         1.37 o
   6 -11   1         36.81         38.14         1.77 o
   7 -11   1         32.94         36.51         1.67 o
   8 -11   1          5.00          3.11         0.89 o
   9 -11   1          8.53          7.56         1.01 o
  -1 -10   1         14.31         15.12         1.58 o
   0 -10   1          3.16          3.33         1.07 o
   1 -10   1         18.65         15.80         1.17 o
   2 -10   1          2.93          3.27         0.82 o
   3 -10   1         40.85         36.28         1.62 o
   4 -10   1          1.21         -0.16         0.74 o
   5 -10   1          4.19          2.55         0.76 o
   6 -10   1          0.29         -0.41         0.81 o
   7 -10   1          0.24         -0.24         0.64 o
   8 -10   1         19.92         25.22         2.59 o
   9 -10   1          0.02          0.15         0.74 o
  10 -10   1         12.67         13.78         1.22 o
  -3  -9   1          5.47          4.58         1.65 o
  -2  -9   1          2.81          1.70         0.98 o
  -1  -9   1         10.11         10.11         1.20 o
   0  -9   1         17.02         16.15         1.27 o
   1  -9   1         33.36         28.25         1.49 o
   2  -9   1        104.62        105.67         2.21 o
   3  -9   1         72.57         64.73         1.35 o
   4  -9   1        271.23        273.96         2.70 o
   5  -9   1          0.04         -0.28         0.56 o
   6  -9   1          2.14          0.61         0.59 o
   7  -9   1         22.01         33.29         1.78 o
   8  -9   1        163.94        171.14         2.54 o
   9  -9   1         30.89         33.11         2.38 o
  10  -9   1          3.58          3.55         0.93 o
  11  -9   1          0.13         -0.26         1.02 o
  -4  -8   1          1.64         -0.57         1.13 o
  -3  -8   1          6.10          5.67         1.17 o
  -2  -8   1         11.43         10.06         1.19 o
  -1  -8   1         17.04         15.32         1.29 o
   0  -8   1         20.79         18.27         1.09 o
   1  -8   1          2.84          1.23         0.39 o
   2  -8   1         10.84         10.86         0.68 o
   3  -8   1          0.05          0.13         0.36 o
   4  -8   1         15.11         14.01         0.81 o
   5  -8   1        101.84        102.07         1.35 o
   6  -8   1        192.28        195.83         1.89 o
   7  -8   1       1057.70       1102.49         5.97 o
   8  -8   1        117.62        142.96         1.95 o
   9  -8   1         44.21         42.29         1.34 o
  10  -8   1          4.70          3.13         0.75 o
  11  -8   1         33.53         33.97         2.16 o
  -5  -7   1          0.05         -0.63         1.27 o
  -4  -7   1          9.84          5.48         1.16 o
  -3  -7   1          0.21         -0.38         0.76 o
  -2  -7   1        291.24        303.52         3.93 o
  -1  -7   1         35.20         36.25         1.22 o
   0  -7   1         12.87          9.90         0.67 o
   1  -7   1          2.61          1.35         0.32 o
   2  -7   1         83.36         76.48         1.14 o
   3  -7   1          6.57          5.30         0.54 o
   4  -7   1        416.29        421.21         2.81 o
   5  -7   1         98.83         94.34         1.19 o
   6  -7   1          3.27          1.61         0.39 o
   7  -7   1          9.11          8.28         0.49 o
   8  -7   1        302.00        322.39         2.86 o
   9  -7   1          9.56          9.16         0.97 o
  10  -7   1         59.14         55.42         1.69 o
  11  -7   1         12.33         16.10         1.32 o
  -6  -6   1          2.09          1.34         1.08 o
  -5  -6   1          0.62         -0.41         0.83 o
  -4  -6   1         46.20         44.75         1.83 o
  -3  -6   1        892.20        929.29         8.75 o
  -2  -6   1         25.30         28.67         1.30 o
  -1  -6   1         27.71         24.60         0.94 o
   0  -6   1          4.51          3.62         0.42 o
   1  -6   1        156.74        154.17         1.49 o
   2  -6   1          0.49          0.71         0.24 o
   3  -6   1        188.29        188.44         1.42 o
   4  -6   1         11.02         11.30         0.51 o
   5  -6   1        141.04        140.79         1.24 o
   6  -6   1          0.27         -0.04         0.26 o
   7  -6   1         42.98         42.92         0.82 o
   8  -6   1        103.41        101.72         1.30 o
   9  -6   1         43.33         45.69         1.71 o
  10  -6   1         18.05         21.74         2.00 o
  11  -6   1          9.76          7.27         1.00 o
  -7  -5   1          0.51         -0.17         1.52 o
  -6  -5   1          9.62          6.44         1.01 o
  -5  -5   1          1.77          1.50         0.87 o
  -4  -5   1        321.49        326.34         4.16 o
  -3  -5   1          2.12          2.50         0.51 o
  -2  -5   1          6.57          8.51         0.58 o
  -1  -5   1        161.29        165.67         1.76 o
   0  -5   1         58.02         72.03         0.79 o
   1  -5   1          1.29          0.67         0.21 o
   2  -5   1        128.49        158.56         1.18 o
   3  -5   1         95.35         89.48         0.87 o
   4  -5   1         31.97         31.23         0.53 o
   5  -5   1         10.03          8.23         0.35 o
   6  -5   1         33.00         34.88         0.63 o
   7  -5   1        140.97        144.18         1.43 o
   8  -5   1         45.36         41.95         1.13 o
   9  -5   1          2.85          1.67         0.54 o
  10  -5   1         13.03          9.68         0.89 o
  11  -5   1          1.14          1.01         0.84 o
  -8  -4   1          3.82          2.84         1.11 o
  -7  -4   1         36.02         39.28         2.18 o
  -6  -4   1          1.65          0.00         0.79 o
  -5  -4   1          7.98          5.81         0.62 o
  -4  -4   1         75.47         77.39         1.11 o
  -3  -4   1          0.43          0.43         0.35 o
  -2  -4   1          8.29          8.29         0.46 o
  -1  -4   1         63.56         78.86         0.92 o
   0  -4   1        312.44        302.24         1.66 o
   1  -4   1       2467.93       2535.24         9.48 o
   2  -4   1        200.88        199.63         1.62 o
   3  -4   1         76.06         77.01         1.13 o
   4  -4   1         18.40         16.08         0.40 o
   5  -4   1          0.02          0.20         0.18 o
   6  -4   1        229.88        223.16         1.59 o
   7  -4   1         43.13         44.80         0.93 o
   8  -4   1         25.32         26.87         0.87 o
   9  -4   1         13.79         13.31         1.09 o
  10  -4   1          1.15         -0.34         0.69 o
  11  -4   1         14.94         18.11         2.15 o
  -9  -3   1          0.55          0.59         1.10 o
  -8  -3   1         41.83         39.85         1.87 o
  -7  -3   1          9.02          7.14         1.14 o
  -6  -3   1          6.84          7.02         0.61 o
  -5  -3   1         68.83         70.71         1.39 o
  -4  -3   1          1.64          1.78         0.44 o
  -3  -3   1          3.07          1.03         0.32 o
  -2  -3   1        272.34        279.28         1.92 o
  -1  -3   1        164.73        168.00         1.27 o
   0  -3   1        914.83        928.42         3.88 o
   1  -3   1        126.63        130.79         0.85 o
   2  -3   1         99.88         98.90         0.84 o
   3  -3   1         56.10         46.29         0.57 o
   4  -3   1        520.86        498.49         5.52 o
   5  -3   1        664.07        689.59         3.59 o
   6  -3   1         37.35         40.67         0.75 o
   7  -3   1         22.18         18.90         0.84 o
   8  -3   1          2.18          2.00         0.25 o
   9  -3   1        274.99        278.56         4.21 o
  10  -3   1         33.17         33.85         2.07 o
  11  -3   1         68.33         80.57         4.04 o
  -9  -2   1         54.07         55.20         2.23 o
  -8  -2   1         12.10          8.00         1.06 o
  -7  -2   1         18.75         16.68         1.31 o
  -6  -2   1         46.58         48.07         1.06 o
  -5  -2   1         57.08         66.03         1.40 o
  -4  -2   1         44.66         39.06         0.90 o
  -3  -2   1        476.94        469.42         3.00 o
  -2  -2   1         80.09        100.29         1.01 o
  -1  -2   1         36.60         38.72         0.51 o
   0  -2   1       4352.10       4209.90        17.59 o
   1  -2   1        221.99        205.86         1.31 o
   2  -2   1        550.73        527.70         3.57 o
   3  -2   1         52.79         43.39         0.48 o
   4  -2   1        447.03        442.50         2.37 o
   5  -2   1          1.60          1.63         0.25 o
   6  -2   1          4.92          3.26         0.23 o
   7  -2   1         47.16         44.67         1.00 o
   8  -2   1        149.02        149.04         2.00 o
   9  -2   1          1.38          1.56         0.81 o
  10  -2   1         82.52         92.09         2.39 o
  11  -2   1          0.96          0.05         1.05 o
 -10  -1   1          0.62          0.27         0.93 o
  -9  -1   1         49.01         54.27         2.05 o
  -8  -1   1          0.05         -0.34         0.67 o
  -7  -1   1         19.61         17.92         1.31 o
  -6  -1   1          2.01          1.56         0.67 o
  -5  -1   1        779.88        852.19         8.15 o
  -4  -1   1        399.07        392.11         2.56 o
  -3  -1   1        185.42        188.09         1.40 o
  -2  -1   1       7286.04       7317.11        35.04 o
  -1  -1   1       4174.57       4040.43        25.95 o
   0  -1   1          6.25          1.20         0.28 o
   1  -1   1         45.61         40.53         1.88 o
   2  -1   1       2045.12       1970.73        10.29 o
   3  -1   1       1955.30       1960.68         9.26 o
   4  -1   1         34.12         27.37         0.47 o
   5  -1   1        341.48        346.66         2.36 o
   6  -1   1          8.18          7.44         0.55 o
   7  -1   1         55.88         52.04         1.18 o
   8  -1   1         19.95         17.42         1.16 o
   9  -1   1         14.29         13.50         1.01 o
  10  -1   1          3.35          2.04         0.99 o
 -10   0   1          0.76          0.15         0.85 o
  -9   0   1          1.60          1.36         0.82 o
  -8   0   1          1.69          0.47         0.71 o
  -7   0   1         31.68         37.44         1.21 o
  -6   0   1         21.72         23.09         0.95 o
  -5   0   1        267.36        260.61         2.15 o
  -4   0   1          4.46          5.92         0.32 o
  -3   0   1       1050.82       1016.40         4.82 o
  -2   0   1      10475.13      11144.44       112.03 o
  -1   0   1        115.39         92.97         1.41 o
   1   0   1        216.59        208.70         1.03 o
   2   0   1       2367.18       2207.83        14.28 o
   3   0   1       1207.40       1196.95         5.09 o
   4   0   1        217.36        196.94         1.49 o
   5   0   1          7.25          6.07         0.46 o
   6   0   1          3.81          5.14         0.70 o
   7   0   1         26.22         25.82         0.98 o
   8   0   1          0.51         -0.37         0.74 o
   9   0   1         11.56          8.86         1.14 o
  10   0   1          0.04         -0.56         1.13 o
 -11   1   1          0.54         -0.45         0.90 o
 -10   1   1          6.22          6.43         0.87 o
  -9   1   1          0.35         -0.36         0.73 o
  -8   1   1          4.95          5.16         0.69 o
  -7   1   1          3.63          1.25         0.44 o
  -6   1   1        105.45        117.56         1.32 o
  -5   1   1          3.96          3.23         0.32 o
  -4   1   1        152.27        152.28         1.28 o
  -3   1   1       1748.41       1722.12         7.71 o
  -2   1   1        124.23        125.82         0.90 o
  -1   1   1       4402.50       4260.47        44.34 o
   0   1   1         65.62         59.79         0.52 o
   1   1   1      14089.10      14296.66       121.98 o
   2   1   1        633.85        648.57         2.99 o
   3   1   1        972.15       1023.85         4.58 o
   4   1   1        207.53        189.79         1.57 o
   5   1   1        250.47        241.91         2.02 o
   6   1   1        260.56        256.82         2.81 o
   7   1   1         19.22         14.57         0.94 o
   8   1   1          1.48          1.22         0.77 o
   9   1   1         13.64         10.67         1.27 o
 -11   2   1          4.67          3.40         0.90 o
 -10   2   1        142.59        142.32         2.32 o
  -9   2   1         14.72         12.43         0.79 o
  -8   2   1         27.64         25.05         0.66 o
  -7   2   1          2.15          1.11         0.27 o
  -6   2   1         10.19         12.72         0.48 o
  -5   2   1        154.12        140.80         1.10 o
  -4   2   1        399.92        418.30         2.37 o
  -3   2   1        912.46        871.50         6.12 o
  -2   2   1          0.05         -0.09         0.17 o
  -1   2   1       4823.93       4708.52        29.57 o
   0   2   1       8120.06       8122.22        40.72 o
   1   2   1        221.40        206.69         1.33 o
   2   2   1        537.46        591.64         3.27 o
   3   2   1       1050.29       1076.44         5.22 o
   4   2   1         22.52         28.43         0.86 o
   5   2   1          9.41          7.27         0.58 o
   6   2   1         54.91         55.69         1.09 o
   7   2   1          0.15          0.32         0.61 o
   8   2   1         92.53         94.59         2.65 o
   9   2   1          0.98         -0.16         0.97 o
 -11   3   1         85.25        101.55         2.55 o
 -10   3   1         85.21         88.61         1.95 o
  -9   3   1          0.26         -0.04         0.39 o
  -8   3   1         28.63         30.25         0.79 o
  -7   3   1        114.15        112.60         1.24 o
  -6   3   1        403.75        379.94         2.60 o
  -5   3   1        426.74        448.96         2.42 o
  -4   3   1        393.36        391.37         2.04 o
  -3   3   1        274.97        264.34         1.49 o
  -2   3   1        519.75        519.90         2.28 o
  -1   3   1       1648.82       1629.80         6.76 o
   0   3   1        798.24        788.88         3.67 o
   1   3   1         33.17         30.21         0.49 o
   2   3   1         86.32         92.42         1.15 o
   3   3   1          2.05          3.05         0.42 o
   4   3   1         17.25         14.50         1.34 o
   5   3   1         18.82         15.43         1.04 o
   6   3   1         18.83         15.82         0.95 o
   7   3   1         25.26         21.30         1.38 o
   8   3   1          3.86          2.46         1.10 o
 -12   4   1         15.76         14.59         1.29 o
 -11   4   1          0.14         -0.36         0.72 o
 -10   4   1         33.33         33.97         1.37 o
  -9   4   1          1.23         -0.19         0.38 o
  -8   4   1         69.67         70.82         1.12 o
  -7   4   1        120.43        139.14         1.42 o
  -6   4   1          0.58          0.66         0.21 o
  -5   4   1         91.87         96.42         0.85 o
  -4   4   1          0.04          0.59         0.20 o
  -3   4   1         15.24         17.48         0.42 o
  -2   4   1         51.39         59.64         0.67 o
  -1   4   1        557.78        576.36         3.12 o
   0   4   1         66.35         59.32         0.79 o
   1   4   1         22.01         17.50         0.74 o
   2   4   1         14.05         13.23         1.00 o
   3   4   1         34.27         32.38         1.27 o
   4   4   1         12.43         11.36         0.95 o
   5   4   1         22.91         19.50         1.28 o
   6   4   1          6.64          5.31         0.89 o
   7   4   1          1.58          0.32         0.94 o
 -12   5   1          0.07         -0.44         0.87 o
 -11   5   1          0.77         -0.37         0.74 o
 -10   5   1          1.00         -0.13         0.67 o
  -9   5   1          0.72         -0.04         0.35 o
  -8   5   1         33.05         29.67         0.70 o
  -7   5   1         39.93         39.63         0.89 o
  -6   5   1          6.25          7.45         0.38 o
  -5   5   1         16.48         18.23         0.54 o
  -4   5   1         43.81         44.56         0.69 o
  -3   5   1          1.98          1.06         0.20 o
  -2   5   1        154.90        170.12         1.46 o
  -1   5   1        146.54        138.93         1.52 o
   0   5   1        119.48        118.34         1.35 o
   1   5   1         87.14         84.42         1.50 o
   2   5   1        120.07        120.53         2.26 o
   3   5   1         96.15        100.60         2.27 o
   4   5   1          2.61          2.80         0.86 o
   5   5   1          0.45         -0.37         0.74 o
   6   5   1         50.92         57.22         2.37 o
 -12   6   1          0.00         -0.44         0.88 o
 -11   6   1          0.13         -0.34         0.68 o
 -10   6   1          1.10         -0.19         0.63 o
  -9   6   1         76.04         74.69         1.57 o
  -8   6   1          0.30         -0.18         0.36 o
  -7   6   1         10.46          9.30         0.52 o
  -6   6   1          1.49          0.81         0.31 o
  -5   6   1         58.72         59.98         0.92 o
  -4   6   1        156.29        143.94         1.45 o
  -3   6   1        240.11        249.93         2.18 o
  -2   6   1          0.15         -0.18         0.37 o
  -1   6   1         64.69         58.75         1.24 o
   0   6   1          0.03          0.59         0.37 o
   1   6   1        925.44        943.77         9.54 o
   2   6   1          9.70          7.06         0.89 o
   3   6   1         17.95         13.14         1.12 o
   4   6   1          9.10          6.86         0.94 o
   5   6   1          5.62          4.38         1.26 o
 -11   7   1          0.08         -0.43         0.87 o
 -10   7   1          1.11         -0.29         0.82 o
  -9   7   1          1.82          0.51         0.76 o
  -8   7   1         25.33         27.25         1.24 o
  -7   7   1          0.17         -0.19         0.37 o
  -6   7   1          7.86          6.31         0.48 o
  -5   7   1          0.30         -0.16         0.35 o
  -4   7   1         68.84         67.07         1.22 o
  -3   7   1          2.93          2.00         0.49 o
  -2   7   1          1.55          1.23         0.49 o
  -1   7   1         77.30         74.44         1.76 o
   0   7   1         49.11         56.73         1.64 o
   1   7   1         75.92         72.94         2.58 o
   2   7   1          6.26          3.61         0.71 o
   3   7   1         15.18         18.20         1.32 o
   4   7   1          0.09          1.07         1.19 o
 -11   8   1          0.99         -0.45         0.91 o
 -10   8   1          5.55          3.28         0.98 o
  -9   8   1        203.88        228.62         3.72 o
  -8   8   1         29.11         27.33         1.60 o
  -7   8   1          1.25          0.72         0.53 o
  -6   8   1         41.48         37.87         1.03 o
  -5   8   1         74.46         70.80         1.87 o
  -4   8   1         74.91         75.15         1.46 o
  -3   8   1         20.87         16.42         1.06 o
  -2   8   1         15.21         16.00         1.31 o
  -1   8   1         10.95         11.49         1.19 o
   0   8   1         58.44         64.45         2.11 o
   1   8   1         11.23         11.73         1.22 o
   2   8   1          1.85          0.68         0.90 o
   3   8   1         23.59         27.59         2.08 o
 -11   9   1          0.65          0.97         1.00 o
 -10   9   1         71.94         85.31         3.30 o
  -9   9   1         41.13         51.35         2.34 o
  -8   9   1          0.30          1.31         0.77 o
  -7   9   1         21.78         25.31         2.45 o
  -6   9   1         20.37         18.98         1.16 o
  -5   9   1          1.35          0.90         0.62 o
  -4   9   1          6.12          5.88         0.89 o
  -3   9   1          6.40          6.04         0.86 o
  -2   9   1          3.13          1.89         0.78 o
  -1   9   1          7.18          6.17         0.87 o
   0   9   1          6.70          8.12         1.15 o
   1   9   1         30.63         39.17         2.29 o
 -10  10   1         10.33          8.10         1.09 o
  -9  10   1         24.36         25.78         2.49 o
  -8  10   1          2.14          1.30         0.82 o
  -7  10   1          1.09          0.37         0.71 o
  -6  10   1         53.51         51.42         1.83 o
  -5  10   1          6.06          5.58         1.16 o
  -4  10   1          0.09         -0.35         0.71 o
  -3  10   1          7.80          6.74         0.96 o
  -2  10   1         16.68         13.57         1.20 o
  -1  10   1         43.73         53.49         2.11 o
  -8  11   1         42.61         52.20         2.10 o
  -7  11   1          6.68          5.71         1.05 o
  -6  11   1         20.75         20.43         2.49 o
  -5  11   1          5.01          3.78         1.12 o
  -4  11   1          2.15          0.95         1.00 o
   4 -12   2          2.17          0.59         0.92 o
   5 -12   2          0.15         -0.43         0.87 o
   6 -12   2          1.85          2.24         0.88 o
   1 -11   2          7.02          7.84         1.47 o
   2 -11   2          2.67          1.54         0.95 o
   3 -11   2          0.28         -0.39         0.79 o
   4 -11   2          4.78          2.44         0.97 o
   5 -11   2         17.91         17.41         1.84 o
   6 -11   2         11.47         12.08         1.09 o
   7 -11   2          5.19          5.33         0.90 o
   8 -11   2         13.44         13.26         1.09 o
   9 -11   2          2.85          1.96         0.73 o
  -1 -10   2          6.02          5.03         1.09 o
   0 -10   2          4.87          1.68         0.96 o
   1 -10   2          1.96          0.73         0.71 o
   2 -10   2          0.14          0.28         0.66 o
   3 -10   2          5.01          2.60         0.88 o
   4 -10   2          1.85          2.04         1.17 o
   5 -10   2         15.25         11.57         0.98 o
   6 -10   2          0.19         -0.32         0.64 o
   7 -10   2         53.59         58.40         1.76 o
   8 -10   2          9.77         10.37         0.89 o
   9 -10   2          2.58          1.19         0.63 o
  10 -10   2          2.13         -0.30         1.00 o
  -3  -9   2          0.20         -0.51         1.02 o
  -2  -9   2         17.92         18.60         1.50 o
  -1  -9   2         23.07         20.11         1.44 o
   0  -9   2         14.90         13.02         1.16 o
   1  -9   2         32.94         25.61         1.79 o
   2  -9   2        145.18        132.35         1.98 o
   3  -9   2        213.53        196.15         2.17 o
   4  -9   2         48.89         50.60         1.23 o
   5  -9   2         12.41         10.32         0.69 o
   6  -9   2        264.16        280.58         3.10 o
   7  -9   2        148.63        153.61         2.27 o
   8  -9   2          2.50          2.98         0.53 o
   9  -9   2          0.10         -0.26         0.53 o
  10  -9   2          1.46          1.60         0.63 o
  -4  -8   2          2.39          1.06         1.09 o
  -3  -8   2          3.17          1.87         0.89 o
  -2  -8   2          2.67          1.66         0.92 o
  -1  -8   2          1.74         -0.16         0.76 o
   0  -8   2          0.09         -0.23         0.47 o
   1  -8   2         24.89         21.04         0.72 o
   2  -8   2         62.91         61.92         1.14 o
   3  -8   2          1.85          2.39         0.38 o
   4  -8   2         35.08         34.03         0.77 o
   5  -8   2        240.51        238.26         2.09 o
   6  -8   2          0.20          1.42         0.41 o
   7  -8   2        271.93        289.10         2.52 o
   8  -8   2          4.71          3.33         0.55 o
   9  -8   2         26.22         30.07         1.14 o
  10  -8   2         20.31         22.76         2.29 o
  11  -8   2          0.59          0.21         0.64 o
  -6  -7   2          2.84          1.44         1.35 o
  -5  -7   2         24.14         21.48         3.18 o
  -4  -7   2          7.64          5.49         1.07 o
  -3  -7   2         11.85         10.00         1.09 o
  -2  -7   2         62.03         58.90         1.30 o
  -1  -7   2        184.20        182.21         2.26 o
   0  -7   2          0.21          0.29         0.24 o
   1  -7   2          7.18          7.82         0.45 o
   2  -7   2          0.06         -0.08         0.18 o
   3  -7   2          2.05          2.29         0.27 o
   4  -7   2         92.39         87.92         1.06 o
   5  -7   2         19.81         16.23         0.58 o
   6  -7   2         93.93         98.33         1.03 o
   7  -7   2          9.96         10.47         0.50 o
   8  -7   2        118.28        123.47         1.54 o
   9  -7   2         37.31         42.46         1.41 o
  10  -7   2         33.25         39.71         1.53 o
  11  -7   2          2.29          2.46         0.80 o
  -7  -6   2          1.55         -0.21         1.31 o
  -6  -6   2          5.35          5.64         1.18 o
  -5  -6   2         62.45         59.58         2.28 o
  -4  -6   2          1.74          1.36         0.86 o
  -3  -6   2        207.33        203.50         2.68 o
  -2  -6   2         23.23         23.26         1.00 o
  -1  -6   2         54.62         54.25         0.98 o
   0  -6   2         73.38         67.60         1.02 o
   1  -6   2         45.61         44.89         0.70 o
   2  -6   2          0.83          0.00         0.21 o
   3  -6   2         26.70         29.51         0.55 o
   4  -6   2        115.58        122.24         1.07 o
   5  -6   2        215.76        213.37         1.42 o
   6  -6   2          4.62          4.37         0.28 o
   7  -6   2        163.53        155.64         2.02 o
   8  -6   2         66.70         63.14         1.13 o
   9  -6   2        214.92        232.94         3.05 o
  10  -6   2          2.60          2.36         0.76 o
  11  -6   2          5.17          7.87         0.97 o
  -8  -5   2          0.18          0.51         1.61 o
  -7  -5   2          1.61          0.76         1.27 o
  -6  -5   2         65.46         65.34         2.15 o
  -5  -5   2          7.88          8.93         1.12 o
  -4  -5   2        240.41        238.10         3.19 o
  -3  -5   2         32.24         32.90         1.09 o
  -2  -5   2         33.86         33.65         0.91 o
  -1  -5   2        347.66        352.43         2.78 o
   0  -5   2        214.47        245.20         1.69 o
   1  -5   2        695.02        693.06         3.29 o
   2  -5   2          4.12          4.61         0.31 o
   3  -5   2         46.53         46.53         0.59 o
   4  -5   2        380.93        411.12         2.26 o
   5  -5   2         82.03         84.91         0.78 o
   6  -5   2         73.70         74.69         0.90 o
   7  -5   2        201.32        214.17         1.95 o
   8  -5   2        349.55        356.70         2.79 o
   9  -5   2         35.58         34.18         1.68 o
  10  -5   2          7.04          4.08         0.80 o
  11  -5   2         16.85         20.68         1.34 o
  -8  -4   2          0.35         -0.61         1.22 o
  -7  -4   2          0.17         -0.53         1.06 o
  -6  -4   2          2.36          1.77         0.44 o
  -5  -4   2         43.38         37.45         1.64 o
  -4  -4   2          1.88         -0.15         0.41 o
  -3  -4   2         11.36         12.00         0.61 o
  -2  -4   2        247.39        248.86         1.66 o
  -1  -4   2        482.94        559.34         2.84 o
   0  -4   2       1003.07       1019.66         4.62 o
   1  -4   2        525.89        541.75         2.53 o
   2  -4   2         89.62         97.90         0.81 o
   3  -4   2        333.80        335.29         1.67 o
   4  -4   2        213.00        225.21         1.31 o
   5  -4   2        887.75        930.71         4.42 o
   6  -4   2         23.48         26.30         0.53 o
   7  -4   2        171.99        169.24         1.76 o
   8  -4   2         60.89         61.91         1.05 o
   9  -4   2          9.34          6.43         0.87 o
  10  -4   2         12.60         13.62         1.23 o
  11  -4   2          5.20          5.08         1.24 o
  -9  -3   2          7.81          7.64         2.12 o
  -8  -3   2          8.38          6.15         1.23 o
  -7  -3   2          4.57          3.88         0.56 o
  -6  -3   2          0.98          0.13         0.42 o
  -5  -3   2          1.52          1.11         0.44 o
  -4  -3   2          0.09          0.73         0.45 o
  -3  -3   2         48.09         42.99         0.87 o
  -2  -3   2         33.47         34.51         0.65 o
  -1  -3   2         18.24         12.07         0.33 o
   0  -3   2          0.18          0.18         0.11 o
   1  -3   2        300.95        302.47         1.50 o
   2  -3   2       1372.66       1355.33         6.83 o
   3  -3   2        134.77        133.14         0.81 o
   4  -3   2        439.96        480.19         2.50 o
   5  -3   2         84.77        109.36         1.02 o
   6  -3   2          2.61          2.55         0.27 o
   7  -3   2         41.90         44.36         0.87 o
   8  -3   2        102.86        104.70         1.63 o
   9  -3   2        127.98        139.14         2.29 o
  10  -3   2         13.62         14.79         1.53 o
  11  -3   2          3.30          1.51         1.09 o
 -10  -2   2         18.10         17.59         1.70 o
  -9  -2   2         26.25         26.83         1.99 o
  -8  -2   2          0.26         -0.42         0.83 o
  -7  -2   2          1.60         -0.13         0.38 o
  -6  -2   2         83.87         85.26         1.76 o
  -5  -2   2          0.42          0.48         0.38 o
  -4  -2   2        265.84        270.61         2.04 o
  -3  -2   2          6.65          3.01         0.26 o
  -2  -2   2        290.36        279.63         1.92 o
  -1  -2   2        554.17        488.56         2.65 o
   0  -2   2       1041.85       1031.67         5.41 o
   1  -2   2        215.81        205.85         2.81 o
   2  -2   2        735.38        743.62         3.45 o
   3  -2   2        154.02        140.75         1.00 o
   4  -2   2         14.14          9.38         0.33 o
   5  -2   2        238.59        218.70         1.51 o
   6  -2   2          9.77          8.19         0.37 o
   7  -2   2         17.62         15.69         0.90 o
   8  -2   2        533.58        561.36         5.13 o
   9  -2   2         28.59         32.39         1.92 o
  10  -2   2          1.51          2.38         1.28 o
 -10  -1   2         11.76         11.76         1.43 o
  -9  -1   2          1.09         -0.10         0.84 o
  -8  -1   2          1.17          0.55         0.89 o
  -7  -1   2         10.38          9.40         0.64 o
  -6  -1   2         61.48         69.05         1.46 o
  -5  -1   2         46.12         40.19         0.94 o
  -4  -1   2         14.52         16.12         0.53 o
  -3  -1   2        256.79        251.87         1.76 o
  -2  -1   2        571.69        541.19         2.70 o
  -1  -1   2        910.41        825.78         4.31 o
   0  -1   2       1168.09       1106.81         5.73 o
   1  -1   2        567.82        514.85         6.39 o
   2  -1   2        106.27         89.90         0.68 o
   3  -1   2       1187.02       1203.24         5.43 o
   4  -1   2        439.18        418.39         2.34 o
   5  -1   2        360.16        361.31         2.67 o
   6  -1   2          1.62          2.65         0.44 o
   7  -1   2         50.96         50.95         1.38 o
   8  -1   2         16.99         15.87         1.17 o
   9  -1   2         51.96         51.31         1.69 o
  10  -1   2          0.52          0.95         1.02 o
 -11   0   2          4.83          2.65         1.32 o
 -10   0   2          0.01          0.28         0.97 o
  -9   0   2          8.18          7.21         0.96 o
  -8   0   2         15.11         12.63         1.00 o
  -7   0   2          2.48          2.47         0.65 o
  -6   0   2        342.63        370.45         3.12 o
  -5   0   2        294.17        299.25         2.06 o
  -4   0   2         45.93         58.47         0.76 o
  -3   0   2       1794.14       1742.08         8.42 o
  -2   0   2       7369.66       7598.42        35.23 o
  -1   0   2       4095.12       3989.69        28.79 o
   0   0   2        183.60        168.28         0.96 o
   1   0   2        137.24        121.96         0.86 o
   2   0   2       1521.65       1500.61         6.30 o
   3   0   2        388.58        386.23         2.09 o
   4   0   2        784.74        820.18         4.06 o
   5   0   2         11.06          9.52         0.56 o
   6   0   2         18.13         17.49         0.88 o
   7   0   2        165.14        167.58         2.19 o
   8   0   2          0.22          0.11         0.74 o
   9   0   2          0.18         -0.14         0.97 o
  10   0   2          4.17          3.07         1.42 o
 -11   1   2         43.59         46.72         1.82 o
 -10   1   2         26.46         24.76         2.18 o
  -9   1   2         52.74         49.53         1.62 o
  -8   1   2          0.00          0.62         0.50 o
  -7   1   2          2.28          1.87         0.34 o
  -6   1   2          3.51          6.49         0.43 o
  -5   1   2        387.07        413.04         2.62 o
  -4   1   2        586.59        617.96         3.37 o
  -3   1   2       2817.06       2865.06        13.58 o
  -2   1   2       3311.97       3325.25        15.27 o
  -1   1   2        876.98        830.96         3.85 o
   0   1   2        197.90        222.94         1.35 o
   1   1   2         49.71         47.30         0.54 o
   2   1   2        497.74        474.07         2.22 o
   3   1   2         12.25         24.22         0.54 o
   4   1   2        230.58        232.53         2.01 o
   5   1   2         20.20         20.23         0.68 o
   6   1   2         12.51         11.64         0.91 o
   7   1   2        208.99        223.21         3.42 o
   8   1   2         74.01         81.56         2.66 o
   9   1   2         12.63         11.93         1.69 o
 -11   2   2          4.84          4.97         0.98 o
 -10   2   2         76.96         82.86         2.00 o
  -9   2   2          0.59          0.22         0.45 o
  -8   2   2        135.94        139.33         1.53 o
  -7   2   2        160.34        169.15         1.58 o
  -6   2   2         28.27         28.11         0.67 o
  -5   2   2        110.86        100.08         1.00 o
  -4   2   2         30.31         28.72         0.56 o
  -3   2   2       1213.97       1172.39         5.20 o
  -2   2   2        171.47        178.90         1.20 o
  -1   2   2        522.21        515.12         2.64 o
   0   2   2          1.25          2.06         0.20 o
   1   2   2          1.16          0.52         0.19 o
   2   2   2        685.74        753.35         3.53 o
   3   2   2        151.42        146.28         1.60 o
   4   2   2        108.52        105.90         1.34 o
   5   2   2         99.39         99.68         1.58 o
   6   2   2        209.72        194.91         2.84 o
   7   2   2         68.84         64.43         2.24 o
   8   2   2          1.02          1.50         1.09 o
 -12   3   2          2.07          1.45         0.99 o
 -11   3   2         19.08         17.38         1.29 o
 -10   3   2          1.10          1.14         0.62 o
  -9   3   2         13.36          9.40         0.62 o
  -8   3   2          8.65         10.20         0.56 o
  -7   3   2        149.42        151.09         1.63 o
  -6   3   2        131.93        134.44         1.37 o
  -5   3   2        199.23        221.30         1.72 o
  -4   3   2         21.05         13.29         0.44 o
  -3   3   2        127.72        132.10         0.96 o
  -2   3   2        160.01        154.10         1.07 o
  -1   3   2       1762.66       1766.85         7.42 o
   0   3   2        411.02        398.55         2.16 o
   1   3   2        982.53       1012.83         4.50 o
   2   3   2          0.07         -0.11         0.27 o
   3   3   2         23.60         21.37         0.94 o
   4   3   2          9.77          9.98         0.69 o
   5   3   2         75.20         67.93         1.74 o
   6   3   2         32.89         31.09         1.76 o
   7   3   2         21.96         17.39         1.41 o
   8   3   2         30.33         28.84         2.91 o
 -12   4   2          0.35         -0.45         0.90 o
 -11   4   2          0.84         -0.36         0.72 o
 -10   4   2          0.05         -0.30         0.60 o
  -9   4   2         93.94         87.87         1.58 o
  -8   4   2        182.83        187.88         1.98 o
  -7   4   2          0.29         -0.17         0.34 o
  -6   4   2          5.04          4.42         0.43 o
  -5   4   2        189.01        175.87         1.69 o
  -4   4   2       1227.69       1280.33         5.51 o
  -3   4   2        126.83        139.35         1.06 o
  -2   4   2          2.39          2.56         0.25 o
  -1   4   2        661.92        644.23         3.39 o
   0   4   2        859.49        821.48         4.18 o
   1   4   2          2.49          3.81         0.37 o
   2   4   2         11.05         11.68         0.86 o
   3   4   2         22.95         24.54         1.17 o
   4   4   2        154.26        161.48         2.50 o
   5   4   2          4.68          3.84         0.77 o
   6   4   2          2.28          1.89         0.97 o
   7   4   2          1.98          1.24         1.10 o
 -12   5   2          0.70         -0.38         0.77 o
 -11   5   2          0.94         -0.30         0.75 o
 -10   5   2         17.35         15.28         0.99 o
  -9   5   2          1.66          0.05         0.47 o
  -8   5   2         25.65         27.33         0.90 o
  -7   5   2         24.16         24.61         0.95 o
  -6   5   2          0.74          1.21         0.34 o
  -5   5   2         54.49         56.22         0.88 o
  -4   5   2       1084.30       1168.06         5.64 o
  -3   5   2         14.63         14.08         0.51 o
  -2   5   2        272.03        294.60         2.23 o
  -1   5   2        282.41        269.63         2.18 o
   0   5   2        458.83        447.32         3.54 o
   1   5   2        199.88        192.08         1.86 o
   2   5   2         45.24         43.65         1.37 o
   3   5   2          1.25          0.09         0.58 o
   4   5   2          0.07         -0.32         0.64 o
   5   5   2          9.09          8.35         1.04 o
   6   5   2          0.71         -0.43         0.87 o
 -12   6   2          1.06         -0.61         1.22 o
 -11   6   2         17.62         14.95         1.39 o
 -10   6   2         21.40         23.29         2.34 o
  -9   6   2          0.14         -0.30         0.59 o
  -8   6   2          0.00         -0.23         0.47 o
  -7   6   2          0.03         -0.19         0.39 o
  -6   6   2         63.27         60.24         0.95 o
  -5   6   2        114.16        121.63         1.32 o
  -4   6   2          1.99          2.13         0.32 o
  -3   6   2         87.88         88.02         1.06 o
  -2   6   2         41.55         37.62         1.06 o
  -1   6   2         41.20         41.49         1.38 o
   0   6   2         21.21         22.38         1.65 o
   1   6   2        287.53        278.04         3.11 o
   2   6   2         46.33         41.23         1.35 o
   3   6   2          0.86         -0.34         0.69 o
   4   6   2          0.34         -0.38         0.75 o
   5   6   2          6.21          6.16         1.25 o
 -11   7   2          0.11         -0.39         0.77 o
 -10   7   2          4.05          3.21         0.94 o
  -9   7   2          2.93          1.31         0.80 o
  -8   7   2         17.72         15.03         1.03 o
  -7   7   2         25.61         21.04         1.43 o
  -6   7   2         14.57         11.89         0.57 o
  -5   7   2          0.06         -0.16         0.32 o
  -4   7   2          0.69          0.67         0.45 o
  -3   7   2         26.82         26.78         1.16 o
  -2   7   2        105.88        109.47         1.96 o
  -1   7   2         30.99         31.84         1.35 o
   0   7   2        583.36        606.79         7.27 o
   1   7   2         58.55         69.33         1.77 o
   2   7   2          6.00          4.64         0.88 o
   3   7   2         29.19         36.89         1.76 o
   4   7   2         24.20         31.39         2.24 o
 -11   8   2          6.69          3.52         1.24 o
 -10   8   2          3.07          2.18         0.97 o
  -9   8   2         36.95         34.47         1.59 o
  -8   8   2          0.32         -0.36         0.71 o
  -7   8   2          0.00         -0.25         0.51 o
  -6   8   2          3.64          2.19         0.65 o
  -5   8   2         12.58         13.94         1.13 o
  -4   8   2          1.38          0.85         0.64 o
  -3   8   2         30.73         34.73         1.51 o
  -2   8   2         71.25         75.34         1.98 o
  -1   8   2         20.66         24.51         2.35 o
   0   8   2         13.57         10.02         0.92 o
   1   8   2         11.79         11.10         1.01 o
   2   8   2          1.89          1.08         0.81 o
 -10   9   2        128.76        156.15         3.82 o
  -9   9   2         23.96         31.76         2.20 o
  -8   9   2          0.00         -0.35         0.70 o
  -7   9   2          0.04         -0.33         0.65 o
  -6   9   2         11.53          8.52         0.80 o
  -5   9   2          1.40          1.96         0.64 o
  -4   9   2         49.81         49.52         1.77 o
  -3   9   2         24.74         19.37         1.70 o
  -2   9   2          3.24          2.36         0.84 o
  -1   9   2         31.18         30.40         2.18 o
   0   9   2          1.84          1.53         1.00 o
   1   9   2         57.39         61.99         2.23 o
  -9  10   2          1.07         -0.15         0.81 o
  -8  10   2         20.58         21.56         1.80 o
  -7  10   2         27.50         31.61         2.25 o
  -6  10   2         23.69         23.56         2.03 o
  -5  10   2          5.38          2.48         1.00 o
  -4  10   2         18.76         18.98         1.86 o
  -3  10   2          4.28          3.02         0.91 o
  -2  10   2          2.43          1.24         0.86 o
   3 -12   3          0.20         -0.53         1.07 o
   4 -12   3         10.98         10.74         1.23 o
   5 -12   3          5.92          5.44         1.03 o
   6 -12   3         21.64         25.23         1.40 o
   7 -12   3          0.59          0.28         0.78 o
   0 -11   3          0.30         -0.68         1.36 o
   1 -11   3          0.00         -0.45         0.89 o
   2 -11   3          2.83          0.67         0.83 o
   3 -11   3          5.67          3.34         0.92 o
   4 -11   3          0.31         -0.40         0.80 o
   5 -11   3          8.51          6.44         0.88 o
   6 -11   3          0.56          0.68         0.67 o
   7 -11   3          0.00         -0.21         0.60 o
   8 -11   3          0.10         -0.29         0.59 o
   9 -11   3          0.32         -0.24         0.89 o
  -2 -10   3         53.36         62.35         2.57 o
  -1 -10   3          1.06          1.01         0.96 o
   0 -10   3          8.04          7.78         1.07 o
   1 -10   3         33.59         27.75         1.71 o
   2 -10   3         28.65         19.55         1.39 o
   3 -10   3          4.68          2.66         0.86 o
   4 -10   3         27.30         21.10         1.25 o
   5 -10   3          1.25         -0.30         0.61 o
   6 -10   3          0.00         -0.28         0.57 o
   7 -10   3          1.22          0.80         0.52 o
   8 -10   3         11.69          9.96         0.69 o
   9 -10   3          1.91         -0.12         0.84 o
  10 -10   3          3.01          1.37         1.02 o
  -3  -9   3          2.93          1.54         1.06 o
  -2  -9   3         40.39         43.63         2.07 o
  -1  -9   3          0.84          0.51         0.84 o
   0  -9   3          3.27          0.62         0.61 o
   1  -9   3         51.39         39.80         1.50 o
   2  -9   3          0.72         -0.20         0.40 o
   3  -9   3          0.89         -0.13         0.25 o
   4  -9   3         29.85         28.42         0.79 o
   5  -9   3         61.69         58.82         1.48 o
   6  -9   3         82.24         79.93         1.59 o
   7  -9   3          4.44          4.33         0.52 o
   8  -9   3         51.76         53.96         1.13 o
   9  -9   3          3.17          3.90         0.85 o
  10  -9   3         13.47         13.70         1.20 o
  -5  -8   3          0.84         -0.67         1.33 o
  -4  -8   3          5.42          2.64         1.35 o
  -3  -8   3         26.74         29.27         1.89 o
  -2  -8   3          0.00         -0.38         0.75 o
  -1  -8   3         40.48         40.09         1.45 o
   0  -8   3          0.87          0.72         0.32 o
   1  -8   3         25.10         20.82         0.69 o
   2  -8   3          8.13          4.73         0.37 o
   3  -8   3         24.33         20.59         0.62 o
   4  -8   3        206.58        204.03         1.74 o
   5  -8   3        165.93        149.82         1.41 o
   6  -8   3         35.16         36.16         0.80 o
   7  -8   3         25.05         23.84         0.94 o
   8  -8   3          4.07          1.96         0.38 o
   9  -8   3          6.00          5.80         0.51 o
  10  -8   3          0.90         -0.02         0.54 o
  11  -8   3          0.87          0.19         0.90 o
  -6  -7   3          3.30          0.71         1.09 o
  -5  -7   3         18.77         19.30         2.10 o
  -4  -7   3          9.57          5.83         1.10 o
  -3  -7   3         93.71         95.54         2.50 o
  -2  -7   3         44.53         50.31         1.33 o
  -1  -7   3        141.86        148.76         1.84 o
   0  -7   3        114.20        121.43         1.45 o
   1  -7   3        167.95        171.24         1.52 o
   2  -7   3        167.92        178.15         1.54 o
   3  -7   3        291.71        286.25         1.97 o
   4  -7   3        677.23        692.21         3.51 o
   5  -7   3          5.13          5.27         0.29 o
   6  -7   3        217.68        218.24         1.79 o
   7  -7   3        169.79        177.05         1.96 o
   8  -7   3        133.67        133.29         1.73 o
   9  -7   3          0.02          0.20         0.49 o
  10  -7   3         18.08         13.95         1.10 o
  11  -7   3          8.47          7.19         0.92 o
  -7  -6   3         19.98         22.74         3.18 o
  -6  -6   3          9.33          8.78         1.10 o
  -5  -6   3        306.69        350.56         5.09 o
  -4  -6   3         14.48         11.77         1.33 o
  -3  -6   3        328.86        345.86         3.51 o
  -2  -6   3         15.45         16.27         0.77 o
  -1  -6   3        115.14        119.11         1.52 o
   0  -6   3         27.15         32.25         0.73 o
   1  -6   3        154.60        163.75         1.31 o
   2  -6   3        289.23        289.64         1.90 o
   3  -6   3        152.51        168.98         1.31 o
   4  -6   3          4.30          4.02         0.23 o
   5  -6   3          1.71          2.03         0.21 o
   6  -6   3         59.10         58.73         0.78 o
   7  -6   3          9.05          6.31         0.31 o
   8  -6   3          0.15         -0.18         0.35 o
   9  -6   3         11.17          7.17         0.75 o
  10  -6   3          4.73          5.05         0.77 o
  11  -6   3         27.76         33.59         2.56 o
  -8  -5   3         12.50         10.55         2.02 o
  -7  -5   3          0.29         -0.44         0.88 o
  -6  -5   3         73.49         73.05         2.26 o
  -5  -5   3         13.99         11.42         0.95 o
  -4  -5   3         22.73         16.19         0.97 o
  -3  -5   3         36.31         33.64         0.72 o
  -2  -5   3         58.79         57.49         0.87 o
  -1  -5   3        362.75        351.64         2.51 o
   0  -5   3        519.03        553.83         2.78 o
   1  -5   3         32.32         40.12         0.59 o
   2  -5   3        278.58        318.75         1.88 o
   3  -5   3         48.39         51.51         0.47 o
   4  -5   3        603.10        607.78         4.17 o
   5  -5   3        506.71        508.50         2.92 o
   6  -5   3         19.61         16.77         0.40 o
   7  -5   3         21.49         25.90         0.60 o
   8  -5   3         93.44         96.22         1.75 o
   9  -5   3          7.62          5.32         0.76 o
  10  -5   3          1.64          0.41         0.84 o
  11  -5   3          1.89          2.91         0.98 o
  -9  -4   3          0.48         -0.74         1.49 o
  -8  -4   3          3.07          1.44         1.24 o
  -7  -4   3         11.13          7.95         0.94 o
  -6  -4   3          0.77         -0.28         0.57 o
  -5  -4   3         31.59         29.34         1.32 o
  -4  -4   3          5.35          3.29         0.53 o
  -3  -4   3         54.94         46.46         0.99 o
  -2  -4   3          5.02          2.63         0.27 o
  -1  -4   3       1449.34       1529.11         8.11 o
   0  -4   3        687.58        712.53         4.18 o
   1  -4   3        418.76        398.25         1.86 o
   2  -4   3        580.49        565.20         2.49 o
   3  -4   3       1058.67       1144.44         7.35 o
   4  -4   3         49.05         53.08         0.56 o
   5  -4   3         65.79         58.83         0.63 o
   6  -4   3         36.33         34.22         0.71 o
   7  -4   3        219.71        214.08         1.93 o
   8  -4   3         97.16        102.97         1.48 o
   9  -4   3         42.24         42.52         1.59 o
  10  -4   3          0.72          0.40         0.84 o
  11  -4   3          2.88          3.54         1.07 o
  -9  -3   3         31.14         30.32         3.59 o
  -8  -3   3         14.73         12.97         1.62 o
  -7  -3   3         13.66         12.38         1.05 o
  -6  -3   3          1.53          0.66         0.61 o
  -5  -3   3          0.41          0.01         0.47 o
  -4  -3   3          7.78          5.50         0.54 o
  -3  -3   3          0.25         -0.12         0.23 o
  -2  -3   3          1.47          0.60         0.19 o
  -1  -3   3        846.28        799.68         4.64 o
   0  -3   3       1005.08       1027.23         4.66 o
   1  -3   3         81.10         82.95         0.67 o
   2  -3   3        341.82        314.32         2.33 o
   3  -3   3        444.25        492.77         2.32 o
   4  -3   3        996.79       1080.10         4.79 o
   5  -3   3        132.31        140.75         1.16 o
   6  -3   3          5.70          6.76         0.42 o
   7  -3   3        290.06        290.31         2.38 o
   8  -3   3        600.61        638.13         4.69 o
   9  -3   3         37.93         40.53         1.79 o
  10  -3   3          2.50          3.10         0.88 o
 -10  -2   3         13.83         14.05         2.07 o
  -9  -2   3          0.26         -0.50         1.01 o
  -8  -2   3          1.66          1.36         1.11 o
  -7  -2   3          0.19         -0.16         0.46 o
  -6  -2   3         28.57         27.39         1.30 o
  -5  -2   3          0.15         -0.19         0.38 o
  -4  -2   3         13.18         10.01         0.66 o
  -3  -2   3        112.53        115.69         1.19 o
  -2  -2   3        378.81        352.64         2.11 o
  -1  -2   3        397.15        395.36         2.23 o
   0  -2   3        521.82        474.09         2.38 o
   1  -2   3        718.54        699.89         3.91 o
   2  -2   3        930.72        882.07         3.98 o
   3  -2   3        205.15        201.57         1.22 o
   4  -2   3        509.73        532.72         2.70 o
   5  -2   3          8.64          7.23         0.35 o
   6  -2   3          1.76          2.21         0.31 o
   7  -2   3          6.64          9.24         0.68 o
   8  -2   3        547.33        584.21         5.02 o
   9  -2   3          0.03         -0.39         0.78 o
  10  -2   3          4.52          4.03         1.01 o
 -10  -1   3          7.28          5.33         1.04 o
  -9  -1   3          0.00          0.59         0.80 o
  -8  -1   3          6.27          4.00         0.86 o
  -7  -1   3         61.99         66.95         1.78 o
  -6  -1   3         10.82         10.89         0.80 o
  -5  -1   3         27.89         29.51         0.84 o
  -4  -1   3        120.95        121.95         1.19 o
  -3  -1   3          7.75          7.32         0.34 o
  -2  -1   3         31.35         37.18         0.50 o
  -1  -1   3       1259.36       1225.35         5.85 o
   0  -1   3        202.02        183.72         1.25 o
   1  -1   3        143.63        142.40         1.03 o
   2  -1   3        192.69        199.45         1.26 o
   3  -1   3        210.75        205.92         1.25 o
   4  -1   3          8.29          6.30         0.35 o
   5  -1   3         13.37         12.86         0.58 o
   6  -1   3         22.37         24.60         0.91 o
   7  -1   3        265.97        275.79         2.82 o
   8  -1   3          1.50          1.92         0.68 o
   9  -1   3         14.04         13.14         1.52 o
  10  -1   3          0.91         -0.48         0.96 o
 -11   0   3          1.52         -0.32         0.91 o
 -10   0   3          1.57          0.22         0.78 o
  -9   0   3          5.51          4.46         1.13 o
  -8   0   3        148.03        162.04         3.16 o
  -7   0   3          2.19          2.41         0.50 o
  -6   0   3         97.64         98.48         1.40 o
  -5   0   3         23.74         21.09         0.60 o
  -4   0   3          5.79          2.54         0.27 o
  -3   0   3        309.96        304.30         1.97 o
  -2   0   3       5222.20       5298.06        25.49 o
  -1   0   3       1748.42       1664.96         8.24 o
   0   0   3        647.53        655.82         3.20 o
   1   0   3         42.89         35.81         0.50 o
   2   0   3         56.04         63.03         0.68 o
   3   0   3          7.61          4.18         0.25 o
   4   0   3        163.68        174.33         1.53 o
   5   0   3        417.64        409.05         3.02 o
   6   0   3         56.76         56.16         1.29 o
   7   0   3          0.41          0.60         0.72 o
   8   0   3          3.45          3.00         0.96 o
   9   0   3          0.70          1.98         1.23 o
 -11   1   3          6.56          6.40         0.94 o
 -10   1   3         32.24         34.94         2.23 o
  -9   1   3         49.76         53.84         1.80 o
  -8   1   3          9.65          8.86         0.70 o
  -7   1   3         46.90         41.41         1.00 o
  -6   1   3          1.84          1.19         0.33 o
  -5   1   3       1406.06       1456.07         7.17 o
  -4   1   3         28.86         25.23         0.59 o
  -3   1   3       5415.82       5456.91        25.98 o
  -2   1   3         93.72         88.42         0.90 o
  -1   1   3        691.31        684.42         3.42 o
   0   1   3        211.18        214.52         1.34 o
   1   1   3       1171.76       1212.18         5.13 o
   2   1   3         18.02         18.19         0.47 o
   3   1   3        397.54        410.72         2.54 o
   4   1   3          0.86          1.91         0.37 o
   5   1   3         16.24         16.05         0.67 o
   6   1   3         17.40         16.24         0.74 o
   7   1   3         10.44         11.44         1.15 o
   8   1   3         95.67        104.82         3.43 o
 -11   2   3          3.45          1.94         0.88 o
 -10   2   3          0.28         -0.32         0.65 o
  -9   2   3         11.00          5.87         0.60 o
  -8   2   3         22.36         20.94         0.78 o
  -7   2   3         33.24         32.57         0.81 o
  -6   2   3        239.01        254.77         2.06 o
  -5   2   3         12.46         11.85         0.43 o
  -4   2   3       1390.91       1457.26         6.77 o
  -3   2   3        242.78        252.42         1.73 o
  -2   2   3         55.59         56.11         0.71 o
  -1   2   3        171.74        177.55         1.36 o
   0   2   3        997.29       1004.50         4.49 o
   1   2   3         83.32         75.25         0.84 o
   2   2   3         39.90         48.28         0.83 o
   3   2   3          8.79          8.29         0.54 o
   4   2   3          3.19          4.10         0.51 o
   5   2   3         56.97         47.84         1.45 o
   6   2   3          5.45          2.12         0.82 o
   7   2   3         33.57         35.56         2.01 o
   8   2   3         12.84         14.07         1.42 o
 -12   3   3          1.62          0.36         0.93 o
 -11   3   3         35.49         29.07         1.69 o
 -10   3   3         15.28         12.95         1.05 o
  -9   3   3        144.12        139.02         1.79 o
  -8   3   3         37.17         41.34         1.04 o
  -7   3   3        430.99        424.43         3.17 o
  -6   3   3        289.69        316.73         2.39 o
  -5   3   3        190.88        210.20         1.93 o
  -4   3   3         52.56         52.26         0.67 o
  -3   3   3          0.29         -0.09         0.17 o
  -2   3   3       1246.30       1278.29         5.49 o
  -1   3   3          0.29          0.25         0.21 o
   0   3   3          0.97          0.66         0.22 o
   1   3   3        138.62        151.58         1.51 o
   2   3   3        105.41        107.36         1.38 o
   3   3   3         21.74         23.24         0.99 o
   4   3   3         16.78         10.58         0.76 o
   5   3   3         73.44         67.59         1.91 o
   6   3   3         72.00         69.42         2.23 o
   7   3   3          0.44         -0.48         0.96 o
 -12   4   3          1.03         -0.44         0.87 o
 -11   4   3         17.39         17.17         1.24 o
 -10   4   3          0.77         -0.11         0.60 o
  -9   4   3         11.80          9.27         0.69 o
  -8   4   3         40.17         39.30         1.04 o
  -7   4   3         76.06         78.22         1.23 o
  -6   4   3        175.38        176.44         1.96 o
  -5   4   3        103.63        112.74         1.34 o
  -4   4   3          1.10          1.16         0.24 o
  -3   4   3        119.36        105.78         1.10 o
  -2   4   3        166.86        175.17         1.60 o
  -1   4   3         49.47         51.40         0.86 o
   0   4   3        187.01        196.06         2.00 o
   1   4   3          0.30         -0.13         0.27 o
   2   4   3         52.12         57.87         1.11 o
   3   4   3         16.27         12.44         0.87 o
   4   4   3          2.53          0.25         0.66 o
   5   4   3          2.16          0.20         0.77 o
   6   4   3          5.39          2.86         1.05 o
 -12   5   3          4.65          2.09         1.14 o
 -11   5   3          3.48          3.23         1.01 o
 -10   5   3          6.21          3.16         0.80 o
  -9   5   3         42.62         42.74         1.41 o
  -8   5   3          0.55          0.15         0.47 o
  -7   5   3         17.57         16.03         1.19 o
  -6   5   3        199.25        210.19         2.01 o
  -5   5   3        104.82        119.42         1.27 o
  -4   5   3         97.47        111.60         1.22 o
  -3   5   3         77.58         77.35         1.03 o
  -2   5   3         67.27         73.36         1.03 o
  -1   5   3        100.57        103.89         1.48 o
   0   5   3          3.36          2.00         0.39 o
   1   5   3         40.05         34.84         0.84 o
   2   5   3         20.25         19.45         1.15 o
   3   5   3          1.67         -0.32         0.63 o
   4   5   3          5.12          3.18         0.83 o
   5   5   3          8.88          6.65         1.03 o
 -12   6   3          2.08          1.84         1.10 o
 -11   6   3          0.02         -0.45         0.90 o
 -10   6   3          0.10          0.47         0.81 o
  -9   6   3          8.74          6.29         0.83 o
  -8   6   3         10.75          8.50         0.75 o
  -7   6   3         48.31         42.21         1.11 o
  -6   6   3         34.55         39.64         0.81 o
  -5   6   3        166.31        168.33         1.70 o
  -4   6   3         84.63         86.32         1.19 o
  -3   6   3          2.16          1.61         0.36 o
  -2   6   3         45.77         48.86         0.96 o
  -1   6   3        918.97        934.83         5.70 o
   0   6   3         79.28         77.76         1.58 o
   1   6   3         31.77         38.26         1.26 o
   2   6   3          2.45          0.82         0.60 o
   3   6   3          2.69          0.91         0.65 o
   4   6   3          1.83          1.04         0.88 o
 -11   7   3          1.32         -0.33         1.16 o
 -10   7   3         72.92         82.01         3.20 o
  -9   7   3         10.30         10.01         1.12 o
  -8   7   3         19.11         17.85         1.05 o
  -7   7   3         14.96         12.04         0.70 o
  -6   7   3          1.18          0.52         0.37 o
  -5   7   3        114.94        119.80         1.59 o
  -4   7   3          0.90         -0.08         0.31 o
  -3   7   3          0.00          0.06         0.57 o
  -2   7   3        270.19        283.30         2.85 o
  -1   7   3        102.95        104.95         1.87 o
   0   7   3        127.28        123.32         2.19 o
   1   7   3         17.65         14.17         1.08 o
   2   7   3         29.65         28.60         2.12 o
   3   7   3         32.31         43.64         2.09 o
 -11   8   3         14.52         13.13         1.78 o
 -10   8   3          2.49          3.69         1.05 o
  -9   8   3         22.42         20.51         2.38 o
  -8   8   3          3.06          1.68         0.62 o
  -7   8   3         15.31         16.36         1.09 o
  -6   8   3          5.68          3.77         0.69 o
  -5   8   3          0.53         -0.27         0.55 o
  -4   8   3          4.37          2.79         0.75 o
  -3   8   3          6.18          6.11         0.82 o
  -2   8   3          2.13          2.58         0.72 o
  -1   8   3         15.04         14.23         1.16 o
   0   8   3          0.02          0.10         0.71 o
   1   8   3         30.96         38.99         1.71 o
 -10   9   3         38.83         47.18         2.39 o
  -9   9   3          4.88          3.81         0.89 o
  -8   9   3          1.44         -0.24         0.79 o
  -7   9   3          3.80          1.76         0.76 o
  -6   9   3         64.97         71.32         1.77 o
  -5   9   3          0.36          0.06         0.68 o
  -4   9   3          1.60          0.86         0.73 o
  -3   9   3          0.21         -0.35         0.70 o
  -2   9   3          1.04          0.65         0.81 o
  -1   9   3         49.45         60.45         2.36 o
   0   9   3          4.76          7.46         1.00 o
  -8  10   3         18.47         17.15         1.30 o
  -7  10   3         20.03         19.14         1.63 o
  -6  10   3          0.80          0.43         0.93 o
  -5  10   3         38.71         48.81         2.30 o
  -4  10   3          0.03         -0.06         0.76 o
  -3  10   3          0.13         -0.42         0.83 o
   3 -12   4          2.81          2.08         1.20 o
   4 -12   4          4.28          5.75         1.15 o
   5 -12   4          7.42          8.69         1.24 o
   6 -12   4          0.34          0.02         0.69 o
   7 -12   4          0.69         -0.32         1.04 o
   0 -11   4          2.24          0.34         1.18 o
   1 -11   4          4.17          3.50         1.20 o
   2 -11   4         14.23         11.64         1.41 o
   3 -11   4          0.85         -0.33         0.65 o
   4 -11   4          2.48          1.05         0.74 o
   5 -11   4          5.36          3.36         0.74 o
   6 -11   4          1.24          0.40         0.63 o
   7 -11   4          0.44         -0.22         0.82 o
   8 -11   4          4.73          4.72         1.09 o
  -2 -10   4          0.24         -0.45         0.91 o
  -1 -10   4          2.38          0.75         0.94 o
   0 -10   4          0.64          0.34         0.82 o
   1 -10   4          0.13         -0.16         0.62 o
   2 -10   4         12.98          8.05         0.95 o
   3 -10   4          3.40          1.43         0.71 o
   4 -10   4          8.66          6.30         0.81 o
   5 -10   4         16.66         13.75         0.92 o
   6 -10   4          2.75          2.50         0.49 o
   7 -10   4          1.50          0.96         0.61 o
   8 -10   4          0.07         -0.29         0.58 o
   9 -10   4          1.72          1.63         0.75 o
  -4  -9   4          0.36          0.69         1.08 o
  -3  -9   4          0.00         -0.46         0.91 o
  -2  -9   4         12.61         11.00         1.24 o
  -1  -9   4          1.50          0.55         0.78 o
   0  -9   4         13.74          8.56         0.98 o
   1  -9   4         22.20         14.67         1.33 o
   2  -9   4          0.01         -0.18         0.37 o
   3  -9   4         14.70         15.09         0.94 o
   4  -9   4         16.79         13.17         0.68 o
   5  -9   4         95.01         93.70         1.37 o
   6  -9   4        181.27        184.49         2.61 o
   7  -9   4         20.83         17.97         1.08 o
   8  -9   4          5.12          4.44         0.73 o
   9  -9   4          1.24          1.24         0.66 o
  10  -9   4          2.97          2.54         0.90 o
  -5  -8   4          6.90          7.61         1.50 o
  -4  -8   4          0.53         -0.44         0.87 o
  -3  -8   4         15.62         13.98         1.51 o
  -2  -8   4         51.96         50.34         1.86 o
  -1  -8   4        160.92        154.93         2.56 o
   0  -8   4          3.58          3.24         0.40 o
   1  -8   4         27.07         27.22         0.87 o
   2  -8   4          7.35          5.82         0.42 o
   3  -8   4         53.81         46.55         0.91 o
   4  -8   4          3.32          1.89         0.30 o
   5  -8   4        560.01        569.35         4.01 o
   6  -8   4         24.99         19.52         1.08 o
   7  -8   4          3.70          2.19         0.66 o
   8  -8   4          8.96          8.13         0.80 o
   9  -8   4          0.32         -0.16         0.61 o
  10  -8   4          0.16         -0.44         0.88 o
  -6  -7   4          0.30         -0.42         0.84 o
  -5  -7   4         13.06         11.54         1.35 o
  -4  -7   4         19.47         16.98         1.39 o
  -3  -7   4         11.62         11.73         1.45 o
  -2  -7   4          6.88          8.58         0.98 o
  -1  -7   4          5.09          5.72         0.45 o
   0  -7   4        118.92        110.92         1.47 o
   1  -7   4          1.61          1.30         0.33 o
   2  -7   4         38.43         39.13         0.77 o
   3  -7   4         76.68         78.86         0.98 o
   4  -7   4        142.21        145.97         0.96 o
   5  -7   4         23.13         21.25         1.06 o
   6  -7   4         86.53         84.56         1.82 o
   7  -7   4         36.21         34.40         1.41 o
   8  -7   4          2.18          0.07         0.53 o
   9  -7   4          7.56          7.16         0.59 o
  10  -7   4         10.20          9.53         0.83 o
  -7  -6   4          5.62          4.78         1.29 o
  -6  -6   4         31.51         39.79         2.06 o
  -5  -6   4        355.73        375.99         4.73 o
  -4  -6   4          3.33          2.27         0.35 o
  -3  -6   4         65.72         60.48         1.22 o
  -2  -6   4         21.99         24.05         0.66 o
  -1  -6   4          3.52          4.37         0.33 o
   0  -6   4        113.51        114.52         1.21 o
   1  -6   4        239.83        256.69         1.68 o
   2  -6   4        101.11        107.92         1.08 o
   3  -6   4        558.59        581.51         2.77 o
   4  -6   4        202.74        209.73         2.39 o
   5  -6   4         62.41         64.01         1.55 o
   6  -6   4          0.26          0.96         0.50 o
   7  -6   4        139.33        127.37         1.50 o
   8  -6   4          3.36          1.93         0.39 o
   9  -6   4          1.51          1.08         0.47 o
  10  -6   4         12.04         13.62         1.23 o
  -8  -5   4          0.70         -0.90         2.27 o
  -7  -5   4          3.23          2.71         0.81 o
  -6  -5   4        264.38        298.14         4.19 o
  -5  -5   4         60.22         62.32         1.60 o
  -4  -5   4          4.54          3.10         0.45 o
  -3  -5   4         79.92         82.52         1.34 o
  -2  -5   4       1027.08       1084.73         6.60 o
  -1  -5   4        165.24        175.19         1.74 o
   0  -5   4        945.50        998.54         4.68 o
   1  -5   4         61.17         59.36         0.65 o
   2  -5   4        297.42        325.26         1.68 o
   3  -5   4        309.11        297.98         2.92 o
   4  -5   4        145.73        160.34         2.13 o
   5  -5   4         71.69         70.20         1.46 o
   6  -5   4        270.24        265.24         1.61 o
   7  -5   4        107.03        105.53         1.24 o
   8  -5   4        104.82        105.31         1.81 o
   9  -5   4          0.02         -0.19         0.61 o
  10  -5   4          1.10         -0.47         0.93 o
  -9  -4   4          0.77          0.93         1.76 o
  -8  -4   4          1.93          0.74         1.29 o
  -7  -4   4         23.90         27.26         1.67 o
  -6  -4   4         27.41         32.92         1.52 o
  -5  -4   4         76.78         83.26         1.97 o
  -4  -4   4          4.18          3.76         0.61 o
  -3  -4   4         88.31         82.54         1.16 o
  -2  -4   4          6.83          8.04         0.47 o
  -1  -4   4        592.54        640.76         3.68 o
   0  -4   4          0.23         -0.03         0.17 o
   1  -4   4         90.74         88.76         0.80 o
   2  -4   4        948.56       1010.98         4.27 o
   3  -4   4        691.21        778.41         4.96 o
   4  -4   4         25.56         22.72         0.42 o
   5  -4   4         56.62         63.90         0.66 o
   6  -4   4        251.20        264.59         2.06 o
   7  -4   4         16.84         15.24         0.66 o
   8  -4   4          2.30          1.37         0.50 o
   9  -4   4         11.47         13.09         1.05 o
  10  -4   4          5.93          6.69         1.02 o
  -9  -3   4          1.30         -0.04         0.90 o
  -8  -3   4          4.87          3.04         0.89 o
  -7  -3   4         12.38         13.62         1.18 o
  -6  -3   4        154.02        155.41         2.91 o
  -5  -3   4         11.98         12.32         0.85 o
  -4  -3   4         29.81         23.21         0.80 o
  -3  -3   4         40.45         33.86         0.64 o
  -2  -3   4         99.92         97.98         1.14 o
  -1  -3   4         40.45         41.88         0.71 o
   0  -3   4        137.79        128.49         0.98 o
   1  -3   4         74.43         87.89         0.74 o
   2  -3   4        527.92        521.79         2.37 o
   3  -3   4       1067.06       1143.58         4.68 o
   4  -3   4         39.37         37.54         0.59 o
   5  -3   4        278.38        272.73         1.83 o
   6  -3   4         20.67         19.15         0.68 o
   7  -3   4        115.56        114.43         1.48 o
   8  -3   4          0.07         -0.11         0.74 o
   9  -3   4          5.93          4.49         0.93 o
  10  -3   4          0.28          0.22         0.82 o
 -10  -2   4          0.22          0.62         0.95 o
  -9  -2   4         19.82         20.41         1.64 o
  -8  -2   4          3.46          1.98         0.65 o
  -7  -2   4         88.91         90.30         1.97 o
  -6  -2   4        108.65        110.47         2.03 o
  -5  -2   4          1.24          0.63         0.37 o
  -4  -2   4         92.33         87.20         1.06 o
  -3  -2   4         31.16         34.41         0.65 o
  -2  -2   4        198.97        197.37         1.31 o
  -1  -2   4        924.07        925.03         4.21 o
   0  -2   4          3.51          0.75         0.17 o
   1  -2   4        994.62        950.85         4.69 o
   2  -2   4        547.90        608.90         2.63 o
   3  -2   4         64.90         64.30         0.67 o
   4  -2   4          1.84          1.86         0.24 o
   5  -2   4        119.60        125.13         1.32 o
   6  -2   4       1111.34       1143.73         6.42 o
   7  -2   4        254.15        268.89         3.85 o
   8  -2   4          3.55          3.05         0.82 o
   9  -2   4         39.86         44.43         2.04 o
  10  -2   4          4.99          4.67         1.15 o
 -10  -1   4         12.88         11.96         1.34 o
  -9  -1   4          1.84          0.42         0.82 o
  -8  -1   4          0.00         -0.27         0.53 o
  -7  -1   4          5.58          4.84         0.66 o
  -6  -1   4         64.51         62.13         1.44 o
  -5  -1   4         51.43         56.58         1.01 o
  -4  -1   4         58.53         56.64         0.85 o
  -3  -1   4        103.70        100.09         1.01 o
  -2  -1   4        960.58        991.06         4.83 o
  -1  -1   4          0.94          0.07         0.14 o
   0  -1   4         33.70         27.60         0.53 o
   1  -1   4        868.23        871.77         4.12 o
   2  -1   4         33.71         37.73         0.55 o
   3  -1   4         15.91         24.39         0.47 o
   4  -1   4        160.08        162.93         1.44 o
   5  -1   4        396.45        394.69         3.34 o
   6  -1   4         13.49         11.13         0.73 o
   7  -1   4        158.35        173.44         2.63 o
   8  -1   4         67.22         75.55         2.20 o
   9  -1   4         30.10         29.36         2.76 o
 -11   0   4          3.40          1.16         0.87 o
 -10   0   4         21.08         21.61         2.20 o
  -9   0   4         19.69         23.37         1.27 o
  -8   0   4         23.43         21.40         1.28 o
  -7   0   4         39.80         43.15         1.22 o
  -6   0   4         60.96         54.67         1.21 o
  -5   0   4          0.20          0.22         0.25 o
  -4   0   4        847.33        847.81         4.54 o
  -3   0   4        148.24        154.71         1.36 o
  -2   0   4       5577.84       5705.33        34.02 o
  -1   0   4        737.91        729.87         3.52 o
   0   0   4         10.64          9.51         0.31 o
   1   0   4         34.33         31.36         0.53 o
   2   0   4        660.61        670.44         3.44 o
   3   0   4        102.07         94.53         1.16 o
   4   0   4         94.06         92.90         1.19 o
   5   0   4         18.02         17.64         0.73 o
   6   0   4        100.39        109.10         2.03 o
   7   0   4         95.47        103.76         2.59 o
   8   0   4          3.10          1.59         1.29 o
   9   0   4          2.68          2.49         1.15 o
 -11   1   4          6.76          3.96         0.87 o
 -10   1   4         32.20         30.42         1.97 o
  -9   1   4          0.00         -0.32         0.65 o
  -8   1   4         24.67         24.89         1.06 o
  -7   1   4         32.22         31.48         1.04 o
  -6   1   4          0.06         -0.15         0.31 o
  -5   1   4       1157.36       1203.60         6.89 o
  -4   1   4         17.22         18.43         0.53 o
  -3   1   4        377.37        384.89         2.37 o
  -2   1   4         44.85         35.54         0.65 o
  -1   1   4        237.01        234.67         1.55 o
   0   1   4          0.67          1.06         0.20 o
   1   1   4        256.15        298.97         1.82 o
   2   1   4         66.52         71.27         0.97 o
   3   1   4         81.62         78.55         1.05 o
   4   1   4          2.32          1.03         0.41 o
   5   1   4         25.86         24.40         1.09 o
   6   1   4         19.25         17.78         1.24 o
   7   1   4         15.15         17.06         1.37 o
   8   1   4          0.06          0.02         1.52 o
 -12   2   4         32.26         29.66         2.60 o
 -11   2   4          0.53         -0.38         0.76 o
 -10   2   4          1.34          0.31         0.63 o
  -9   2   4         18.63         16.93         1.09 o
  -8   2   4          3.10          2.40         0.43 o
  -7   2   4         14.17         13.61         0.64 o
  -6   2   4         18.97         18.53         0.85 o
  -5   2   4          1.16          0.14         0.23 o
  -4   2   4        128.46        118.17         1.15 o
  -3   2   4        117.10        115.37         1.24 o
  -2   2   4        198.52        216.29         1.62 o
  -1   2   4          6.33          2.65         0.25 o
   0   2   4         11.17         16.61         0.52 o
   1   2   4         12.73         13.60         0.53 o
   2   2   4        162.11        157.81         1.55 o
   3   2   4          1.13          0.52         0.35 o
   4   2   4         62.50         58.62         1.61 o
   5   2   4         63.36         61.97         1.97 o
   6   2   4          0.14         -0.41         0.83 o
   7   2   4          0.51          0.37         1.47 o
 -12   3   4         10.64         12.35         1.29 o
 -11   3   4          6.35          5.07         0.89 o
 -10   3   4          6.24          5.81         0.81 o
  -9   3   4        216.44        217.90         2.70 o
  -8   3   4          0.02          0.55         0.48 o
  -7   3   4          6.92          6.14         0.53 o
  -6   3   4         68.10         70.81         1.27 o
  -5   3   4        136.01        145.61         1.48 o
  -4   3   4          0.97          2.66         0.33 o
  -3   3   4          0.64          2.06         0.25 o
  -2   3   4          3.46          2.88         0.32 o
  -1   3   4        379.12        412.91         2.62 o
   0   3   4        248.33        247.30         2.43 o
   1   3   4         25.60         28.92         0.73 o
   2   3   4         17.62         16.49         0.76 o
   3   3   4         83.32         86.60         1.87 o
   4   3   4          6.42          3.42         0.73 o
   5   3   4         51.25         50.82         2.21 o
   6   3   4         35.48         37.56         2.72 o
 -12   4   4          0.60         -0.50         1.00 o
 -11   4   4         10.55          8.63         0.90 o
 -10   4   4        128.36        131.24         2.21 o
  -9   4   4         10.13         13.20         0.84 o
  -8   4   4         38.99         37.91         1.07 o
  -7   4   4         11.08         11.99         0.76 o
  -6   4   4         45.29         47.63         1.19 o
  -5   4   4         19.34         18.98         0.67 o
  -4   4   4         47.43         49.77         0.80 o
  -3   4   4         11.63         13.41         0.57 o
  -2   4   4          0.20          0.07         0.26 o
  -1   4   4        165.59        172.23         1.75 o
   0   4   4          0.29         -0.09         0.32 o
   1   4   4         13.16          9.25         0.53 o
   2   4   4          0.72         -0.21         0.41 o
   3   4   4          2.59          3.43         0.70 o
   4   4   4          0.00         -0.33         0.66 o
   5   4   4         11.50          8.15         1.00 o
   6   4   4          0.01         -0.44         0.87 o
 -12   5   4          0.02         -0.63         1.37 o
 -11   5   4          0.00          0.46         0.91 o
 -10   5   4         52.01         56.59         1.86 o
  -9   5   4         13.57         13.33         1.21 o
  -8   5   4         38.24         36.55         1.39 o
  -7   5   4          5.27          5.51         0.63 o
  -6   5   4        268.97        288.05         2.84 o
  -5   5   4        102.33        116.89         1.38 o
  -4   5   4          0.00         -0.14         0.28 o
  -3   5   4         24.59         26.83         0.86 o
  -2   5   4         20.09         19.75         0.74 o
  -1   5   4          0.87          0.18         0.42 o
   0   5   4          0.02         -0.19         0.38 o
   1   5   4          5.92          4.53         0.48 o
   2   5   4          4.08          2.71         0.63 o
   3   5   4         19.60         19.82         1.23 o
   4   5   4         21.48         18.62         1.36 o
   5   5   4          8.56          8.45         1.45 o
 -11   6   4         17.96         20.45         1.94 o
 -10   6   4          0.21         -0.24         0.73 o
  -9   6   4          9.61          9.56         0.92 o
  -8   6   4         14.07         11.28         1.03 o
  -7   6   4         11.55          8.24         0.81 o
  -6   6   4          1.29          0.98         0.45 o
  -5   6   4         28.12         29.97         0.89 o
  -4   6   4         14.68         11.88         0.60 o
  -3   6   4         10.87          7.73         0.58 o
  -2   6   4         14.02         13.21         0.67 o
  -1   6   4        312.48        315.91         2.79 o
   0   6   4          0.29         -0.21         0.42 o
   1   6   4          4.45          3.85         0.66 o
   2   6   4          0.76         -0.28         0.56 o
   3   6   4         10.24          6.62         1.07 o
 -11   7   4          1.35         -0.24         0.97 o
 -10   7   4          3.91          3.47         1.13 o
  -9   7   4         28.32         28.56         1.57 o
  -8   7   4         20.14         19.27         1.62 o
  -7   7   4         17.40         15.91         1.00 o
  -6   7   4          0.08          0.07         0.52 o
  -5   7   4          1.92          0.44         0.55 o
  -4   7   4        106.10        111.69         2.07 o
  -3   7   4         10.65          8.27         0.81 o
  -2   7   4        422.14        458.25         4.49 o
  -1   7   4         31.40         33.87         1.29 o
   0   7   4         49.18         50.69         1.58 o
   1   7   4          1.47          2.20         0.86 o
   2   7   4         14.18         18.88         2.07 o
 -10   8   4          0.30         -0.42         0.85 o
  -9   8   4          0.63         -0.06         0.72 o
  -8   8   4          1.53          0.37         0.68 o
  -7   8   4          0.97          0.77         0.64 o
  -6   8   4          5.02          2.84         0.70 o
  -5   8   4         28.51         29.58         1.48 o
  -4   8   4         20.52         18.88         1.62 o
  -3   8   4          0.95         -0.01         0.64 o
  -2   8   4         33.44         39.26         1.63 o
  -1   8   4          0.05         -0.07         0.71 o
   0   8   4         12.93         10.14         1.63 o
  -9   9   4          0.56         -0.44         0.88 o
  -8   9   4         19.92         18.83         1.95 o
  -7   9   4         10.53          9.76         1.10 o
  -6   9   4          6.33          5.60         0.93 o
  -5   9   4          5.68          5.17         0.90 o
  -4   9   4          4.05          3.94         0.86 o
  -3   9   4          0.00         -0.36         0.72 o
  -2   9   4          0.13         -0.19         0.90 o
  -6  10   4          2.16          2.28         1.00 o
   2 -12   5          0.70         -0.03         1.02 o
   3 -12   5          0.44         -0.47         0.95 o
   4 -12   5          0.12         -0.43         0.87 o
   5 -12   5          2.67          2.33         0.80 o
   6 -12   5         17.13         15.57         1.99 o
  -1 -11   5          0.88         -0.14         1.19 o
   0 -11   5          5.45          4.84         1.38 o
   1 -11   5         78.50         87.71         3.09 o
   2 -11   5          0.10          1.12         1.03 o
   3 -11   5         78.45         84.60         2.35 o
   4 -11   5          4.08          2.29         0.77 o
   5 -11   5          5.65          3.65         0.70 o
   6 -11   5          1.22          1.77         0.86 o
   7 -11   5          7.02          4.87         1.10 o
   8 -11   5          3.04          2.63         0.87 o
  -2 -10   5         11.37          8.35         1.54 o
  -1 -10   5          0.07         -0.46         0.94 o
   0 -10   5         37.09         32.43         2.14 o
   1 -10   5          0.49         -0.31         0.84 o
   2 -10   5         15.64         10.72         0.97 o
   3 -10   5          0.74         -0.30         0.60 o
   4 -10   5          0.01         -0.22         0.44 o
   5 -10   5         26.98         27.24         0.96 o
   6 -10   5          3.66          3.09         0.74 o
   7 -10   5          3.67          2.78         0.71 o
   8 -10   5          1.73          1.02         0.65 o
   9 -10   5          0.44          0.63         0.71 o
  -4  -9   5          1.44          0.62         1.09 o
  -3  -9   5         15.99         15.96         1.58 o
  -2  -9   5          0.19         -0.38         0.77 o
  -1  -9   5         11.87          6.15         0.99 o
   0  -9   5          1.39         -0.33         0.65 o
   1  -9   5         36.47         24.84         1.14 o
   2  -9   5        187.59        182.00         2.20 o
   3  -9   5          2.31          1.32         0.46 o
   4  -9   5         76.34         71.58         1.33 o
   5  -9   5        118.90        118.56         2.13 o
   6  -9   5         85.69         89.55         1.96 o
   7  -9   5          1.12          0.53         0.58 o
   8  -9   5         33.28         37.78         1.55 o
   9  -9   5          1.06          1.18         0.68 o
  10  -9   5          1.43          1.32         1.04 o
  -5  -8   5          4.00          3.90         0.97 o
  -4  -8   5         16.31         22.01         2.17 o
  -3  -8   5          6.94          6.20         1.46 o
  -2  -8   5         31.26         27.42         1.52 o
  -1  -8   5         14.00         10.62         0.84 o
   0  -8   5          0.83          0.11         0.35 o
   1  -8   5          4.58          6.17         0.63 o
   2  -8   5          8.84          8.15         0.66 o
   3  -8   5        261.42        259.14         2.25 o
   4  -8   5        187.46        177.93         2.16 o
   5  -8   5         60.55         60.43         1.58 o
   6  -8   5         23.49         18.92         1.75 o
   7  -8   5         40.85         38.11         1.38 o
   8  -8   5          8.26          5.02         0.78 o
   9  -8   5         37.07         32.90         1.59 o
  10  -8   5          0.48          0.74         0.86 o
  -6  -7   5          1.05          1.65         0.88 o
  -5  -7   5          1.14          2.55         0.87 o
  -4  -7   5         37.03         42.56         2.04 o
  -3  -7   5          4.53          4.03         0.57 o
  -2  -7   5        118.75        117.83         1.70 o
  -1  -7   5         13.07         11.28         0.78 o
   0  -7   5          7.67          3.95         0.34 o
   1  -7   5         18.37         19.10         0.63 o
   2  -7   5        284.47        285.69         4.29 o
   3  -7   5        138.55        148.52         1.10 o
   4  -7   5          3.47          2.88         0.56 o
   5  -7   5          1.30          2.28         0.65 o
   6  -7   5          0.92         -0.11         0.49 o
   7  -7   5          1.96          0.16         0.64 o
   8  -7   5         36.08         30.80         1.37 o
   9  -7   5          7.75          7.86         1.42 o
  10  -7   5          1.51          0.28         1.00 o
  -7  -6   5        100.58        114.62         3.44 o
  -6  -6   5        213.85        253.28         4.02 o
  -5  -6   5         93.26         94.60         2.44 o
  -4  -6   5         20.80         20.43         0.93 o
  -3  -6   5          1.06          0.64         0.44 o
  -2  -6   5         19.54         18.35         1.27 o
  -1  -6   5        283.58        279.66         2.39 o
   0  -6   5          1.66          2.00         0.27 o
   1  -6   5         17.54         12.31         0.44 o
   2  -6   5         10.77         14.91         0.38 o
   3  -6   5          6.94          5.23         0.53 o
   4  -6   5         60.78         61.61         1.68 o
   5  -6   5         10.74          7.64         0.78 o
   6  -6   5          0.58         -0.21         0.43 o
   7  -6   5          0.41         -0.22         0.45 o
   8  -6   5          9.69          8.69         0.62 o
   9  -6   5         14.03         15.26         0.99 o
  10  -6   5          1.16          0.03         0.72 o
  -8  -5   5         12.54         11.66         1.82 o
  -7  -5   5          7.35         11.45         1.94 o
  -6  -5   5        172.67        175.95         2.73 o
  -5  -5   5          0.07          0.00         0.33 o
  -4  -5   5         15.42         14.96         0.80 o
  -3  -5   5         16.31         17.12         0.93 o
  -2  -5   5        195.10        211.62         2.10 o
  -1  -5   5          6.50          7.43         0.53 o
   0  -5   5        105.69        105.18         0.99 o
   1  -5   5          0.52          0.67         0.21 o
   2  -5   5        140.94        133.00         1.02 o
   3  -5   5         90.85         84.92         1.33 o
   4  -5   5         63.62         65.65         1.31 o
   5  -5   5          1.64          0.47         0.43 o
   6  -5   5         93.68         93.71         0.89 o
   7  -5   5          3.78          2.16         0.40 o
   8  -5   5         11.14         10.09         0.74 o
   9  -5   5         25.77         26.03         1.89 o
  10  -5   5          9.42          7.39         1.02 o
  -9  -4   5          0.20         -0.58         1.29 o
  -8  -4   5          0.17          0.50         0.87 o
  -7  -4   5         38.29         40.35         1.69 o
  -6  -4   5         24.60         25.26         1.22 o
  -5  -4   5         14.17         13.40         0.96 o
  -4  -4   5         59.86         58.59         1.22 o
  -3  -4   5        467.67        492.54         3.70 o
  -2  -4   5          0.95          1.55         0.33 o
  -1  -4   5         12.53         14.30         0.52 o
   0  -4   5         25.22         27.35         0.52 o
   1  -4   5         27.04         30.34         0.58 o
   2  -4   5         23.42         21.44         0.35 o
   3  -4   5        425.91        401.47         2.19 o
   4  -4   5         51.37         52.47         0.54 o
   5  -4   5         39.01         40.28         0.60 o
   6  -4   5         47.51         43.71         0.97 o
   7  -4   5         16.98         16.79         0.71 o
   8  -4   5          7.10          5.68         0.80 o
   9  -4   5         12.46         11.27         1.20 o
  10  -4   5          0.03          0.25         0.86 o
  -9  -3   5          1.51          1.09         0.92 o
  -8  -3   5         24.34         22.09         1.45 o
  -7  -3   5          5.46          3.30         0.68 o
  -6  -3   5        167.20        176.58         2.68 o
  -5  -3   5          4.20          3.75         0.50 o
  -4  -3   5         69.37         62.24         1.11 o
  -3  -3   5        254.39        258.68         2.05 o
  -2  -3   5       1196.67       1278.70         6.49 o
  -1  -3   5          1.31          1.61         0.21 o
   0  -3   5         84.34         76.54         0.80 o
   1  -3   5        123.37        122.06         0.93 o
   2  -3   5        809.97        910.95         4.15 o
   3  -3   5        102.96        104.66         0.93 o
   4  -3   5          0.86          1.30         0.22 o
   5  -3   5          7.66          7.02         0.43 o
   6  -3   5        294.74        272.41         2.35 o
   7  -3   5          0.79         -0.24         0.47 o
   8  -3   5          2.62          1.29         0.70 o
   9  -3   5          0.04          0.36         0.75 o
 -10  -2   5          0.11         -0.50         1.00 o
  -9  -2   5          8.15          7.48         1.14 o
  -8  -2   5         57.26         57.89         1.85 o
  -7  -2   5        121.35        117.36         2.25 o
  -6  -2   5        108.11        114.20         2.13 o
  -5  -2   5        460.59        441.65         3.99 o
  -4  -2   5        284.41        305.66         2.56 o
  -3  -2   5         60.25         70.80         0.85 o
  -2  -2   5          0.01          0.06         0.18 o
  -1  -2   5       1518.90       1601.03        10.94 o
   0  -2   5       1644.21       1732.37         8.72 o
   1  -2   5          4.06          3.11         0.25 o
   2  -2   5        515.68        533.33         2.59 o
   3  -2   5        234.07        243.58         1.59 o
   4  -2   5        402.50        420.09         2.54 o
   5  -2   5         70.74         67.66         1.13 o
   6  -2   5        760.93        760.00         7.12 o
   7  -2   5          4.73          3.47         0.74 o
   8  -2   5          4.98          3.87         0.91 o
   9  -2   5          3.73          2.01         1.41 o
 -11  -1   5          1.59         -0.19         1.07 o
 -10  -1   5          6.89          6.67         1.15 o
  -9  -1   5         13.40         13.44         1.35 o
  -8  -1   5          0.12         -0.30         0.60 o
  -7  -1   5        110.69        112.94         2.19 o
  -6  -1   5         65.17         63.62         1.40 o
  -5  -1   5          3.90          2.48         0.38 o
  -4  -1   5         28.29         28.90         0.69 o
  -3  -1   5       2391.80       2445.86        11.35 o
  -2  -1   5          0.14          0.31         0.21 o
  -1  -1   5        262.96        261.11         1.85 o
   0  -1   5        635.32        618.35         3.49 o
   1  -1   5         95.84         97.70         0.94 o
   2  -1   5        290.73        290.79         1.75 o
   3  -1   5         27.07         25.59         0.63 o
   4  -1   5        225.72        223.22         1.71 o
   5  -1   5        101.82        100.58         1.37 o
   6  -1   5          0.93         -0.24         0.48 o
   7  -1   5         54.00         62.24         1.73 o
   8  -1   5          1.92          1.26         1.24 o
   9  -1   5          2.67          3.24         1.10 o
 -11   0   5          5.87          3.49         1.02 o
 -10   0   5         24.64         23.16         3.07 o
  -9   0   5          2.21          0.37         0.69 o
  -8   0   5          7.55          4.98         0.64 o
  -7   0   5          6.34          3.29         0.52 o
  -6   0   5         77.37         73.06         1.44 o
  -5   0   5        268.24        277.87         2.54 o
  -4   0   5       1933.66       2024.54        10.43 o
  -3   0   5         56.61         64.22         1.13 o
  -2   0   5          3.51          2.65         0.26 o
  -1   0   5        698.37        695.80         3.63 o
   0   0   5        116.36        120.76         1.06 o
   1   0   5        138.38        135.70         1.19 o
   2   0   5        594.46        609.19         3.66 o
   3   0   5          6.74          5.62         0.41 o
   4   0   5        103.89        101.92         1.38 o
   5   0   5         13.30         13.19         0.76 o
   6   0   5         19.26         20.29         1.26 o
   7   0   5         21.67         25.29         1.98 o
   8   0   5         20.87         22.25         1.86 o
 -11   1   5         15.70         16.52         1.27 o
 -10   1   5          7.20          7.46         1.28 o
  -9   1   5          3.96          2.43         0.73 o
  -8   1   5         44.45         48.72         1.38 o
  -7   1   5         37.81         39.21         1.40 o
  -6   1   5          0.87          1.54         0.44 o
  -5   1   5       2013.52       1985.03        12.72 o
  -4   1   5          4.69          4.99         0.34 o
  -3   1   5         25.21         24.35         0.64 o
  -2   1   5          3.31          3.60         0.26 o
  -1   1   5        369.38        373.90         2.25 o
   0   1   5        155.69        156.55         1.33 o
   1   1   5         96.52        104.10         1.18 o
   2   1   5        132.74        137.95         1.45 o
   3   1   5          0.05          0.17         0.31 o
   4   1   5         37.85         37.11         1.09 o
   5   1   5          0.11         -0.34         0.68 o
   6   1   5          5.46          4.10         0.93 o
   7   1   5         59.51         69.12         3.28 o
 -11   2   5          0.02         -0.39         0.79 o
 -10   2   5          0.17         -0.34         0.68 o
  -9   2   5          0.19          0.60         0.62 o
  -8   2   5          0.29         -0.04         0.41 o
  -7   2   5         18.67         21.15         0.94 o
  -6   2   5        112.56        114.29         1.38 o
  -5   2   5          1.64          1.02         0.37 o
  -4   2   5         24.78         31.66         0.77 o
  -3   2   5          6.02          3.27         0.33 o
  -2   2   5        477.06        477.98         2.82 o
  -1   2   5        171.86        175.61         1.61 o
   0   2   5        269.03        300.07         2.50 o
   1   2   5         28.95         29.74         0.78 o
   2   2   5         19.69         20.87         0.83 o
   3   2   5        104.03        101.08         1.74 o
   4   2   5        144.20        131.37         2.61 o
   5   2   5         45.07         46.84         1.90 o
   6   2   5          2.87          1.77         1.01 o
   7   2   5         21.14         19.07         2.28 o
 -12   3   5          7.76          8.12         1.82 o
 -11   3   5         33.09         25.88         1.72 o
 -10   3   5          2.24          0.44         0.63 o
  -9   3   5         30.69         30.21         1.23 o
  -8   3   5          7.93          7.63         0.62 o
  -7   3   5         66.16         64.87         1.52 o
  -6   3   5          6.83          5.66         0.58 o
  -5   3   5         68.29         63.41         1.10 o
  -4   3   5          1.08          0.15         0.30 o
  -3   3   5          0.26          0.02         0.32 o
  -2   3   5         40.97         37.83         0.86 o
  -1   3   5        140.67        135.39         1.69 o
   0   3   5         43.22         43.67         1.12 o
   1   3   5          2.24          2.37         0.37 o
   2   3   5         25.33         30.25         1.03 o
   3   3   5         86.86         77.82         1.58 o
   4   3   5         81.37         75.90         2.04 o
   5   3   5          0.33         -0.54         1.08 o
   6   3   5          1.86          1.97         0.99 o
 -12   4   5          8.25          7.75         1.33 o
 -11   4   5         33.52         35.16         1.93 o
 -10   4   5         42.23         42.34         1.77 o
  -9   4   5         33.08         33.90         1.61 o
  -8   4   5         48.90         49.08         1.57 o
  -7   4   5          1.38          1.55         0.61 o
  -6   4   5        132.20        139.54         2.01 o
  -5   4   5         20.43         21.28         1.10 o
  -4   4   5         17.19         15.80         0.95 o
  -3   4   5         33.31         39.60         0.89 o
  -2   4   5          7.08          5.84         0.47 o
  -1   4   5         42.44         40.70         0.97 o
   0   4   5         42.80         40.64         1.09 o
   1   4   5         21.55         20.30         0.76 o
   2   4   5         45.03         42.47         1.53 o
   3   4   5        102.40        102.32         2.27 o
   4   4   5          0.02         -0.35         0.69 o
   5   4   5         13.32         14.05         1.43 o
 -11   5   5         45.10         49.63         2.32 o
 -10   5   5          7.04          5.24         0.88 o
  -9   5   5          1.12          0.89         0.67 o
  -8   5   5          0.24          0.09         0.65 o
  -7   5   5         44.63         50.30         1.54 o
  -6   5   5          0.87          0.29         0.49 o
  -5   5   5         23.29         24.72         0.78 o
  -4   5   5         67.64         66.03         1.10 o
  -3   5   5         16.38         11.96         0.65 o
  -2   5   5          2.77          1.86         0.40 o
  -1   5   5         11.87         10.06         0.64 o
   0   5   5          0.17         -0.23         0.46 o
   1   5   5         11.60         10.87         0.95 o
   2   5   5          0.64          0.00         0.67 o
   3   5   5          0.00         -0.36         0.72 o
   4   5   5          0.72         -0.39         0.78 o
 -11   6   5          9.72          8.39         1.29 o
 -10   6   5          3.54          1.60         0.85 o
  -9   6   5         10.21          7.43         0.92 o
  -8   6   5          0.06         -0.32         0.65 o
  -7   6   5         14.07         13.92         1.08 o
  -6   6   5         44.14         42.70         1.36 o
  -5   6   5          0.22         -0.17         0.35 o
  -4   6   5          3.89          2.09         0.56 o
  -3   6   5        169.58        179.79         2.66 o
  -2   6   5        160.98        172.33         2.43 o
  -1   6   5         62.75         70.43         1.84 o
   0   6   5          2.96          0.75         0.60 o
   1   6   5         15.82         15.44         1.50 o
   2   6   5          1.39         -0.61         1.21 o
   3   6   5          0.39         -0.50         1.00 o
 -11   7   5          4.30          2.50         1.13 o
 -10   7   5         27.76         29.13         3.67 o
  -9   7   5          5.42          6.62         0.93 o
  -8   7   5         11.32         10.29         0.99 o
  -7   7   5         49.06         47.79         1.74 o
  -6   7   5          4.80          5.53         0.75 o
  -5   7   5         11.23          9.21         0.83 o
  -4   7   5        145.64        160.98         3.10 o
  -3   7   5         20.07         18.56         1.08 o
  -2   7   5         54.66         54.82         2.13 o
  -1   7   5          3.61          2.67         0.77 o
   0   7   5         14.57         13.24         1.45 o
   1   7   5          1.20         -0.47         0.93 o
 -10   8   5          0.08         -0.46         0.91 o
  -9   8   5          4.79          3.07         1.16 o
  -8   8   5          5.09          3.24         0.83 o
  -7   8   5          4.46          4.85         0.74 o
  -6   8   5         15.40         17.19         1.13 o
  -5   8   5         14.38         13.70         1.19 o
  -4   8   5         11.83         10.19         0.89 o
  -3   8   5          0.03         -0.41         0.81 o
  -2   8   5          5.94          4.40         1.07 o
  -1   8   5          0.01         -0.51         1.02 o
  -8   9   5          5.71          3.70         1.13 o
  -7   9   5          0.22         -0.40         0.81 o
  -6   9   5          1.32          0.61         0.82 o
  -5   9   5          5.22          6.70         1.04 o
  -4   9   5          3.26          1.26         1.10 o
  -3   9   5          0.72         -0.46         0.92 o
   2 -12   6          9.35          4.79         1.25 o
   3 -12   6          0.33         -0.36         0.86 o
   4 -12   6         12.39         13.22         1.30 o
   5 -12   6          3.22          3.08         1.58 o
   6 -12   6          0.25         -0.43         0.85 o
  -1 -11   6         40.57         45.74         2.95 o
   0 -11   6          8.87          9.49         1.48 o
   1 -11   6          4.96          3.33         1.13 o
   2 -11   6          1.54          3.12         1.10 o
   3 -11   6          0.55          2.87         0.89 o
   4 -11   6          3.37          2.05         0.70 o
   5 -11   6         20.49         16.05         1.27 o
   6 -11   6         16.88         21.12         2.00 o
   7 -11   6          0.10         -0.09         0.82 o
   8 -11   6         23.69         28.06         2.12 o
  -3 -10   6          0.02         -0.57         1.15 o
  -2 -10   6          6.59          5.68         1.36 o
  -1 -10   6          1.55         -0.25         1.08 o
   0 -10   6          4.45          2.34         1.02 o
   1 -10   6         22.37         30.86         1.81 o
   2 -10   6         60.08         68.36         1.94 o
   3 -10   6          0.89          0.86         0.64 o
   4 -10   6          4.35          2.91         0.54 o
   5 -10   6          0.24          0.73         0.64 o
   6 -10   6         56.59         55.27         1.73 o
   7 -10   6          3.28          3.23         0.70 o
   8 -10   6          0.00          0.64         0.64 o
   9 -10   6          5.73          4.59         0.79 o
  -4  -9   6          0.14         -0.42         0.85 o
  -3  -9   6          2.25          2.91         0.98 o
  -2  -9   6          6.03          3.97         0.98 o
  -1  -9   6         24.44         19.69         1.49 o
   0  -9   6         50.78         51.93         1.79 o
   1  -9   6         87.48         85.52         1.75 o
   2  -9   6          4.47          1.51         0.66 o
   3  -9   6        371.74        361.35         3.16 o
   4  -9   6        200.95        190.91         2.83 o
   5  -9   6        122.29        125.42         2.41 o
   6  -9   6         38.63         37.66         1.46 o
   7  -9   6          0.35          0.19         0.54 o
   8  -9   6          0.61          0.54         0.67 o
   9  -9   6          4.26          6.13         0.82 o
  -5  -8   6         16.41         17.06         2.86 o
  -4  -8   6         48.24         52.75         2.43 o
  -3  -8   6         78.31         86.61         2.89 o
  -2  -8   6          3.57          4.91         0.64 o
  -1  -8   6         21.08         19.26         1.09 o
   0  -8   6          2.65          1.79         0.32 o
   1  -8   6          2.27          1.01         0.42 o
   2  -8   6         35.27         26.54         1.01 o
   3  -8   6        504.11        508.69         2.87 o
   4  -8   6         19.18         15.57         1.05 o
   5  -8   6         19.08         13.66         0.98 o
   6  -8   6          9.38          6.46         0.77 o
   7  -8   6          4.76          3.12         0.70 o
   8  -8   6          0.00         -0.09         0.55 o
   9  -8   6         34.09         43.17         1.65 o
  -6  -7   6         62.45         71.35         2.69 o
  -5  -7   6         12.56         14.46         1.54 o
  -4  -7   6         13.21         13.44         1.17 o
  -3  -7   6         23.23         24.94         1.17 o
  -2  -7   6          0.01         -0.15         0.43 o
  -1  -7   6         22.89         20.80         0.85 o
   0  -7   6         19.84         19.32         0.60 o
   1  -7   6         18.79         19.39         0.63 o
   2  -7   6         92.60         92.69         1.03 o
   3  -7   6          2.24          2.15         0.24 o
   4  -7   6          5.87          4.77         0.71 o
   5  -7   6         13.08         16.34         1.18 o
   6  -7   6          1.58          2.92         0.64 o
   7  -7   6         33.68         31.14         1.37 o
   8  -7   6         14.12          9.62         0.86 o
   9  -7   6          0.17         -0.03         0.86 o
  10  -7   6          0.49         -0.48         0.97 o
  -7  -6   6        103.69        124.02         3.11 o
  -6  -6   6          3.46          3.72         0.92 o
  -5  -6   6         32.02         31.50         1.61 o
  -4  -6   6        106.41        118.06         2.45 o
  -3  -6   6         15.59         16.10         1.50 o
  -2  -6   6         11.85         10.54         0.84 o
  -1  -6   6         38.75         38.71         0.89 o
   0  -6   6        170.83        161.86         1.50 o
   1  -6   6        137.72        136.11         1.28 o
   2  -6   6         32.90         34.61         0.58 o
   3  -6   6          0.74          0.43         0.40 o
   4  -6   6         27.90         26.69         1.17 o
   5  -6   6          1.43          0.39         0.51 o
   6  -6   6         42.68         37.96         1.32 o
   7  -6   6        178.52        164.17         2.51 o
   8  -6   6         10.31          9.81         0.59 o
   9  -6   6          1.66          1.85         0.62 o
  10  -6   6          0.70          0.89         1.20 o
  -8  -5   6        220.13        268.59         5.64 o
  -7  -5   6         33.70         34.87         2.09 o
  -6  -5   6          1.09          0.79         0.72 o
  -5  -5   6         62.02         60.80         0.92 o
  -4  -5   6         36.76         40.63         1.53 o
  -3  -5   6         23.81         28.20         1.18 o
  -2  -5   6        137.94        132.64         1.90 o
  -1  -5   6         92.64         94.42         1.17 o
   0  -5   6          0.82          0.75         0.24 o
   1  -5   6         41.34         40.08         0.66 o
   2  -5   6         69.78         69.44         0.69 o
   3  -5   6         15.10         18.72         0.40 o
   4  -5   6         17.60         15.86         0.79 o
   5  -5   6         15.37         10.51         0.39 o
   6  -5   6          0.22         -0.03         0.18 o
   7  -5   6         12.34         11.48         0.65 o
   8  -5   6          9.47          9.18         0.83 o
   9  -5   6          0.71          0.56         0.72 o
  -9  -4   6         33.18         42.08         5.22 o
  -8  -4   6          4.75          7.59         1.53 o
  -7  -4   6        100.98        100.34         2.25 o
  -6  -4   6         80.93         88.33         1.96 o
  -5  -4   6         56.57         52.79         1.26 o
  -4  -4   6         24.98         21.28         3.41 o
  -3  -4   6        656.27        685.45         5.27 o
  -2  -4   6         26.77         24.85         0.82 o
  -1  -4   6          3.69          0.97         0.23 o
   0  -4   6         15.99         12.34         0.47 o
   1  -4   6        286.28        308.55         1.83 o
   2  -4   6         29.52         25.48         0.52 o
   3  -4   6         50.15         45.93         0.62 o
   4  -4   6         55.81         57.81         0.70 o
   5  -4   6          0.04         -0.11         0.22 o
   6  -4   6         24.47         20.21         0.79 o
   7  -4   6         74.54         82.37         1.72 o
   8  -4   6          5.61          4.17         0.83 o
   9  -4   6          8.59          8.85         1.04 o
  -9  -3   6          2.80          1.41         1.19 o
  -8  -3   6         51.64         57.18         1.96 o
  -7  -3   6         78.15         85.43         2.13 o
  -6  -3   6          8.69          5.98         0.68 o
  -5  -3   6          7.38          7.30         0.63 o
  -4  -3   6        361.92        372.38         2.97 o
  -3  -3   6        107.14        119.13         1.44 o
  -2  -3   6        337.51        324.14         2.46 o
  -1  -3   6         37.82         29.33         0.58 o
   0  -3   6          2.40          1.92         0.20 o
   1  -3   6        209.96        210.31         1.37 o
   2  -3   6        381.35        418.19         2.28 o
   3  -3   6        407.93        421.52         2.25 o
   4  -3   6         54.43         49.45         0.87 o
   5  -3   6          2.03          1.03         0.38 o
   6  -3   6         85.26         85.33         1.36 o
   7  -3   6         40.15         38.24         1.34 o
   8  -3   6          1.38          0.99         0.85 o
   9  -3   6         17.41         16.32         1.89 o
 -10  -2   6          0.80         -0.08         0.91 o
  -9  -2   6         19.57         16.47         1.81 o
  -8  -2   6          0.09         -0.30         0.60 o
  -7  -2   6         36.79         39.78         1.58 o
  -6  -2   6          0.27         -0.25         0.49 o
  -5  -2   6         86.50         90.95         1.57 o
  -4  -2   6         22.07         18.10         0.65 o
  -3  -2   6         83.70        100.00         1.26 o
  -2  -2   6          7.39          9.94         0.43 o
  -1  -2   6          0.14          0.84         0.27 o
   0  -2   6          0.02         -0.05         0.10 o
   1  -2   6         31.31         32.50         0.58 o
   2  -2   6        275.14        271.76         1.62 o
   3  -2   6        238.64        244.17         1.83 o
   4  -2   6         55.98         50.51         0.89 o
   5  -2   6        347.51        357.96         2.89 o
   6  -2   6         46.79         39.79         1.27 o
   7  -2   6         14.76         13.50         1.11 o
   8  -2   6         12.07          9.60         1.39 o
 -10  -1   6          2.23          2.91         1.06 o
  -9  -1   6          4.15          2.32         0.98 o
  -8  -1   6         29.86         26.90         1.45 o
  -7  -1   6         11.93          8.45         0.83 o
  -6  -1   6         85.59         74.19         1.69 o
  -5  -1   6          1.85          1.01         0.36 o
  -4  -1   6         40.64         42.09         0.96 o
  -3  -1   6        699.51        743.52         4.43 o
  -2  -1   6        148.55        153.63         1.28 o
  -1  -1   6        167.10        167.92         1.56 o
   0  -1   6        619.93        683.01         3.96 o
   1  -1   6        219.69        210.30         1.69 o
   2  -1   6        364.08        369.32         2.35 o
   3  -1   6        393.02        406.18         2.63 o
   4  -1   6         55.23         56.87         0.98 o
   5  -1   6         21.17         17.50         0.76 o
   6  -1   6         34.21         31.88         1.26 o
   7  -1   6         24.58         21.17         1.48 o
   8  -1   6          2.17          1.79         1.00 o
 -11   0   6          1.21          1.38         1.11 o
 -10   0   6          1.86          0.81         0.95 o
  -9   0   6         17.54         14.30         1.56 o
  -8   0   6        110.59        106.13         2.17 o
  -7   0   6        315.21        318.48         3.58 o
  -6   0   6        430.00        433.24         4.64 o
  -5   0   6        693.76        693.07         5.08 o
  -4   0   6        976.49        975.00         8.04 o
  -3   0   6         16.89         20.40         0.76 o
  -2   0   6        204.22        228.14         1.63 o
  -1   0   6         55.98         68.12         0.79 o
   0   0   6         10.37         10.88         0.50 o
   1   0   6          2.93          2.54         0.32 o
   2   0   6         31.80         33.46         0.73 o
   3   0   6        115.00        105.48         1.27 o
   4   0   6         12.19         10.66         0.57 o
   5   0   6         11.25          9.42         0.71 o
   6   0   6          2.44          2.11         0.71 o
   7   0   6         16.54         14.85         1.24 o
 -11   1   6          2.85          1.15         0.91 o
 -10   1   6         31.90         37.46         1.83 o
  -9   1   6         11.61          9.81         1.10 o
  -8   1   6          0.22          1.14         0.62 o
  -7   1   6         53.38         50.27         1.30 o
  -6   1   6         15.82         19.25         1.18 o
  -5   1   6        704.61        714.14         8.71 o
  -4   1   6        142.76        150.87         2.09 o
  -3   1   6        188.44        194.81         1.81 o
  -2   1   6         84.55         80.91         1.05 o
  -1   1   6         56.25         62.21         1.03 o
   0   1   6        220.37        210.92         1.98 o
   1   1   6         19.19         16.81         0.66 o
   2   1   6         42.77         43.72         1.02 o
   3   1   6          0.86          0.08         0.51 o
   4   1   6          0.12         -0.27         0.53 o
   5   1   6         16.27         12.33         1.14 o
   6   1   6          9.82         10.58         1.42 o
   7   1   6         15.92         20.75         1.75 o
 -11   2   6          6.98          7.36         0.97 o
 -10   2   6         17.91         21.24         1.72 o
  -9   2   6         10.07          7.80         0.85 o
  -8   2   6        104.43         97.96         1.68 o
  -7   2   6          0.61          0.31         0.35 o
  -6   2   6          2.19          2.01         0.41 o
  -5   2   6         51.68         49.03         1.06 o
  -4   2   6         42.44         38.07         1.30 o
  -3   2   6        152.72        152.39         1.67 o
  -2   2   6        432.22        453.04         3.20 o
  -1   2   6          3.86          3.58         0.43 o
   0   2   6         91.25         94.46         1.53 o
   1   2   6          4.84          3.90         0.45 o
   2   2   6         44.14         43.10         1.21 o
   3   2   6         14.17         15.49         0.97 o
   4   2   6          4.03          2.51         0.80 o
   5   2   6          5.02          3.63         1.00 o
   6   2   6          1.28          0.83         1.26 o
 -11   3   6         11.15          8.65         1.41 o
 -10   3   6          3.24          3.32         0.85 o
  -9   3   6          4.67          3.39         0.74 o
  -8   3   6         12.73         10.37         0.86 o
  -7   3   6         33.51         31.53         1.25 o
  -6   3   6         14.20         10.15         0.64 o
  -5   3   6          3.17          2.66         0.45 o
  -4   3   6          6.21          4.35         0.45 o
  -3   3   6          7.10          6.19         0.44 o
  -2   3   6          0.75          1.34         0.39 o
  -1   3   6         55.79         59.96         1.25 o
   0   3   6         44.54         43.20         1.20 o
   1   3   6         22.58         22.92         1.05 o
   2   3   6         59.70         52.12         1.38 o
   3   3   6         35.55         27.02         1.20 o
   4   3   6          0.09         -0.40         0.80 o
   5   3   6          2.71          3.35         1.30 o
 -11   4   6         11.07         10.87         1.14 o
 -10   4   6          0.29          0.37         0.78 o
  -9   4   6          0.60          0.17         0.66 o
  -8   4   6          2.00          1.04         0.66 o
  -7   4   6          6.36          4.33         0.68 o
  -6   4   6         22.95         22.30         1.54 o
  -5   4   6          6.33          2.87         0.51 o
  -4   4   6         19.18         11.42         0.62 o
  -3   4   6          5.86          6.08         0.47 o
  -2   4   6        105.34        102.87         1.58 o
  -1   4   6         13.20         10.67         0.77 o
   0   4   6          9.49          8.39         0.85 o
   1   4   6         95.17         95.56         1.87 o
   2   4   6         10.65          9.49         0.77 o
   3   4   6         63.57         64.57         2.07 o
   4   4   6          0.03         -0.38         0.75 o
 -11   5   6          5.01          4.61         1.02 o
 -10   5   6          1.47          0.37         0.81 o
  -9   5   6          0.09         -0.32         0.63 o
  -8   5   6          0.00         -0.29         0.59 o
  -7   5   6         14.63         10.24         0.97 o
  -6   5   6        135.25        133.11         2.02 o
  -5   5   6         13.61          9.83         0.75 o
  -4   5   6          0.60         -0.30         0.61 o
  -3   5   6          6.91          6.41         0.59 o
  -2   5   6         73.96         77.45         1.55 o
  -1   5   6         12.23         11.95         1.31 o
   0   5   6         11.53         10.71         0.96 o
   1   5   6          6.64          3.16         1.02 o
   2   5   6          3.61          2.38         0.98 o
   3   5   6          7.63          4.58         1.18 o
 -11   6   6         11.01          9.50         1.30 o
 -10   6   6          0.06         -0.37         0.75 o
  -9   6   6          3.06          2.93         0.78 o
  -8   6   6          6.52          4.22         0.82 o
  -7   6   6         27.05         29.24         1.52 o
  -6   6   6         33.36         30.76         1.58 o
  -5   6   6          0.64         -0.33         0.67 o
  -4   6   6         74.22         75.39         2.31 o
  -3   6   6        179.60        185.52         3.35 o
  -2   6   6         20.07         24.17         1.63 o
  -1   6   6         40.21         41.72         3.00 o
   0   6   6          1.33         -0.28         0.80 o
   1   6   6          8.07          3.95         0.98 o
   2   6   6          1.07         -0.51         1.02 o
 -10   7   6         11.18         11.72         1.30 o
  -9   7   6          0.10         -0.37         0.73 o
  -8   7   6          2.00          2.09         0.80 o
  -7   7   6          5.93          5.80         0.90 o
  -6   7   6          4.82          4.31         0.80 o
  -5   7   6         35.64         40.85         1.50 o
  -4   7   6         92.95        105.00         2.66 o
  -3   7   6          4.96          4.15         1.01 o
  -2   7   6         13.02          9.64         1.16 o
  -1   7   6         10.59          7.46         1.36 o
   0   7   6          5.39          3.67         1.36 o
  -9   8   6          1.71          1.48         0.98 o
  -8   8   6          0.03         -0.39         0.78 o
  -7   8   6         11.14         10.02         1.07 o
  -6   8   6         21.93         18.52         1.40 o
  -5   8   6         24.57         28.52         2.47 o
  -4   8   6          0.32         -0.43         0.86 o
  -3   8   6          2.77          1.07         0.97 o
  -2   8   6         12.25          9.77         1.30 o
   2 -12   7         38.64         48.26         2.45 o
   3 -12   7          3.26          4.60         1.11 o
   4 -12   7         48.70         66.36         2.15 o
   5 -12   7          7.71          6.32         1.40 o
  -1 -11   7         17.67         14.58         3.15 o
   0 -11   7         18.18         17.49         1.68 o
   1 -11   7         42.85         48.69         2.40 o
   2 -11   7         17.42         15.01         1.59 o
   3 -11   7         29.78         25.50         2.51 o
   4 -11   7          0.09          1.05         0.96 o
   5 -11   7          1.05          1.72         0.80 o
   6 -11   7          0.22          1.10         0.72 o
   7 -11   7         33.67         49.15         1.86 o
  -3 -10   7          0.05         -0.48         0.96 o
  -2 -10   7          3.15          0.12         1.13 o
  -1 -10   7          0.11         -0.34         1.02 o
   0 -10   7          2.30          3.98         1.08 o
   1 -10   7         46.25         51.97         2.81 o
   2 -10   7          0.01         -0.36         0.71 o
   3 -10   7          8.46          6.81         0.75 o
   4 -10   7          4.07          4.48         0.86 o
   5 -10   7         27.30         24.67         1.74 o
   6 -10   7          2.54          2.01         0.71 o
   7 -10   7          0.52          1.31         0.64 o
   8 -10   7          1.92          1.59         0.64 o
  -4  -9   7          0.06         -0.35         0.83 o
  -3  -9   7          0.18         -0.22         0.80 o
  -2  -9   7          0.88         -0.16         0.77 o
  -1  -9   7         74.14         70.10         2.08 o
   0  -9   7         34.40         40.64         1.96 o
   1  -9   7          7.17          4.33         0.67 o
   2  -9   7          2.50          2.44         0.65 o
   3  -9   7         46.70         45.95         1.04 o
   4  -9   7          1.21          1.19         0.68 o
   5  -9   7         17.30         13.36         1.01 o
   6  -9   7         13.75         11.94         0.92 o
   7  -9   7         38.38         43.85         1.45 o
   8  -9   7          0.66          1.22         0.65 o
   9  -9   7          6.40          6.36         0.84 o
  -5  -8   7         12.04          9.99         1.73 o
  -4  -8   7          8.07          7.90         1.15 o
  -3  -8   7          3.36          3.22         0.63 o
  -2  -8   7         21.12         22.24         1.03 o
  -1  -8   7          2.52          1.83         0.53 o
   0  -8   7         40.77         40.70         1.14 o
   1  -8   7        191.59        200.70         2.00 o
   2  -8   7        575.55        605.54         6.03 o
   3  -8   7         82.13         75.11         1.54 o
   4  -8   7         25.67         25.46         1.29 o
   5  -8   7         29.13         23.84         1.19 o
   6  -8   7         51.70         40.26         1.40 o
   7  -8   7          1.21          0.25         0.62 o
   8  -8   7          2.43          2.08         0.74 o
   9  -8   7          0.00          0.90         0.98 o
  -6  -7   7          8.21         10.39         1.15 o
  -5  -7   7         11.12          9.43         1.36 o
  -4  -7   7         18.66         17.63         1.53 o
  -3  -7   7         86.09         95.64         1.98 o
  -2  -7   7        186.60        188.74         2.21 o
  -1  -7   7         78.84         78.27         1.37 o
   0  -7   7         34.92         33.02         0.73 o
   1  -7   7         25.94         22.45         0.71 o
   2  -7   7        396.79        381.10         2.38 o
   3  -7   7        275.87        266.65         2.60 o
   4  -7   7         93.58         87.24         1.92 o
   5  -7   7        110.68        109.15         2.21 o
   6  -7   7        181.31        158.11         2.68 o
   7  -7   7          3.14          1.00         0.58 o
   8  -7   7         10.02          6.89         0.89 o
   9  -7   7          2.03          2.65         1.04 o
  -7  -6   7         35.25         48.36         2.48 o
  -6  -6   7         20.15         19.40         1.40 o
  -5  -6   7          0.35         -0.30         0.60 o
  -4  -6   7         15.26         14.56         1.20 o
  -3  -6   7          7.96          5.32         0.64 o
  -2  -6   7         67.80         70.26         1.41 o
  -1  -6   7         24.48         21.49         0.79 o
   0  -6   7          0.58          0.15         0.24 o
   1  -6   7        191.77        184.75         1.87 o
   2  -6   7         18.58         18.12         0.49 o
   3  -6   7         20.23         16.43         0.52 o
   4  -6   7          0.34         -0.32         0.64 o
   5  -6   7         30.15         24.87         1.17 o
   6  -6   7         13.87         13.29         1.39 o
   7  -6   7          1.29          1.23         0.61 o
   8  -6   7          0.04         -0.29         0.58 o
   9  -6   7          1.93          3.16         1.08 o
  -8  -5   7        132.81        152.36         4.41 o
  -7  -5   7          1.36          0.39         0.89 o
  -6  -5   7          0.68         -0.07         0.66 o
  -5  -5   7          2.01          0.85         0.68 o
  -4  -5   7        107.13        109.19         2.53 o
  -3  -5   7        150.64        144.39         2.34 o
  -2  -5   7          3.37          2.71         0.45 o
  -1  -5   7          1.96          1.40         0.23 o
   0  -5   7         24.73         26.96         0.70 o
   1  -5   7        125.45        123.97         1.13 o
   2  -5   7        184.96        188.24         1.58 o
   3  -5   7          4.88          4.72         0.26 o
   4  -5   7          0.83          0.15         0.17 o
   5  -5   7         22.40         26.14         0.76 o
   6  -5   7         15.75         18.39         0.71 o
   7  -5   7         39.91         43.14         1.29 o
   8  -5   7          0.01          0.15         0.63 o
   9  -5   7          3.66          3.32         0.81 o
  -9  -4   7          6.70          3.62         1.37 o
  -8  -4   7         16.65         15.38         1.63 o
  -7  -4   7         18.11         16.72         1.49 o
  -6  -4   7          1.79          0.04         0.46 o
  -5  -4   7        105.44        104.89         1.70 o
  -4  -4   7          8.31          7.70         0.80 o
  -3  -4   7         61.66         54.31         1.31 o
  -2  -4   7         55.17         49.76         0.92 o
  -1  -4   7         69.41         61.20         1.01 o
   0  -4   7         35.91         33.52         0.67 o
   1  -4   7          3.71          1.40         0.23 o
   2  -4   7         64.75         71.26         0.86 o
   3  -4   7         25.56         23.43         0.65 o
   4  -4   7          6.30          5.30         0.41 o
   5  -4   7          8.46          4.59         0.50 o
   6  -4   7         52.90         52.49         1.44 o
   7  -4   7         39.76         37.92         1.38 o
   8  -4   7          6.72          6.79         0.89 o
   9  -4   7          3.38          2.81         0.93 o
  -9  -3   7          4.94          4.11         1.37 o
  -8  -3   7          6.98          6.03         0.82 o
  -7  -3   7         40.31         37.68         1.55 o
  -6  -3   7        102.02         98.15         2.05 o
  -5  -3   7          3.25          2.29         0.47 o
  -4  -3   7         16.22         13.77         1.03 o
  -3  -3   7         67.66         77.36         1.09 o
  -2  -3   7         71.94         82.08         1.19 o
  -1  -3   7          3.42          3.71         0.31 o
   0  -3   7        763.11        849.69         5.45 o
   1  -3   7         66.02         67.00         0.78 o
   2  -3   7         94.96         89.85         1.03 o
   3  -3   7          3.72          3.08         0.34 o
   4  -3   7         76.67         69.12         1.06 o
   5  -3   7        110.96        104.19         1.43 o
   6  -3   7         18.17         14.95         1.20 o
   7  -3   7          0.69         -0.20         0.65 o
   8  -3   7          0.10          0.31         0.84 o
 -10  -2   7          4.78          5.80         1.49 o
  -9  -2   7          9.25          7.49         1.12 o
  -8  -2   7         11.59          9.08         0.94 o
  -7  -2   7        201.49        214.84         3.24 o
  -6  -2   7        132.40        128.89         2.35 o
  -5  -2   7          1.03          0.62         0.44 o
  -4  -2   7          3.34          1.37         0.35 o
  -3  -2   7          0.79          1.38         0.33 o
  -2  -2   7         21.72         12.90         0.57 o
  -1  -2   7        414.61        412.07         2.92 o
   0  -2   7         42.27         35.12         0.70 o
   1  -2   7         92.05        100.83         1.07 o
   2  -2   7         72.43         72.78         0.87 o
   3  -2   7        487.26        496.26         3.16 o
   4  -2   7        568.93        561.19         3.57 o
   5  -2   7         47.77         44.06         1.21 o
   6  -2   7        102.15        105.24         2.25 o
   7  -2   7          0.01         -0.37         0.74 o
   8  -2   7          2.04          0.57         1.07 o
 -10  -1   7         38.54         46.52         2.43 o
  -9  -1   7         60.85         64.67         2.18 o
  -8  -1   7         55.06         55.30         2.30 o
  -7  -1   7         17.89         15.51         1.14 o
  -6  -1   7         57.50         51.39         1.89 o
  -5  -1   7         85.36         83.70         1.53 o
  -4  -1   7          0.00          0.17         0.35 o
  -3  -1   7        205.46        218.09         2.15 o
  -2  -1   7         14.12         12.65         1.06 o
  -1  -1   7        177.05        178.85         1.96 o
   0  -1   7          0.32         -0.17         0.34 o
   1  -1   7         46.05         42.68         0.86 o
   2  -1   7         16.11         13.85         0.61 o
   3  -1   7         14.03         11.60         0.59 o
   4  -1   7         46.73         43.00         1.06 o
   5  -1   7         18.12         14.62         0.93 o
   6  -1   7          0.22         -0.35         0.71 o
   7  -1   7          2.43          1.12         0.87 o
 -11   0   7         13.85         13.02         1.51 o
 -10   0   7         11.76         12.52         2.48 o
  -9   0   7         61.40         57.97         2.55 o
  -8   0   7         62.34         66.10         2.90 o
  -7   0   7        158.88        169.38         2.67 o
  -6   0   7        308.01        301.33         3.43 o
  -5   0   7         38.11         39.24         1.14 o
  -4   0   7        287.10        283.42         2.95 o
  -3   0   7        339.59        349.42         2.82 o
  -2   0   7        466.92        489.76         3.72 o
  -1   0   7         11.57          9.96         0.63 o
   0   0   7          3.15          2.20         0.33 o
   1   0   7         46.43         48.61         1.02 o
   2   0   7         70.48         73.91         1.10 o
   3   0   7        144.74        136.48         1.60 o
   4   0   7         12.21         10.01         0.67 o
   5   0   7         46.19         47.37         1.44 o
   6   0   7          0.52         -0.50         1.00 o
   7   0   7         30.27         29.92         1.79 o
 -11   1   7          0.35          0.08         0.88 o
 -10   1   7         18.88         18.25         1.18 o
  -9   1   7          2.74          3.32         0.77 o
  -8   1   7          4.74          4.74         0.77 o
  -7   1   7        743.59        762.42         5.55 o
  -6   1   7        593.85        607.98         4.91 o
  -5   1   7        270.54        270.93         2.73 o
  -4   1   7          0.54          0.77         0.54 o
  -3   1   7        160.52        162.43         1.88 o
  -2   1   7          1.39          0.98         0.33 o
  -1   1   7        574.39        582.68         4.00 o
   0   1   7         18.27         21.06         0.77 o
   1   1   7          3.03          3.60         0.50 o
   2   1   7         66.70         70.04         1.43 o
   3   1   7         15.48         11.36         0.87 o
   4   1   7         15.49         11.05         0.98 o
   5   1   7         12.21         11.10         1.00 o
   6   1   7          1.11          0.79         0.93 o
 -11   2   7          1.85          0.45         0.81 o
 -10   2   7          2.85          0.39         0.77 o
  -9   2   7          2.09          1.08         0.73 o
  -8   2   7         27.84         31.02         1.12 o
  -7   2   7         38.50         34.99         1.26 o
  -6   2   7         78.64         85.98         1.50 o
  -5   2   7        129.64        137.51         2.43 o
  -4   2   7         31.92         29.03         1.17 o
  -3   2   7          2.89          4.59         0.52 o
  -2   2   7        827.93        869.92         5.90 o
  -1   2   7        183.90        180.34         2.21 o
   0   2   7          6.09          5.65         0.53 o
   1   2   7          0.30         -0.02         0.40 o
   2   2   7        145.67        138.14         2.07 o
   3   2   7          0.24         -0.29         0.58 o
   4   2   7          3.83          4.59         0.83 o
   5   2   7          0.09         -0.45         0.91 o
 -11   3   7          5.61          3.91         1.00 o
 -10   3   7          0.83          0.80         0.80 o
  -9   3   7          0.98          1.30         0.71 o
  -8   3   7          5.78          6.02         0.77 o
  -7   3   7        128.10        135.94         1.94 o
  -6   3   7         10.52          9.64         0.77 o
  -5   3   7        172.17        172.22         2.07 o
  -4   3   7        106.64        110.86         2.09 o
  -3   3   7          2.19          0.92         0.43 o
  -2   3   7         22.14         21.88         1.00 o
  -1   3   7         70.73         73.69         1.59 o
   0   3   7         32.43         30.84         1.19 o
   1   3   7         41.66         38.99         1.32 o
   2   3   7         44.64         40.47         1.93 o
   3   3   7          4.38          1.96         0.98 o
   4   3   7          6.01          5.63         1.22 o
 -11   4   7          2.20          2.06         0.95 o
 -10   4   7          6.01          7.67         1.20 o
  -9   4   7          3.02          1.95         0.79 o
  -8   4   7          2.94          2.29         0.64 o
  -7   4   7         43.66         42.05         1.13 o
  -6   4   7         18.41         15.90         1.17 o
  -5   4   7         56.50         56.07         1.33 o
  -4   4   7          4.04          2.02         0.68 o
  -3   4   7          3.82          3.33         0.69 o
  -2   4   7          1.41          0.35         0.50 o
  -1   4   7         11.33          9.59         0.88 o
   0   4   7        169.01        174.32         2.50 o
   1   4   7         33.20         25.14         2.63 o
   2   4   7         16.04         13.28         2.13 o
   3   4   7          0.19         -0.37         0.74 o
 -11   5   7          0.96          0.23         0.84 o
 -10   5   7          0.40         -0.37         0.73 o
  -9   5   7         11.04          7.94         0.97 o
  -8   5   7         63.83         65.42         2.04 o
  -7   5   7         25.14         22.70         1.22 o
  -6   5   7          0.88         -0.33         0.65 o
  -5   5   7          1.20         -0.37         0.73 o
  -4   5   7        102.99        104.75         2.52 o
  -3   5   7          6.89          5.61         1.05 o
  -2   5   7          0.07         -0.38         0.76 o
  -1   5   7         78.43         84.88         2.55 o
   0   5   7          1.68          0.39         1.02 o
   1   5   7         51.23         61.58         2.04 o
   2   5   7          0.06         -0.39         0.94 o
 -10   6   7          4.28          3.15         0.92 o
  -9   6   7         10.67         10.70         1.20 o
  -8   6   7          2.66          1.22         0.79 o
  -7   6   7         27.05         24.71         1.35 o
  -6   6   7          0.05         -0.39         0.79 o
  -5   6   7         75.52         74.43         2.28 o
  -4   6   7         89.99        100.72         2.67 o
  -3   6   7        121.08        131.35         2.98 o
  -2   6   7          0.26         -0.41         0.81 o
  -1   6   7          0.29         -0.51         1.02 o
   0   6   7         16.70         22.09         1.88 o
  -9   7   7          0.16         -0.38         0.77 o
  -8   7   7          1.26         -0.12         0.90 o
  -7   7   7          1.73          0.99         0.95 o
  -6   7   7         12.94         11.44         1.28 o
  -5   7   7         28.87         29.03         2.71 o
  -4   7   7        130.97        144.37         3.26 o
  -3   7   7         38.67         41.60         2.18 o
  -2   7   7          0.72          0.26         0.95 o
  -7   8   7         17.49         18.55         1.94 o
  -6   8   7          0.31          0.02         0.95 o
  -5   8   7         17.29         13.29         1.48 o
  -1 -11   8          2.99          1.92         1.00 o
   0 -11   8         12.09         13.42         1.46 o
   1 -11   8         10.29          8.66         1.28 o
   2 -11   8         10.26         10.59         1.23 o
   3 -11   8         11.11          9.56         1.57 o
   4 -11   8         15.93         12.97         2.24 o
   5 -11   8          0.01         -0.37         0.73 o
   6 -11   8          0.51          1.22         0.74 o
  -2 -10   8          0.01          0.12         0.82 o
  -1 -10   8          1.48          0.07         0.88 o
   0 -10   8         38.00         41.37         2.20 o
   1 -10   8         59.66         68.09         2.44 o
   2 -10   8         24.26         24.69         2.80 o
   3 -10   8          0.60         -0.30         0.74 o
   4 -10   8          3.14          3.11         0.81 o
   5 -10   8          0.72          0.28         0.55 o
   6 -10   8          0.01          0.13         0.59 o
   7 -10   8          2.50          2.53         0.67 o
  -4  -9   8          2.21          2.35         1.40 o
  -3  -9   8        115.66        132.21         3.36 o
  -2  -9   8          3.38          1.55         0.66 o
  -1  -9   8         40.10         40.22         1.53 o
   0  -9   8          2.70          3.11         0.70 o
   1  -9   8        254.00        263.75         3.35 o
   2  -9   8         16.45         15.73         1.14 o
   3  -9   8          2.20          2.57         0.47 o
   4  -9   8         14.26         11.15         0.88 o
   5  -9   8          0.42          0.84         0.61 o
   6  -9   8         18.45         14.37         0.99 o
   7  -9   8          6.87          9.10         0.81 o
   8  -9   8          8.15          8.00         0.88 o
  -5  -8   8          1.74          0.97         1.07 o
  -4  -8   8         61.15         65.45         2.52 o
  -3  -8   8         16.90         19.80         1.58 o
  -2  -8   8        105.71        105.32         1.96 o
  -1  -8   8         87.90         91.89         1.77 o
   0  -8   8        111.14        116.97         1.95 o
   1  -8   8        651.78        672.76         4.28 o
   2  -8   8         71.88         69.06         1.89 o
   3  -8   8        235.67        233.50         1.80 o
   4  -8   8          0.14         -0.28         0.56 o
   5  -8   8          0.00         -0.28         0.56 o
   6  -8   8         22.37         26.88         1.34 o
   7  -8   8          2.33          0.70         0.66 o
   8  -8   8          1.22          0.91         0.75 o
  -6  -7   8          1.93          1.47         1.31 o
  -5  -7   8          5.93          5.72         0.97 o
  -4  -7   8        103.97        109.96         2.29 o
  -3  -7   8         27.81         26.92         1.33 o
  -2  -7   8         12.13         11.27         0.73 o
  -1  -7   8         12.54         11.07         0.72 o
   0  -7   8         23.57         21.72         0.66 o
   1  -7   8        652.00        657.58         4.55 o
   2  -7   8         48.27         51.90         0.94 o
   3  -7   8          0.59          0.03         0.24 o
   4  -7   8         39.07         36.03         1.29 o
   5  -7   8         79.69         66.46         1.75 o
   6  -7   8         56.12         48.68         1.69 o
   7  -7   8          2.80          2.74         0.72 o
   8  -7   8          3.83          3.62         0.87 o
  -7  -6   8         17.93         15.61         1.52 o
  -6  -6   8          2.91          1.67         0.87 o
  -5  -6   8         69.79         71.35         2.38 o
  -4  -6   8          1.03         -0.32         0.64 o
  -3  -6   8          7.93          8.33         1.22 o
  -2  -6   8         78.50         82.75         1.47 o
  -1  -6   8        145.10        139.64         1.68 o
   0  -6   8          5.00          3.61         0.39 o
   1  -6   8         15.90         14.27         0.79 o
   2  -6   8        425.58        413.64         2.60 o
   3  -6   8          0.97          0.38         0.18 o
   4  -6   8        183.53        195.90         2.36 o
   5  -6   8        345.71        315.38         3.73 o
   6  -6   8         83.20         82.01         2.01 o
   7  -6   8         11.43          9.96         1.02 o
   8  -6   8          0.01         -0.41         0.82 o
  -8  -5   8         28.20         29.15         2.03 o
  -7  -5   8          4.02          0.18         1.19 o
  -6  -5   8          2.13          1.17         0.84 o
  -5  -5   8          2.70          0.90         0.79 o
  -4  -5   8        125.03        133.65         2.81 o
  -3  -5   8         22.35         20.73         1.10 o
  -2  -5   8          4.71          4.52         0.51 o
  -1  -5   8        220.58        225.38         2.01 o
   0  -5   8        418.72        398.84         2.66 o
   1  -5   8         26.11         23.36         0.64 o
   2  -5   8        641.04        638.20         3.79 o
   3  -5   8         35.83         37.05         0.70 o
   4  -5   8        181.13        182.14         1.52 o
   5  -5   8         12.21          7.81         0.53 o
   6  -5   8          3.66          1.97         0.53 o
   7  -5   8          0.03          0.27         0.51 o
   8  -5   8         47.18         58.49         1.84 o
  -9  -4   8          1.14         -0.61         1.21 o
  -8  -4   8          4.37          0.54         1.01 o
  -7  -4   8          2.40          1.05         0.83 o
  -6  -4   8         24.06         25.58         1.21 o
  -5  -4   8        135.31        126.96         2.09 o
  -4  -4   8          0.44         -0.02         0.55 o
  -3  -4   8         27.33         24.13         0.78 o
  -2  -4   8         30.76         35.15         0.89 o
  -1  -4   8        146.08        139.77         1.42 o
   0  -4   8        242.90        240.70         1.89 o
   1  -4   8        132.21        136.33         1.25 o
   2  -4   8          0.62          0.21         0.25 o
   3  -4   8          3.20          3.23         0.37 o
   4  -4   8         10.24          9.50         0.50 o
   5  -4   8          9.21          8.54         0.70 o
   6  -4   8          1.03          0.69         0.56 o
   7  -4   8         40.79         45.59         1.66 o
   8  -4   8         11.64         13.57         1.16 o
  -9  -3   8          0.62          0.36         1.36 o
  -8  -3   8         24.79         24.38         1.74 o
  -7  -3   8          0.70         -0.47         0.94 o
  -6  -3   8         82.65         77.09         1.89 o
  -5  -3   8          9.58          7.49         0.72 o
  -4  -3   8         14.61         13.55         0.81 o
  -3  -3   8         29.61         29.36         0.96 o
  -2  -3   8        107.50        110.74         1.58 o
  -1  -3   8         63.45         65.16         1.13 o
   0  -3   8        133.28        146.22         1.52 o
   1  -3   8          4.03          4.23         0.26 o
   2  -3   8         44.30         45.23         0.76 o
   3  -3   8          5.85          5.02         0.40 o
   4  -3   8         45.85         41.54         0.95 o
   5  -3   8         42.45         42.60         1.31 o
   6  -3   8          1.40          0.46         0.60 o
   7  -3   8          9.19          8.98         0.99 o
 -10  -2   8          6.62          7.34         1.73 o
  -9  -2   8          5.93          3.31         0.97 o
  -8  -2   8         11.99          8.62         0.97 o
  -7  -2   8         15.52         12.56         1.02 o
  -6  -2   8         29.73         25.08         1.35 o
  -5  -2   8          1.27          0.58         0.41 o
  -4  -2   8         17.82         16.42         0.81 o
  -3  -2   8        277.56        281.38         2.58 o
  -2  -2   8         51.47         61.91         1.30 o
  -1  -2   8          0.00         -0.14         0.29 o
   0  -2   8        195.75        198.74         1.81 o
   1  -2   8        119.84        121.06         1.35 o
   2  -2   8         73.37         78.20         1.09 o
   3  -2   8        414.11        431.21         2.98 o
   4  -2   8        325.72        328.89         2.84 o
   5  -2   8          2.31          1.83         0.66 o
   6  -2   8         29.45         31.32         2.45 o
   7  -2   8          0.44         -0.39         0.92 o
 -10  -1   8          0.07          0.80         1.07 o
  -9  -1   8          0.01         -0.46         0.93 o
  -8  -1   8         25.40         27.78         1.99 o
  -7  -1   8          0.19         -0.36         0.72 o
  -6  -1   8         35.87         36.82         1.58 o
  -5  -1   8          0.40         -0.21         0.42 o
  -4  -1   8        225.29        230.74         2.64 o
  -3  -1   8         44.95         41.23         1.07 o
  -2  -1   8         76.48         73.90         1.37 o
  -1  -1   8          4.77          3.37         0.48 o
   0  -1   8          8.13          6.46         0.60 o
   1  -1   8         39.46         38.36         0.88 o
   2  -1   8        129.85        139.87         1.50 o
   3  -1   8        359.45        363.12         2.76 o
   4  -1   8          1.21          0.27         0.51 o
   5  -1   8          3.59          1.90         0.65 o
   6  -1   8          0.02          0.21         0.97 o
 -10   0   8          6.65          3.35         1.10 o
  -9   0   8          0.44         -0.40         0.81 o
  -8   0   8        257.26        257.95         3.88 o
  -7   0   8        448.37        447.87         6.11 o
  -6   0   8        157.47        163.56         2.75 o
  -5   0   8         59.03         57.70         1.26 o
  -4   0   8          0.06         -0.23         0.47 o
  -3   0   8         76.82         70.58         1.01 o
  -2   0   8         10.26          8.68         0.76 o
  -1   0   8          1.47          0.80         0.49 o
   0   0   8          7.05          6.87         0.65 o
   1   0   8         21.47         21.11         1.09 o
   2   0   8         12.34          9.28         0.64 o
   3   0   8          4.47          2.59         0.65 o
   4   0   8          0.98         -0.26         0.53 o
   5   0   8         18.89         16.99         1.20 o
   6   0   8          1.84          1.05         1.28 o
 -11   1   8         24.70         24.65         1.64 o
 -10   1   8          1.65          0.45         0.89 o
  -9   1   8          7.60          5.87         0.88 o
  -8   1   8         62.09         63.68         1.82 o
  -7   1   8        981.49       1036.37         7.52 o
  -6   1   8         20.25         21.57         1.12 o
  -5   1   8          0.14          0.54         0.45 o
  -4   1   8          4.55          3.85         0.72 o
  -3   1   8        802.66        811.96         5.57 o
  -2   1   8         47.44         42.87         1.07 o
  -1   1   8         11.37         10.50         0.72 o
   0   1   8         25.96         27.67         1.08 o
   1   1   8         12.37         13.62         0.81 o
   2   1   8          3.35          2.52         0.71 o
   3   1   8         20.43         16.69         1.04 o
   4   1   8          0.07         -0.32         0.64 o
   5   1   8          5.16          1.62         1.15 o
 -11   2   8          0.03         -0.46         0.92 o
 -10   2   8          0.98         -0.26         0.79 o
  -9   2   8          5.75          5.90         0.88 o
  -8   2   8         57.68         62.22         1.53 o
  -7   2   8          2.45          1.95         0.61 o
  -6   2   8          3.65          2.47         0.54 o
  -5   2   8        141.50        149.27         2.41 o
  -4   2   8        355.12        367.70         4.01 o
  -3   2   8        112.84        118.15         1.79 o
  -2   2   8          6.64          7.47         0.60 o
  -1   2   8         42.89         45.92         1.37 o
   0   2   8         66.45         64.85         1.36 o
   1   2   8         11.99         10.33         0.78 o
   2   2   8          1.24         -0.21         0.71 o
   3   2   8         12.21         10.45         1.03 o
   4   2   8          0.64         -0.35         0.69 o
 -11   3   8          5.49          6.02         1.10 o
 -10   3   8          1.39          0.56         0.79 o
  -9   3   8          0.52         -0.20         0.70 o
  -8   3   8          8.55          7.00         0.85 o
  -7   3   8        213.47        226.13         3.20 o
  -6   3   8         49.10         47.54         1.60 o
  -5   3   8          0.18          0.12         0.58 o
  -4   3   8          3.22          2.03         0.61 o
  -3   3   8        179.90        182.26         2.30 o
  -2   3   8         95.74        101.53         1.82 o
  -1   3   8          0.16         -0.31         0.71 o
   0   3   8         47.91         47.36         1.42 o
   1   3   8         39.10         34.55         1.44 o
   2   3   8          4.90          4.38         0.97 o
   3   3   8          0.15         -0.07         0.93 o
 -10   4   8          1.45          0.45         0.82 o
  -9   4   8          8.15          6.53         0.89 o
  -8   4   8         79.62         83.36         2.14 o
  -7   4   8          9.96         10.87         1.06 o
  -6   4   8         17.37         17.54         1.36 o
  -5   4   8          0.44         -0.29         0.59 o
  -4   4   8         18.43         15.98         1.07 o
  -3   4   8         37.22         39.13         1.66 o
  -2   4   8        118.98        118.32         2.11 o
  -1   4   8          0.58         -0.33         0.67 o
   0   4   8         10.01          7.34         1.07 o
   1   4   8         14.05         14.49         1.22 o
   2   4   8          0.82          0.09         0.78 o
 -10   5   8          1.42          1.36         0.94 o
  -9   5   8         11.88         13.20         1.25 o
  -8   5   8         20.09         16.52         1.34 o
  -7   5   8         36.60         37.38         2.00 o
  -6   5   8         76.79         78.78         2.69 o
  -5   5   8          5.37          2.71         0.87 o
  -4   5   8         35.81         36.65         1.88 o
  -3   5   8          0.21         -0.40         0.80 o
  -2   5   8          5.05          2.79         0.93 o
  -1   5   8          5.76          5.04         1.39 o
   0   5   8          3.18          0.91         1.50 o
   1   5   8         12.73         12.02         1.62 o
  -9   6   8          6.03          4.55         1.24 o
  -8   6   8          0.08         -0.44         0.87 o
  -7   6   8          1.87          1.84         0.97 o
  -6   6   8         13.29         10.74         1.27 o
  -5   6   8         15.44         10.31         1.48 o
  -4   6   8          8.34          6.81         1.11 o
  -3   6   8          0.24         -0.37         0.84 o
  -2   6   8          3.81         -0.57         1.23 o
  -1   6   8          0.29         -0.62         1.24 o
  -7   7   8          0.33          0.17         0.96 o
  -6   7   8         94.71        114.26         3.35 o
  -5   7   8          0.59          1.65         1.06 o
  -4   7   8         51.51         61.10         2.45 o
   0 -11   9          2.98          1.86         0.93 o
   1 -11   9          1.75          1.06         0.90 o
   2 -11   9         13.76         12.95         1.14 o
   3 -11   9          0.16         -0.44         0.89 o
   4 -11   9          1.91          2.39         1.13 o
   5 -11   9         26.58         34.85         2.11 o
  -2 -10   9          1.62          0.40         0.95 o
  -1 -10   9          0.66         -0.17         0.88 o
   0 -10   9          5.16          3.77         0.79 o
   1 -10   9          1.77          3.41         0.72 o
   2 -10   9          4.91          4.67         1.07 o
   3 -10   9          0.67          2.12         0.60 o
   4 -10   9          5.71          4.06         0.72 o
   5 -10   9         21.49         26.04         1.39 o
   6 -10   9          1.21         -0.01         0.68 o
  -4  -9   9          2.60          0.38         0.97 o
  -3  -9   9          5.22          3.25         1.08 o
  -2  -9   9          0.16         -0.30         0.61 o
  -1  -9   9          0.24         -0.29         0.59 o
   0  -9   9         26.30         33.77         1.48 o
   1  -9   9          5.37          3.94         0.70 o
   2  -9   9         45.18         43.84         1.29 o
   3  -9   9          0.77          0.85         0.34 o
   4  -9   9         17.09         16.71         1.04 o
   5  -9   9          6.46          6.04         0.77 o
   6  -9   9          3.77          4.54         0.76 o
   7  -9   9          9.28          7.69         0.86 o
  -5  -8   9         24.98         29.12         2.21 o
  -4  -8   9         36.41         35.15         1.65 o
  -3  -8   9          6.91          6.09         0.76 o
  -2  -8   9         69.16         76.31         1.77 o
  -1  -8   9        114.53        118.84         2.30 o
   0  -8   9        411.08        437.03         5.88 o
   1  -8   9         73.00         65.78         1.76 o
   2  -8   9         49.83         50.99         1.26 o
   3  -8   9          3.17          2.64         0.28 o
   4  -8   9          4.88          6.38         0.72 o
   5  -8   9          4.68          5.97         0.78 o
   6  -8   9          3.51          3.41         0.72 o
   7  -8   9          0.01          0.25         0.69 o
  -6  -7   9          0.17         -0.46         0.92 o
  -5  -7   9          2.12          1.72         0.88 o
  -4  -7   9         31.79         33.48         1.54 o
  -3  -7   9          0.00         -0.27         0.53 o
  -2  -7   9         13.38         11.62         0.84 o
  -1  -7   9        147.51        147.79         2.00 o
   0  -7   9       1011.85       1046.61         6.91 o
   1  -7   9        165.76        167.64         1.81 o
   2  -7   9        152.05        153.52         1.68 o
   3  -7   9         22.13         19.14         0.66 o
   4  -7   9        325.07        317.78         3.28 o
   5  -7   9          0.45          1.82         0.61 o
   6  -7   9          0.31          0.23         0.67 o
   7  -7   9          3.52          4.54         0.79 o
   8  -7   9         10.56         12.31         1.43 o
  -7  -6   9          3.35          1.49         1.11 o
  -6  -6   9          0.08          0.09         0.98 o
  -5  -6   9          0.32         -0.39         0.78 o
  -4  -6   9          8.43          6.22         0.98 o
  -3  -6   9        148.18        143.48         2.91 o
  -2  -6   9          7.36          5.68         0.68 o
  -1  -6   9         18.63         17.33         0.71 o
   0  -6   9          3.87          3.09         0.42 o
   1  -6   9        294.16        299.35         2.30 o
   2  -6   9        323.95        323.39         2.49 o
   3  -6   9         27.09         23.57         0.73 o
   4  -6   9         16.42         14.38         0.75 o
   5  -6   9         31.38         28.16         0.83 o
   6  -6   9         66.16         72.57         1.29 o
   7  -6   9         29.95         28.93         1.72 o
  -8  -5   9         12.47         10.35         1.41 o
  -7  -5   9          5.03          5.63         1.17 o
  -6  -5   9         35.19         35.27         2.26 o
  -5  -5   9          0.02         -0.07         0.86 o
  -4  -5   9          7.86          5.17         0.82 o
  -3  -5   9          3.58          2.88         0.56 o
  -2  -5   9          1.65          1.60         0.34 o
  -1  -5   9         58.98         56.56         1.05 o
   0  -5   9          4.37          2.99         0.40 o
   1  -5   9         95.67         96.60         1.23 o
   2  -5   9         13.25         15.96         0.72 o
   3  -5   9        105.13        110.22         1.32 o
   4  -5   9        141.01        137.10         1.78 o
   5  -5   9          0.45         -0.17         0.46 o
   6  -5   9          4.99          4.12         0.72 o
   7  -5   9          3.42          2.91         0.76 o
  -8  -4   9          2.12          0.41         1.03 o
  -7  -4   9         52.80         54.22         2.46 o
  -6  -4   9          0.67          0.25         0.92 o
  -5  -4   9         60.19         63.44         2.48 o
  -4  -4   9         36.49         34.71         1.86 o
  -3  -4   9          0.66         -0.10         0.35 o
  -2  -4   9          2.26          2.57         0.35 o
  -1  -4   9        277.04        282.53         2.19 o
   0  -4   9          1.05         -0.09         0.25 o
   1  -4   9        346.95        337.36         2.24 o
   2  -4   9         48.60         44.35         0.81 o
   3  -4   9         52.42         58.13         1.00 o
   4  -4   9         15.32         15.53         1.20 o
   5  -4   9        152.36        152.98         2.48 o
   6  -4   9          1.16          1.04         0.69 o
   7  -4   9          1.72          3.91         0.91 o
  -9  -3   9          0.01         -0.67         1.33 o
  -8  -3   9         12.53          6.63         1.19 o
  -7  -3   9          7.56          6.16         0.82 o
  -6  -3   9         90.09         86.64         2.23 o
  -5  -3   9         18.40         15.13         0.97 o
  -4  -3   9          0.81          0.20         0.35 o
  -3  -3   9          0.06         -0.15         0.30 o
  -2  -3   9         77.17         84.84         1.37 o
  -1  -3   9         32.73         34.09         0.94 o
   0  -3   9        130.85        142.15         1.61 o
   1  -3   9        137.06        138.56         1.39 o
   2  -3   9        182.85        177.12         1.52 o
   3  -3   9         13.77         12.14         0.65 o
   4  -3   9        136.03        140.45         2.12 o
   5  -3   9         15.44         14.00         1.14 o
   6  -3   9          4.83          4.97         0.85 o
   7  -3   9          0.04          0.30         0.80 o
 -10  -2   9          3.58          1.27         1.50 o
  -9  -2   9          0.58         -0.34         1.01 o
  -8  -2   9          0.14         -0.40         0.80 o
  -7  -2   9          8.65          6.43         0.88 o
  -6  -2   9          4.90          2.82         0.75 o
  -5  -2   9          1.97          1.45         0.46 o
  -4  -2   9         22.74         23.63         1.02 o
  -3  -2   9         25.44         30.20         0.87 o
  -2  -2   9        137.44        135.01         1.76 o
  -1  -2   9          3.57          4.30         0.47 o
   0  -2   9        167.04        158.83         2.03 o
   1  -2   9          0.97          1.07         0.49 o
   2  -2   9        323.99        326.83         3.10 o
   3  -2   9        158.71        160.75         2.00 o
   4  -2   9         39.37         37.48         1.29 o
   5  -2   9          1.03          0.32         0.64 o
   6  -2   9          0.83          0.45         0.77 o
 -10  -1   9          0.02         -0.71         1.42 o
  -9  -1   9          4.30          0.46         0.83 o
  -8  -1   9          0.16         -0.38         0.77 o
  -7  -1   9          0.87         -0.33         0.67 o
  -6  -1   9          6.48          5.54         1.04 o
  -5  -1   9         11.98          7.55         0.75 o
  -4  -1   9          1.38          0.58         0.43 o
  -3  -1   9          0.02         -0.08         0.48 o
  -2  -1   9         26.12         29.36         1.25 o
  -1  -1   9          1.46          1.82         0.56 o
   0  -1   9          0.02         -0.22         0.43 o
   1  -1   9        234.40        233.29         2.23 o
   2  -1   9         51.02         56.38         1.43 o
   3  -1   9          8.03          4.46         0.76 o
   4  -1   9         12.07          9.91         1.27 o
   5  -1   9         22.62         27.31         2.62 o
   6  -1   9          0.28          1.02         1.23 o
 -10   0   9          0.00         -0.43         0.86 o
  -9   0   9          1.63         -0.39         0.78 o
  -8   0   9         21.41         16.64         1.41 o
  -7   0   9          6.59          4.64         0.98 o
  -6   0   9         14.06         10.42         0.90 o
  -5   0   9         53.44         53.96         1.53 o
  -4   0   9         67.18         59.81         1.21 o
  -3   0   9         35.20         35.76         1.31 o
  -2   0   9         43.82         44.10         1.46 o
  -1   0   9         52.28         53.52         1.63 o
   0   0   9          0.58          0.42         0.66 o
   1   0   9         38.17         34.82         1.44 o
   2   0   9          0.00         -0.35         0.70 o
   3   0   9          0.76         -0.32         0.65 o
   4   0   9          5.58          5.09         1.01 o
   5   0   9          0.93          0.34         1.71 o
 -10   1   9         17.21         13.68         1.42 o
  -9   1   9        168.21        160.02         3.32 o
  -8   1   9         47.08         52.37         1.58 o
  -7   1   9          4.52          2.91         0.64 o
  -6   1   9         41.22         45.23         1.78 o
  -5   1   9        111.87        113.65         2.52 o
  -4   1   9         18.24         13.93         0.88 o
  -3   1   9          5.57          4.63         0.43 o
  -2   1   9         19.09         16.04         1.06 o
  -1   1   9         32.49         37.53         1.56 o
   0   1   9         10.76          9.47         0.84 o
   1   1   9        137.32        154.08         2.51 o
   2   1   9          0.09         -0.33         0.66 o
   3   1   9         12.13         10.91         1.10 o
   4   1   9          4.12          2.43         1.56 o
 -10   2   9         63.91         70.56         2.25 o
  -9   2   9         21.73         18.42         2.13 o
  -8   2   9        189.72        179.55         2.89 o
  -7   2   9         12.32         11.65         1.18 o
  -6   2   9        104.78        107.81         2.54 o
  -5   2   9         10.32          6.97         0.70 o
  -4   2   9         61.94         55.05         1.34 o
  -3   2   9         27.14         32.69         1.17 o
  -2   2   9        214.23        215.91         2.61 o
  -1   2   9         32.48         31.89         1.58 o
   0   2   9        113.04        118.69         2.01 o
   1   2   9         10.59         10.57         1.03 o
   2   2   9         26.15         25.93         2.02 o
   3   2   9         21.44         26.30         2.35 o
 -10   3   9          0.00         -0.39         0.77 o
  -9   3   9          3.51          3.48         1.16 o
  -8   3   9          0.35         -0.46         1.04 o
  -7   3   9         20.38         16.90         1.92 o
  -6   3   9         10.73          9.73         0.89 o
  -5   3   9        103.56        107.77         2.29 o
  -4   3   9         56.19         57.94         1.79 o
  -3   3   9          2.27          2.46         0.57 o
  -2   3   9          1.17          0.69         0.54 o
  -1   3   9          2.34          0.89         0.71 o
   0   3   9         43.12         49.32         1.53 o
   1   3   9         27.43         22.09         1.83 o
   2   3   9         22.12         23.34         2.36 o
 -10   4   9         12.14         12.97         2.01 o
  -9   4   9          0.01         -0.33         1.09 o
  -8   4   9         14.12         11.72         1.21 o
  -7   4   9          0.00         -0.38         0.75 o
  -6   4   9         16.04         12.14         0.98 o
  -5   4   9          3.57          1.46         0.68 o
  -4   4   9          1.80         -0.15         0.61 o
  -3   4   9          1.96          0.59         0.72 o
  -2   4   9          0.00         -0.40         0.81 o
  -1   4   9          1.55          0.65         1.03 o
   0   4   9          2.81          1.72         0.86 o
   1   4   9          4.42          5.64         1.42 o
  -9   5   9         13.67          7.89         1.25 o
  -8   5   9          2.85          0.35         1.07 o
  -7   5   9         51.75         66.38         2.59 o
  -6   5   9          8.91          9.48         1.17 o
  -5   5   9         15.33         12.56         1.77 o
  -4   5   9          2.82          1.24         0.88 o
  -3   5   9         12.38          8.81         2.33 o
  -2   5   9          2.89          2.68         1.48 o
  -1   5   9         10.01          4.88         3.60 o
  -8   6   9         36.16         45.18         2.59 o
  -7   6   9          7.64          3.97         1.09 o
  -6   6   9         42.83         46.20         2.62 o
  -5   6   9         15.50         15.43         1.82 o
  -4   6   9          4.18          2.68         1.44 o
  -3   6   9          0.26         -0.57         1.13 o
   1 -11  10          3.12          3.98         0.99 o
   2 -11  10          1.73          2.09         1.03 o
   3 -11  10          8.46          7.35         1.38 o
   4 -11  10          1.88          3.10         1.18 o
  -2 -10  10          9.00          9.46         1.31 o
  -1 -10  10          0.11         -0.34         0.68 o
   0 -10  10          3.08          0.72         0.69 o
   1 -10  10         12.93         13.30         1.44 o
   2 -10  10          2.83          1.89         0.66 o
   3 -10  10         32.29         38.60         2.45 o
   4 -10  10          2.54          2.14         0.85 o
   5 -10  10         16.35         20.22         1.27 o
  -3  -9  10          0.03         -0.44         0.87 o
  -2  -9  10         14.09         16.13         1.43 o
  -1  -9  10          0.07         -0.30         0.66 o
   0  -9  10          3.36          3.24         0.73 o
   1  -9  10          7.38          7.79         0.83 o
   2  -9  10          3.06          2.92         0.64 o
   3  -9  10          0.00         -0.16         0.50 o
   4  -9  10          1.65          0.30         0.64 o
   5  -9  10          2.28          2.45         0.76 o
   6  -9  10          0.00          0.29         0.65 o
  -5  -8  10          6.64          6.40         2.29 o
  -4  -8  10          7.62          6.31         0.94 o
  -3  -8  10          0.14          0.47         0.71 o
  -2  -8  10          3.99          2.11         0.68 o
  -1  -8  10         91.26         92.74         2.09 o
   0  -8  10        128.64        134.82         2.40 o
   1  -8  10         28.05         34.80         1.36 o
   2  -8  10         41.91         43.58         1.29 o
   3  -8  10         11.08         12.10         0.62 o
   4  -8  10          7.58          6.45         0.77 o
   5  -8  10          0.46          0.32         0.64 o
   6  -8  10          0.62          0.44         0.63 o
  -6  -7  10          2.07          0.58         1.07 o
  -5  -7  10          5.59          4.03         1.15 o
  -4  -7  10          0.48         -0.34         0.68 o
  -3  -7  10          3.23          3.07         0.72 o
  -2  -7  10        142.49        144.52         2.50 o
  -1  -7  10         27.47         32.01         1.30 o
   0  -7  10         28.40         30.40         1.38 o
   1  -7  10         61.51         61.04         1.48 o
   2  -7  10         14.43         10.60         0.76 o
   3  -7  10          8.50          9.21         0.65 o
   4  -7  10          5.09          8.58         0.72 o
   5  -7  10          7.53          5.59         0.68 o
   6  -7  10          0.17         -0.37         0.74 o
   7  -7  10         11.96          9.37         1.11 o
  -7  -6  10         11.55         10.64         1.55 o
  -6  -6  10          1.03         -0.17         1.00 o
  -5  -6  10          2.16          1.53         1.03 o
  -4  -6  10         42.23         41.27         2.01 o
  -3  -6  10        155.88        160.29         2.40 o
  -2  -6  10         49.92         45.92         1.40 o
  -1  -6  10         82.28         74.08         1.55 o
   0  -6  10         45.47         47.23         1.09 o
   1  -6  10        213.20        217.33         2.55 o
   2  -6  10         33.84         34.85         1.04 o
   3  -6  10        121.72        115.55         1.60 o
   4  -6  10          8.71          9.51         0.60 o
   5  -6  10         71.59         75.08         1.41 o
   6  -6  10         45.73         57.75         2.21 o
   7  -6  10         12.11         13.96         1.47 o
  -7  -5  10          0.00         -0.22         1.03 o
  -6  -5  10          9.26          7.81         1.33 o
  -5  -5  10         10.56          9.70         1.35 o
  -4  -5  10          3.12          1.12         1.19 o
  -3  -5  10          5.67          2.89         0.61 o
  -2  -5  10         32.37         27.38         0.93 o
  -1  -5  10         32.30         32.11         0.91 o
   0  -5  10        160.01        158.31         1.63 o
   1  -5  10         98.10        104.00         1.38 o
   2  -5  10        256.25        254.48         2.30 o
   3  -5  10         28.97         29.71         0.94 o
   4  -5  10          0.19          1.14         0.46 o
   5  -5  10          0.01          0.15         0.54 o
   6  -5  10          8.59          5.46         0.84 o
  -8  -4  10         10.58          9.49         1.56 o
  -7  -4  10        105.20        105.73         5.61 o
  -6  -4  10          1.86          0.75         1.22 o
  -5  -4  10          0.54         -0.42         0.84 o
  -4  -4  10          0.49         -0.08         0.60 o
  -3  -4  10        267.48        253.97         3.13 o
  -2  -4  10         60.33         59.15         1.39 o
  -1  -4  10         33.03         33.67         0.99 o
   0  -4  10         44.34         44.90         1.11 o
   1  -4  10         42.93         40.47         1.01 o
   2  -4  10         55.10         53.96         0.94 o
   3  -4  10          0.06         -0.26         0.51 o
   4  -4  10          7.98          8.31         0.96 o
   5  -4  10          0.07          0.12         0.59 o
   6  -4  10         20.81         22.85         1.67 o
  -9  -3  10          3.20          6.22         2.05 o
  -8  -3  10         30.78         23.45         5.76 o
  -7  -3  10          0.02         -0.48         0.95 o
  -6  -3  10          9.19          7.96         1.52 o
  -5  -3  10          0.02         -0.27         0.53 o
  -4  -3  10         11.29          9.45         1.10 o
  -3  -3  10         25.27         19.47         1.02 o
  -2  -3  10          4.38          1.83         0.56 o
  -1  -3  10         54.05         48.91         1.17 o
   0  -3  10          6.30          6.51         0.57 o
   1  -3  10         58.62         54.20         1.40 o
   2  -3  10         14.81         10.98         0.84 o
   3  -3  10         14.53         12.92         1.03 o
   4  -3  10          8.08          8.05         0.98 o
   5  -3  10          0.12          0.22         0.83 o
   6  -3  10         16.63         16.11         1.52 o
  -9  -2  10          0.00          0.26         1.20 o
  -8  -2  10          3.85          1.16         0.94 o
  -7  -2  10          4.12          1.59         0.81 o
  -6  -2  10          0.21         -0.35         0.70 o
  -5  -2  10          7.23          7.23         0.95 o
  -4  -2  10         24.29         23.86         1.35 o
  -3  -2  10         72.64         71.98         2.47 o
  -2  -2  10         81.43         78.09         1.50 o
  -1  -2  10        190.18        184.33         2.55 o
   0  -2  10         31.66         30.89         1.15 o
   1  -2  10        686.82        750.19         9.32 o
   2  -2  10         13.92         10.59         1.00 o
   3  -2  10          6.29          7.00         0.95 o
   4  -2  10          0.15          0.19         0.85 o
   5  -2  10         10.64          8.59         1.49 o
  -9  -1  10          0.26         -0.46         0.92 o
  -8  -1  10          3.36          0.91         0.97 o
  -7  -1  10          5.00          2.28         0.95 o
  -6  -1  10         29.05         30.17         1.82 o
  -5  -1  10          5.84          6.60         1.24 o
  -4  -1  10          0.90          0.68         0.18 o
  -3  -1  10          1.83          1.30         0.55 o
  -2  -1  10         32.68         30.70         1.69 o
  -1  -1  10         44.81         41.21         1.60 o
   0  -1  10         28.04         26.09         1.70 o
   1  -1  10        506.99        526.28         6.34 o
   2  -1  10         56.86         55.64         1.95 o
   3  -1  10          0.21         -0.41         0.82 o
   4  -1  10          5.68          2.11         1.07 o
   5  -1  10         18.37         19.01         1.45 o
 -10   0  10          2.62          1.92         1.03 o
  -9   0  10         24.13         17.57         1.78 o
  -8   0  10         27.00         23.13         3.23 o
  -7   0  10         25.78         19.79         4.67 o
  -6   0  10         53.57         49.78         1.95 o
  -5   0  10         19.63         17.61         1.77 o
  -4   0  10         27.74         25.96         1.67 o
  -3   0  10         26.46         24.71         1.24 o
  -2   0  10         25.66         23.08         1.32 o
  -1   0  10         89.77         96.46         2.24 o
   0   0  10          7.39          6.72         0.87 o
   1   0  10          0.01         -0.35         0.71 o
   2   0  10         31.55         34.49         1.60 o
   3   0  10          1.42         -0.45         0.90 o
   4   0  10          2.58          2.37         1.53 o
 -10   1  10         25.50         22.13         2.31 o
  -9   1  10        126.30        134.34         4.63 o
  -8   1  10         23.79         16.14         3.38 o
  -7   1  10         15.16         13.93         1.24 o
  -6   1  10          1.99          2.51         0.78 o
  -5   1  10          0.33          0.38         0.49 o
  -4   1  10         55.12         53.75         1.96 o
  -3   1  10         34.84         32.06         1.61 o
  -2   1  10          3.85          3.75         1.01 o
  -1   1  10         98.54        103.82         2.47 o
   0   1  10         11.48         13.82         1.07 o
   1   1  10          0.12         -0.28         1.03 o
   2   1  10          5.47          5.59         0.99 o
   3   1  10          4.72         -0.05         1.15 o
 -10   2  10         56.26         55.19         4.33 o
  -9   2  10          1.13          0.10         1.15 o
  -8   2  10          0.96          0.94         1.07 o
  -7   2  10          1.63          1.31         0.82 o
  -6   2  10          9.16          4.48         0.70 o
  -5   2  10          0.02         -0.28         0.55 o
  -4   2  10          0.67         -0.03         0.67 o
  -3   2  10         13.28         11.56         0.95 o
  -2   2  10         28.08         29.69         2.60 o
  -1   2  10         13.54         15.99         1.35 o
   0   2  10         69.49         73.15         2.03 o
   1   2  10         45.57         48.05         2.49 o
   2   2  10         61.66         71.72         2.88 o
  -9   3  10          0.01         -0.55         1.10 o
  -8   3  10         29.53         21.61         3.11 o
  -7   3  10         23.29         17.63         1.96 o
  -6   3  10         14.98         13.97         1.91 o
  -5   3  10         28.64         28.15         3.06 o
  -4   3  10          5.79          3.78         0.95 o
  -3   3  10          3.66          1.76         0.98 o
  -2   3  10         21.90         20.01         1.95 o
  -1   3  10         50.91         48.65         3.29 o
   0   3  10         89.63        105.68         4.03 o
   1   3  10          4.91          8.30         1.20 o
  -9   4  10          5.72          4.33         1.44 o
  -8   4  10         58.43         69.33         2.89 o
  -7   4  10          3.02          0.52         1.15 o
  -6   4  10          4.44          2.23         1.18 o
  -5   4  10          0.25         -0.07         0.98 o
  -4   4  10          0.07         -0.48         0.96 o
  -3   4  10          1.52          0.36         0.97 o
  -2   4  10         20.97         20.05         2.50 o
  -1   4  10         32.69         40.10         2.27 o
  -7   5  10         18.61         15.15         2.78 o
  -6   5  10          0.14         -0.66         1.31 o
  -5   5  10          4.80          4.45         1.48 o
  -4   5  10          0.86         -0.19         1.15 o
  -3   5  10         20.45         23.42         2.57 o
  -1 -10  11          0.37         -0.36         0.72 o
   0 -10  11          0.06         -0.38         0.77 o
   1 -10  11          7.71          7.36         0.86 o
   2 -10  11          2.03          0.92         0.64 o
   3 -10  11         29.27         40.18         2.16 o
   4 -10  11         10.87         13.64         1.50 o
  -3  -9  11         22.34         24.98         1.64 o
  -2  -9  11          0.12          0.65         0.69 o
  -1  -9  11          1.98          0.69         0.83 o
   0  -9  11         16.09         14.20         1.11 o
   1  -9  11          0.73         -0.29         0.59 o
   2  -9  11          0.00         -0.24         0.49 o
   3  -9  11          4.17          5.26         1.04 o
   4  -9  11         22.27         21.71         1.35 o
   5  -9  11          0.78          0.43         0.78 o
  -4  -8  11          0.09          0.64         0.88 o
  -3  -8  11         10.54          8.85         1.11 o
  -2  -8  11         99.17        107.91         3.25 o
  -1  -8  11         47.83         57.51         2.14 o
   0  -8  11         37.62         41.99         1.57 o
   1  -8  11         25.82         27.79         1.35 o
   2  -8  11          0.11         -0.22         0.44 o
   3  -8  11          1.12          0.65         0.45 o
   4  -8  11          0.33         -0.31         0.62 o
   5  -8  11         19.44         17.95         1.14 o
  -5  -7  11         13.01          8.88         1.89 o
  -4  -7  11         47.39         47.92         1.85 o
  -3  -7  11         89.89         95.08         3.26 o
  -2  -7  11         74.66         83.17         2.42 o
  -1  -7  11         66.57         66.51         1.78 o
   0  -7  11          0.04         -0.26         0.51 o
   1  -7  11          0.07         -0.18         0.60 o
   2  -7  11          1.21          0.18         0.51 o
   3  -7  11         11.09          8.23         0.67 o
   4  -7  11         54.26         54.26         1.64 o
   5  -7  11         14.06         12.55         1.01 o
   6  -7  11         29.87         28.42         1.61 o
  -6  -6  11          1.57          0.21         0.95 o
  -5  -6  11          1.83          0.65         1.08 o
  -4  -6  11          5.65          6.32         1.46 o
  -3  -6  11         24.91         21.33         1.35 o
  -2  -6  11         23.90         21.29         1.09 o
  -1  -6  11          1.37         -0.14         0.50 o
   0  -6  11          6.75          5.62         0.77 o
   1  -6  11          0.04         -0.26         0.52 o
   2  -6  11          3.37          3.28         0.62 o
   3  -6  11          7.68          5.77         0.63 o
   4  -6  11         24.69         24.17         1.03 o
   5  -6  11          0.94          0.95         0.52 o
   6  -6  11          3.00          3.93         1.09 o
  -7  -5  11          4.83          1.70         1.26 o
  -6  -5  11         38.64         43.51         3.31 o
  -5  -5  11          3.37          4.01         1.22 o
  -4  -5  11         22.05         18.08         2.23 o
  -3  -5  11          1.93          1.39         0.83 o
  -2  -5  11         40.68         43.35         1.47 o
  -1  -5  11          2.94          2.43         0.58 o
   0  -5  11         29.15         24.69         1.24 o
   1  -5  11         72.05         75.07         1.66 o
   2  -5  11          0.68          0.45         0.52 o
   3  -5  11          4.78          3.91         0.78 o
   4  -5  11        101.32        110.64         2.74 o
   5  -5  11         12.15         11.39         1.07 o
  -8  -4  11         13.29         16.49         6.38 o
  -7  -4  11         20.15         19.06         1.85 o
  -6  -4  11          8.26          8.64         1.37 o
  -5  -4  11         30.37         22.39         1.81 o
  -4  -4  11         95.61         99.52         3.09 o
  -3  -4  11          0.00         -0.31         0.63 o
  -2  -4  11         45.76         41.84         1.59 o
  -1  -4  11        228.65        216.93         2.59 o
   0  -4  11         73.93         84.62         1.60 o
   1  -4  11         67.46         70.27         1.98 o
   2  -4  11         30.48         32.56         2.05 o
   3  -4  11          0.01         -0.33         0.67 o
   4  -4  11          0.40         -0.36         0.71 o
   5  -4  11         29.63         41.97         1.82 o
  -8  -3  11         17.67         16.22         2.66 o
  -7  -3  11          1.29          0.97         1.10 o
  -6  -3  11         17.24         16.38         1.68 o
  -5  -3  11          3.65          2.55         1.05 o
  -4  -3  11        104.78         94.55         3.05 o
  -3  -3  11         11.99         10.18         0.95 o
  -2  -3  11         10.16          9.55         0.79 o
  -1  -3  11          0.03         -0.29         0.58 o
   0  -3  11        138.71        134.59         2.34 o
   1  -3  11         11.66          9.51         0.89 o
   2  -3  11          0.77         -0.27         0.74 o
   3  -3  11          3.03          1.34         0.86 o
   4  -3  11         12.34         13.09         1.30 o
   5  -3  11          4.56          4.10         1.07 o
  -9  -2  11          3.98          4.45         1.94 o
  -8  -2  11         13.69         11.32         2.05 o
  -7  -2  11          1.77          0.57         0.97 o
  -6  -2  11          0.55         -0.22         0.79 o
  -5  -2  11         77.88         84.82         2.42 o
  -4  -2  11         69.63         71.61         2.76 o
  -3  -2  11        288.95        304.80         4.69 o
  -2  -2  11         24.35         19.17         1.68 o
  -1  -2  11          0.21         -0.29         0.58 o
   0  -2  11        127.89        132.72         2.39 o
   1  -2  11        343.18        368.68         4.76 o
   2  -2  11         84.97         88.53         2.39 o
   3  -2  11          5.80          5.09         1.18 o
   4  -2  11          1.01          0.38         0.98 o
  -9  -1  11          8.97          8.24         1.43 o
  -8  -1  11          0.28         -0.49         0.99 o
  -7  -1  11          9.36          8.62         2.02 o
  -6  -1  11         17.59         14.59         2.05 o
  -5  -1  11          8.41          7.78         0.95 o
  -4  -1  11          7.11          5.19         0.88 o
  -3  -1  11          7.69          7.47         0.94 o
  -2  -1  11         38.57         39.58         1.74 o
  -1  -1  11         92.00         97.92         2.35 o
   0  -1  11        219.69        238.36         3.57 o
   1  -1  11         29.60         33.08         1.51 o
   2  -1  11         14.92         15.75         1.64 o
   3  -1  11          0.00         -0.46         0.92 o
  -9   0  11         49.78         55.52         5.19 o
  -8   0  11         16.67         11.91         2.68 o
  -7   0  11          0.80         -0.02         1.00 o
  -6   0  11          0.57          0.42         0.79 o
  -5   0  11          9.88          7.30         0.96 o
  -4   0  11          1.90          0.66         0.74 o
  -3   0  11          0.55          0.13         0.71 o
  -2   0  11          1.19          2.06         0.80 o
  -1   0  11          8.36          6.50         1.02 o
   0   0  11         72.38         82.48         2.07 o
   1   0  11         21.02         22.25         1.37 o
   2   0  11         25.50         23.21         1.62 o
  -9   1  11         84.29         91.39         6.38 o
  -8   1  11          0.05         -0.58         1.15 o
  -7   1  11          1.14         -0.48         0.96 o
  -6   1  11         15.09         15.48         1.51 o
  -5   1  11         37.57         36.81         2.16 o
  -4   1  11          0.36         -0.40         0.80 o
  -3   1  11         44.69         48.03         2.00 o
  -2   1  11          5.74          4.37         0.98 o
  -1   1  11          0.08         -0.38         0.76 o
   0   1  11         75.59         91.05         2.73 o
   1   1  11         49.98         56.72         2.05 o
  -9   2  11          0.65         -0.58         1.17 o
  -8   2  11          3.38         -0.57         1.13 o
  -7   2  11          0.85          0.23         1.07 o
  -6   2  11         43.49         50.42         2.44 o
  -5   2  11          0.02         -0.40         0.80 o
  -4   2  11          2.55          1.12         0.95 o
  -3   2  11          1.54          0.66         0.81 o
  -2   2  11          0.22         -0.41         0.82 o
  -1   2  11          3.99          1.66         1.08 o
   0   2  11          3.42          2.74         1.14 o
  -8   3  11          0.00          0.07         1.26 o
  -7   3  11         24.81         25.03         2.33 o
  -6   3  11          2.34          2.32         1.23 o
  -5   3  11          1.24         -0.09         1.41 o
  -4   3  11          1.51         -0.55         1.29 o
  -3   3  11          0.03         -0.54         1.07 o
  -2   3  11         22.51         21.97         2.84 o
  -1   3  11         13.77         14.70         1.36 o
  -6   4  11          5.51          4.61         1.38 o
  -5   4  11          5.20          5.18         1.31 o
  -4   4  11          2.41          1.26         1.28 o
  -2  -9  12          1.92          2.76         1.07 o
  -1  -9  12         64.30         80.63         2.46 o
   0  -9  12          6.73          5.46         0.95 o
   1  -9  12          0.08         -0.36         0.71 o
   2  -9  12         10.15         10.24         1.07 o
   3  -9  12          5.34          4.83         1.08 o
  -3  -8  12          3.85          2.68         0.96 o
  -2  -8  12        101.71        110.73         2.71 o
  -1  -8  12         23.29         26.72         2.42 o
   0  -8  12          6.82          7.61         1.19 o
   1  -8  12          6.10          7.69         1.11 o
   2  -8  12         15.16         17.45         1.10 o
   3  -8  12          9.80          9.93         1.09 o
   4  -8  12          0.79          1.29         0.75 o
  -5  -7  12          6.16          6.09         1.50 o
  -4  -7  12         32.95         36.16         1.95 o
  -3  -7  12         33.07         27.56         1.71 o
  -2  -7  12         36.91         33.35         1.79 o
  -1  -7  12          0.02          0.33         0.77 o
   0  -7  12          3.07          2.56         0.80 o
   1  -7  12          0.08         -0.30         0.60 o
   2  -7  12         34.89         34.87         1.38 o
   3  -7  12         12.83         10.42         0.78 o
   4  -7  12          3.96          4.08         0.80 o
  -6  -6  12          2.09          1.46         1.54 o
  -5  -6  12         29.10         32.18         2.73 o
  -4  -6  12         54.35         50.81         3.25 o
  -3  -6  12          0.00         -0.38         0.76 o
  -2  -6  12          0.30         -0.52         1.03 o
  -1  -6  12          2.35          0.71         0.77 o
   0  -6  12          3.27          1.61         0.70 o
   1  -6  12         53.51         51.15         1.55 o
   2  -6  12         37.94         40.13         1.43 o
   3  -6  12          0.02          0.51         0.71 o
   4  -6  12          0.69          1.13         0.76 o
  -6  -5  12         19.46         14.80         1.76 o
  -5  -5  12          3.64          2.03         1.22 o
  -4  -5  12         25.29         21.32         1.80 o
  -3  -5  12          5.03          4.15         0.89 o
  -2  -5  12          0.83         -0.18         0.71 o
  -1  -5  12          0.13          0.06         0.64 o
   0  -5  12         43.63         43.50         1.44 o
   1  -5  12          4.52          3.38         0.81 o
   2  -5  12          9.31          8.25         0.99 o
   3  -5  12          7.50          9.32         1.03 o
   4  -5  12          8.42          9.49         1.04 o
  -7  -4  12          6.96          2.98         1.41 o
  -6  -4  12          3.93          2.94         1.31 o
  -5  -4  12          3.13          0.52         1.14 o
  -4  -4  12          2.83          1.80         1.00 o
  -3  -4  12         13.65          8.56         1.03 o
  -2  -4  12          1.08         -0.31         0.61 o
  -1  -4  12          0.05         -0.41         0.82 o
   0  -4  12         18.60         16.78         1.26 o
   1  -4  12          0.04         -0.39         0.78 o
   2  -4  12          3.96          1.79         0.82 o
   3  -4  12          8.75          8.94         1.04 o
   4  -4  12          1.43          1.09         0.93 o
  -7  -3  12          4.50          2.95         1.94 o
  -6  -3  12          5.90          3.70         1.27 o
  -5  -3  12         18.62         20.24         2.40 o
  -4  -3  12          8.70          7.55         1.35 o
  -3  -3  12         15.99         11.00         1.26 o
  -2  -3  12         13.50         12.57         1.17 o
  -1  -3  12         15.40         10.61         1.00 o
   0  -3  12          9.69          7.33         1.02 o
   1  -3  12          8.19          6.91         0.99 o
   2  -3  12          1.00          0.10         0.75 o
   3  -3  12          1.34          0.39         0.92 o
  -8  -2  12         10.88         16.67         2.41 o
  -7  -2  12         11.72          9.24         2.59 o
  -6  -2  12          1.58          0.65         0.91 o
  -5  -2  12        105.43        105.35         3.09 o
  -4  -2  12          2.89          4.43         1.08 o
  -3  -2  12          1.03          0.75         0.96 o
  -2  -2  12          2.05         -0.26         0.83 o
  -1  -2  12        292.60        297.37         4.08 o
   0  -2  12          0.11          2.03         0.91 o
   1  -2  12         10.61         12.41         1.23 o
   2  -2  12         12.60         10.81         1.21 o
   3  -2  12          0.80          0.09         1.15 o
  -8  -1  12          9.40         14.87         2.29 o
  -7  -1  12          0.09         -0.39         0.78 o
  -6  -1  12          0.09         -0.41         0.81 o
  -5  -1  12         44.29         44.96         2.09 o
  -4  -1  12          1.92          0.04         0.92 o
  -3  -1  12         21.21         19.45         1.31 o
  -2  -1  12        104.24        109.58         2.59 o
  -1  -1  12        210.97        235.20         3.94 o
   0  -1  12         91.29         99.60         2.62 o
   1  -1  12          1.29          1.10         0.97 o
   2  -1  12          2.50          0.80         1.05 o
  -8   0  12          0.38          0.52         1.67 o
  -7   0  12          0.97          0.21         1.17 o
  -6   0  12          0.20         -0.30         0.86 o
  -5   0  12          2.79          1.91         0.88 o
  -4   0  12          5.02          4.59         1.11 o
  -3   0  12          1.71          1.66         0.99 o
  -2   0  12          8.56          9.58         1.16 o
  -1   0  12          1.19          0.53         0.86 o
   0   0  12         11.55          9.25         1.17 o
   1   0  12         12.50         14.24         1.46 o
  -8   1  12          0.96          0.49         1.28 o
  -7   1  12          0.80         -0.64         1.29 o
  -6   1  12          4.32          1.83         1.29 o
  -5   1  12         15.30         12.19         1.43 o
  -4   1  12          0.01          0.01         0.90 o
  -3   1  12          1.26          0.55         0.88 o
  -2   1  12          4.17          1.99         1.50 o
  -1   1  12          0.87         -0.36         0.72 o
   0   1  12          4.65          3.52         1.80 o
  -7   2  12          0.33         -0.11         1.26 o
  -6   2  12         16.82         17.11         2.91 o
  -5   2  12          0.91         -0.43         0.86 o
  -4   2  12          0.92         -0.53         1.06 o
  -3   2  12          2.47          1.36         1.20 o
  -2   2  12          8.87          6.79         1.76 o
  -2  -8  13         89.20        116.06         2.91 o
  -1  -8  13          5.50          4.93         1.08 o
   0  -8  13         10.31         13.62         1.34 o
   1  -8  13          4.09          2.78         0.81 o
   2  -8  13          3.08          3.99         0.78 o
  -3  -7  13         37.69         46.27         2.09 o
  -2  -7  13         56.68         75.80         2.38 o
  -1  -7  13         36.08         45.75         1.88 o
   0  -7  13          4.87          3.11         0.90 o
   1  -7  13         21.84         23.46         1.79 o
   2  -7  13         16.38         16.44         1.26 o
  -4  -6  13          2.78          2.76         0.99 o
  -3  -6  13          0.11         -0.41         0.81 o
  -2  -6  13         14.28         16.84         1.29 o
  -1  -6  13          0.06          0.75         0.82 o
   0  -6  13          9.32          9.98         1.11 o
   1  -6  13          8.02          4.50         1.22 o
   2  -6  13          0.11         -0.38         0.76 o
   3  -6  13          0.14         -0.37         0.74 o
  -5  -5  13          1.12          0.06         1.50 o
  -4  -5  13         10.72         12.07         1.43 o
  -3  -5  13          0.02         -0.15         0.79 o
  -2  -5  13          8.08          6.80         1.05 o
  -1  -5  13          0.25         -0.24         0.75 o
   0  -5  13          3.61          3.87         0.92 o
   1  -5  13          0.75          0.68         0.83 o
   2  -5  13          7.05          4.55         0.95 o
  -6  -4  13          0.88         -0.60         1.20 o
  -5  -4  13          0.65         -0.41         1.22 o
  -4  -4  13          5.81          3.84         0.95 o
  -3  -4  13         24.09         19.89         3.80 o
  -2  -4  13          0.00         -0.40         0.81 o
  -1  -4  13          0.03          0.84         0.87 o
   0  -4  13          0.01         -0.34         0.71 o
   1  -4  13         12.78         11.80         1.19 o
   2  -4  13         15.60         17.03         1.31 o
  -6  -3  13         15.66         11.61         2.08 o
  -5  -3  13         20.55         21.54         2.29 o
  -4  -3  13          0.05         -0.47         0.95 o
  -3  -3  13          0.93         -0.47         0.94 o
  -2  -3  13          1.46          0.41         0.88 o
  -1  -3  13         16.21         14.93         1.29 o
   0  -3  13          9.28         13.10         1.23 o
   1  -3  13          3.18          1.88         0.90 o
   2  -3  13          2.01          1.36         0.99 o
  -7  -2  13          4.43          1.29         1.78 o
  -6  -2  13          5.71          3.97         1.16 o
  -5  -2  13         18.11         13.43         1.68 o
  -4  -2  13          1.00         -0.49         0.98 o
  -3  -2  13          0.38          0.92         1.05 o
  -2  -2  13          0.84          0.00         0.94 o
  -1  -2  13         49.50         52.67         2.23 o
   0  -2  13         12.47         15.42         1.49 o
   1  -2  13          5.75          4.65         1.15 o
  -7  -1  13         30.25         37.85         2.57 o
  -6  -1  13          0.57          1.00         0.86 o
  -5  -1  13          2.80          1.38         1.04 o
  -4  -1  13          6.36          5.09         1.19 o
  -3  -1  13         18.91         17.85         1.49 o
  -2  -1  13         53.44         61.68         3.56 o
  -1  -1  13         56.07         65.18         3.68 o
   0  -1  13          0.11         -0.43         0.86 o
  -6   0  13          0.62         -0.40         0.80 o
  -5   0  13          1.73          1.10         1.22 o
  -4   0  13         52.84         69.81         4.46 o
  -3   0  13         21.82         25.19         1.86 o
  -2   0  13         28.30         23.80         1.90 o
  -1   0  13         17.68         17.44         1.59 o
  -5   1  13         13.87         12.32         1.45 o
  -4   1  13          0.01         -0.60         1.20 o
  -2  -6  14          5.43          6.28         1.38 o
  -1  -6  14         56.68         66.64         3.92 o
   0  -6  14         63.69         78.19         2.49 o
  -3  -5  14          1.39          2.51         1.22 o
  -2  -5  14          0.91          1.32         0.93 o
  -1  -5  14          4.11          4.46         1.13 o
   0  -5  14         11.79         14.97         1.43 o
  -4  -4  14          0.37          0.03         1.94 o
  -3  -4  14          5.27          7.19         1.27 o
  -2  -4  14          2.47          1.98         1.29 o
  -1  -4  14         21.69         19.70         1.75 o
   0  -4  14          2.32          4.93         1.37 o
  -4  -3  14          3.06          0.32         1.74 o
  -3  -3  14          3.71          3.65         1.75 o
  -2  -3  14          3.61          2.07         0.92 o
  -1  -3  14          0.60          0.02         0.86 o
  -4  -2  14         19.40         16.47         2.46 o
  -3  -2  14          0.21          0.17         1.58 o
  -2  -2  14          5.25          6.06         1.82 o
                                                
