# Supplementary material for: Isotypic crystal structures of 1-benzyl-4-(4-bromo­phen­yl)-2-imino-1,2,5,6,7,8,9,10-octa­hydro­cyclo­octa­[b]pyridine-3-carbo­nitrile and 1-benzyl-4-(4-fluoro­phen­yl)-2-imino-1,2,5,6,7,8,9,10-octa­hydro­cyclo­octa­[b]pyridine-3-carbo­nitrile
Source: Acta Crystallogr Sect E Struct Rep Online. 2014 Oct 18;70(Pt 11):344–7. doi: 10.1107/S1600536814022016 (PMC4257254; doi:10.1107/S1600536814022016)
Supplement: Supplementary file 4 [file e-70-00344-Isup4.cml]

<?xml version="1.0" encoding="UTF-8"?>
<cml convention="cmlDict:cmllite" xmlns="http://www.xml-cml.org/schema" xmlns:cmlDict="http://www.xml-cml.org/dictionary/cml/" xmlns:nameDict="http://www.xml-cml.org/dictionary/cml/name/">
  <molecule id="m1">
    <name dictRef="nameDict:unknown">1-Benzyl-4-(4-bromophenyl)-2-imino-1,2,5,6,7,8,9,10-octahydrocycloocta[b]pyridine-3-carbonitrile</name>
    <atomArray>
      <atom id="a1" elementType="C">
        <label value="alpha" dictRef="cmlDict:locant"/>
      </atom>
      <atom id="a2" elementType="C" hydrogenCount="0">
        <label value="1" dictRef="cmlDict:locant"/>
      </atom>
      <atom id="a3" elementType="C">
        <label value="2" dictRef="cmlDict:locant"/>
      </atom>
      <atom id="a4" elementType="C">
        <label value="3" dictRef="cmlDict:locant"/>
      </atom>
      <atom id="a5" elementType="C">
        <label value="4" dictRef="cmlDict:locant"/>
      </atom>
      <atom id="a6" elementType="C">
        <label value="5" dictRef="cmlDict:locant"/>
      </atom>
      <atom id="a7" elementType="C">
        <label value="6" dictRef="cmlDict:locant"/>
      </atom>
      <atom id="a45" elementType="H"/>
      <atom id="a46" elementType="H"/>
      <atom id="a47" elementType="H"/>
      <atom id="a48" elementType="H"/>
      <atom id="a49" elementType="H"/>
      <atom id="a50" elementType="H"/>
      <atom id="a51" elementType="H"/>
      <atom id="a8" elementType="Br" hydrogenCount="0">
        <label value="Br" dictRef="cmlDict:locant"/>
      </atom>
      <atom id="a9" elementType="C" hydrogenCount="0">
        <label value="1" dictRef="cmlDict:locant"/>
      </atom>
      <atom id="a10" elementType="C">
        <label value="2" dictRef="cmlDict:locant"/>
      </atom>
      <atom id="a11" elementType="C">
        <label value="3" dictRef="cmlDict:locant"/>
      </atom>
      <atom id="a12" elementType="C" hydrogenCount="0">
        <label value="4" dictRef="cmlDict:locant"/>
      </atom>
      <atom id="a13" elementType="C">
        <label value="5" dictRef="cmlDict:locant"/>
      </atom>
      <atom id="a14" elementType="C">
        <label value="6" dictRef="cmlDict:locant"/>
      </atom>
      <atom id="a52" elementType="H"/>
      <atom id="a53" elementType="H"/>
      <atom id="a54" elementType="H"/>
      <atom id="a55" elementType="H"/>
      <atom id="a15" elementType="N">
        <label value="N" dictRef="cmlDict:locant"/>
      </atom>
      <atom id="a56" elementType="H"/>
      <atom id="a33" elementType="N" hydrogenCount="0">
        <label value="1" dictRef="cmlDict:locant"/>
      </atom>
      <atom id="a34" elementType="C" hydrogenCount="0">
        <label value="2" dictRef="cmlDict:locant"/>
      </atom>
      <atom id="a35" elementType="C" hydrogenCount="0">
        <label value="3" dictRef="cmlDict:locant"/>
      </atom>
      <atom id="a36" elementType="C" hydrogenCount="0">
        <label value="4" dictRef="cmlDict:locant"/>
      </atom>
      <atom id="a37" elementType="C" hydrogenCount="0">
        <label value="4a" dictRef="cmlDict:locant"/>
      </atom>
      <atom id="a38" elementType="C">
        <label value="5" dictRef="cmlDict:locant"/>
      </atom>
      <atom id="a39" elementType="C">
        <label value="6" dictRef="cmlDict:locant"/>
      </atom>
      <atom id="a40" elementType="C">
        <label value="7" dictRef="cmlDict:locant"/>
      </atom>
      <atom id="a41" elementType="C">
        <label value="8" dictRef="cmlDict:locant"/>
      </atom>
      <atom id="a42" elementType="C">
        <label value="9" dictRef="cmlDict:locant"/>
      </atom>
      <atom id="a43" elementType="C">
        <label value="10" dictRef="cmlDict:locant"/>
      </atom>
      <atom id="a44" elementType="C" hydrogenCount="0">
        <label value="10a" dictRef="cmlDict:locant"/>
      </atom>
      <atom id="a31" elementType="N" hydrogenCount="0">
        <label value="N" dictRef="cmlDict:locant"/>
      </atom>
      <atom id="a32" elementType="C" hydrogenCount="0">
        <label value="X" dictRef="cmlDict:locant"/>
      </atom>
      <atom id="a57" elementType="H"/>
      <atom id="a58" elementType="H"/>
      <atom id="a59" elementType="H"/>
      <atom id="a60" elementType="H"/>
      <atom id="a61" elementType="H"/>
      <atom id="a62" elementType="H"/>
      <atom id="a63" elementType="H"/>
      <atom id="a64" elementType="H"/>
      <atom id="a65" elementType="H"/>
      <atom id="a66" elementType="H"/>
      <atom id="a67" elementType="H"/>
      <atom id="a68" elementType="H"/>
    </atomArray>
    <bondArray>
      <bond id="a1_a2" atomRefs2="a1 a2" order="S"/>
      <bond id="a2_a3" atomRefs2="a2 a3" order="D"/>
      <bond id="a3_a4" atomRefs2="a3 a4" order="S"/>
      <bond id="a4_a5" atomRefs2="a4 a5" order="D"/>
      <bond id="a5_a6" atomRefs2="a5 a6" order="S"/>
      <bond id="a6_a7" atomRefs2="a6 a7" order="D"/>
      <bond id="a2_a7" atomRefs2="a2 a7" order="S"/>
      <bond id="a1_a45" atomRefs2="a1 a45" order="S"/>
      <bond id="a1_a46" atomRefs2="a1 a46" order="S"/>
      <bond id="a3_a47" atomRefs2="a3 a47" order="S"/>
      <bond id="a4_a48" atomRefs2="a4 a48" order="S"/>
      <bond id="a5_a49" atomRefs2="a5 a49" order="S"/>
      <bond id="a6_a50" atomRefs2="a6 a50" order="S"/>
      <bond id="a7_a51" atomRefs2="a7 a51" order="S"/>
      <bond id="a9_a10" atomRefs2="a9 a10" order="D"/>
      <bond id="a10_a11" atomRefs2="a10 a11" order="S"/>
      <bond id="a11_a12" atomRefs2="a11 a12" order="D"/>
      <bond id="a12_a13" atomRefs2="a12 a13" order="S"/>
      <bond id="a13_a14" atomRefs2="a13 a14" order="D"/>
      <bond id="a14_a9" atomRefs2="a14 a9" order="S"/>
      <bond id="a10_a52" atomRefs2="a10 a52" order="S"/>
      <bond id="a11_a53" atomRefs2="a11 a53" order="S"/>
      <bond id="a13_a54" atomRefs2="a13 a54" order="S"/>
      <bond id="a14_a55" atomRefs2="a14 a55" order="S"/>
      <bond id="a8_a12" atomRefs2="a8 a12" order="S"/>
      <bond id="a15_a56" atomRefs2="a15 a56" order="S"/>
      <bond id="a33_a44" atomRefs2="a33 a44" order="S"/>
      <bond id="a44_a37" atomRefs2="a44 a37" order="D"/>
      <bond id="a37_a36" atomRefs2="a37 a36" order="S"/>
      <bond id="a36_a35" atomRefs2="a36 a35" order="D"/>
      <bond id="a35_a34" atomRefs2="a35 a34" order="S"/>
      <bond id="a34_a33" atomRefs2="a34 a33" order="S"/>
      <bond id="a38_a39" atomRefs2="a38 a39" order="S"/>
      <bond id="a39_a40" atomRefs2="a39 a40" order="S"/>
      <bond id="a40_a41" atomRefs2="a40 a41" order="S"/>
      <bond id="a41_a42" atomRefs2="a41 a42" order="S"/>
      <bond id="a42_a43" atomRefs2="a42 a43" order="S"/>
      <bond id="a44_a43" atomRefs2="a44 a43" order="S"/>
      <bond id="a37_a38" atomRefs2="a37 a38" order="S"/>
      <bond id="a31_a32" atomRefs2="a31 a32" order="T"/>
      <bond id="a35_a32" atomRefs2="a35 a32" order="S"/>
      <bond id="a38_a57" atomRefs2="a38 a57" order="S"/>
      <bond id="a38_a58" atomRefs2="a38 a58" order="S"/>
      <bond id="a39_a59" atomRefs2="a39 a59" order="S"/>
      <bond id="a39_a60" atomRefs2="a39 a60" order="S"/>
      <bond id="a40_a61" atomRefs2="a40 a61" order="S"/>
      <bond id="a40_a62" atomRefs2="a40 a62" order="S"/>
      <bond id="a41_a63" atomRefs2="a41 a63" order="S"/>
      <bond id="a41_a64" atomRefs2="a41 a64" order="S"/>
      <bond id="a42_a65" atomRefs2="a42 a65" order="S"/>
      <bond id="a42_a66" atomRefs2="a42 a66" order="S"/>
      <bond id="a43_a67" atomRefs2="a43 a67" order="S"/>
      <bond id="a43_a68" atomRefs2="a43 a68" order="S"/>
      <bond id="a15_a34" atomRefs2="a15 a34" order="D"/>
      <bond id="a9_a36" atomRefs2="a9 a36" order="S"/>
      <bond id="a1_a33" atomRefs2="a1 a33" order="S"/>
    </bondArray>
  </molecule>
</cml>
